# Supplementary material for: A genomic strategy for precision medicine in rare diseases: integrating customized algorithms into clinical practice
Source: J Transl Med. 2025 Jan 20;23:86. doi: 10.1186/s12967-025-06069-2 (PMC11748347; doi:10.1186/s12967-025-06069-2)
Supplement: Supplementary file 2 — Supplementary Material 2 [file 12967_2025_6069_MOESM2_ESM.xlsx]

## Sheet: Additional File 2
A Genomic Strategy for Precision Medicine in Rare Diseases: Integrating Customized Algorithms into Clinical Practice
Cristina Méndez-Vidal†, Nereida Bravo-Gil†, Javier Pérez Florido, Irene Marcos-Luque, Raquel M. Fernández, José Luis Fernández-Rueda, María González-del Pozo, Marta Martín-Sánchez, Elena Fernández-Suárez, Marcela Mena, Rosario Carmona, Joaquín Dopazo, Salud Borrego*, Guillermo Antiñolo*
† These authors contributed equally to this work and they must be considered as joint first authors.
* Corresponding author.

## Sheet: Additional File 2A
	Panel Design Version
	D1	D2	D3
Genome build	GRCH37	GRCH37	GRCH37
Application and format	Roche SeqCap EZ	Roche SeqCap EZ	Roche KAPA HyperPlus Kit
Design bioinformatic tool	NimbleDesign	NimbleDesign	HyperDesign
Included genomic regions	All exons	Coding exons	Coding exons
Number of genes	886	1163	1397
Exon-flanking intronic regions (bp)	25	10	10
Deep intronic regions	7	9	17
Maximum close matches	20	20	20
Preferred close matches	3	1	0
Length of consolidated regions (bp)	5,021,320	3,546,902	4,280,770
Estimated coverage (bp)	4,988,348	3,545,073	4,280,070
Percent target bases covered	99.30%	99.90%	0.9998
Total capture (bp)	5,618,100	4,417,185	5,275,516

## Sheet: Additional File 2B
	D1		D2		D3
Gene symbol	Included	Transcript	Included	Transcript	Included	Transcript
A2ML1	No	NA	Yes	NM_144670	No	NA
AARS	Yes	NM_001605	Yes	NM_001605	No	NA
AARS1	No	NA	No	NA	Yes	NM_001605
AARS2	No	NA	Yes	NM_020745	No	NA
ABAT	No	NA	No	NA	Yes	NM_020686
ABCA1	Yes	NM_005502	Yes	NM_005502	Yes	NM_005502
ABCA4	Yes	NM_000350	Yes	NM_000350	Yes	NM_000350
ABCB7	No	NA	Yes	NM_004299	Yes	NM_004299
ABCC6	Yes	NM_001171	Yes	NM_001171	Yes	NM_001171
ABCC8	Yes	NM_000352	Yes	NM_000352	No	NA
ABCC9	Yes	NM_020297	Yes	NM_020297	Yes	NM_020297
ABCD1	Yes	NM_000033	Yes	NM_000033	Yes	NM_000033
ABHD12	Yes	NM_015600	Yes	NM_015600	Yes	NM_015600
ABL1	No	NA	Yes	NM_007313	Yes	NM_007313
ACAD8	Yes	NM_014384	Yes	NM_014384	No	NA
ACAD9	No	NA	Yes	NM_014049	No	NA
ACADM	Yes	NM_001127328	Yes	NM_001127328	No	NA
ACADS	Yes	NM_000017	Yes	NM_000017	No	NA
ACADVL	Yes	NM_000018	Yes	NM_000018	No	NA
ACAT1	Yes	NM_000019	Yes	NM_000019	No	NA
ACE	Yes	NM_000789	Yes	NM_000789	Yes	NM_000789
ACO2	No	NA	No	NA	Yes	NM_001098
ACOX1	No	NA	No	NA	Yes	NM_004035
ACTA1	Yes	NM_001100	Yes	NM_001100	Yes	NM_001100
ACTA2	Yes	NM_001613	Yes	NM_001613	Yes	NM_001613
ACTB	Yes	NM_001101	Yes	NM_001101	Yes	NM_001101
ACTC1	Yes	NM_005159	Yes	NM_005159	Yes	NM_005159
ACTG1	Yes	NM_001614	Yes	NM_001614	Yes	NM_001614
ACTN2	Yes	NM_001103	Yes	NM_001103	Yes	NM_001103
ACTN4	Yes	NM_001322033	Yes	NM_004924	Yes	NM_004924
ACVR1	No	NA	Yes	NM_001105	Yes	NM_001105
ACVR2B	No	NA	Yes	NM_001106	Yes	NM_001106
ACVRL1	Yes	NM_001077401	Yes	NM_001077401	Yes	NM_001077401
ACY1	Yes	NM_001198895	Yes	NM_001198895	No	NA
ADA	Yes	NM_000022	Yes	NM_000022	No	NA
ADA2	Yes	NM_017424	Yes	NM_001282225	Yes	NM_001282225
ADAM9	No	NA	No	NA	Yes	NM_003816
ADAMTS10	No	NA	No	NA	Yes	NM_030957
ADAMTS2	Yes	NM_014244	Yes	NM_014244	Yes	NM_014244
ADAMTSL4	Yes	NM_019032	Yes	NM_019032	Yes	NM_019032
ADAR	No	NA	Yes	NM_001111	Yes	NM_001111
ADCY1	No	NA	Yes	NM_021116	Yes	NM_021116
ADCY10	No	NA	No	NA	Yes	NM_018417
ADCY6	No	NA	No	NA	Yes	NM_015270
ADD1	Yes	NM_014189	Yes	NM_014189	No	NA
ADGRA3	No	NA	No	NA	Yes	NM_145290
ADGRG1	No	NA	No	NA	Yes	NM_005682
ADGRG6	No	NA	No	NA	Yes	NM_198569
ADGRV1	Yes	NM_032119	Yes	NM_032119	Yes	NM_032119
ADNP	No	NA	No	NA	Yes	NM_015339
ADSL	No	NA	No	NA	Yes	NM_000026
ADSS1	No	NA	No	NA	Yes	NM_152328
AFG3L2	Yes	NM_006796	Yes	NM_006796	Yes	NM_006796
AGBL5	No	NA	No	NA	Yes	NM_021831
AGK	No	NA	Yes	NM_018238	No	NA
AGL	Yes	NM_000642	Yes	NM_000642	No	NA
AGPAT2	No	NA	Yes	NM_006412	Yes	NM_006412
AGRN	No	NA	No	NA	Yes	NM_198576
AGT	Yes	NM_000029	Yes	NM_000029	Yes	NM_001384479
AGTR1	Yes	NM_004835	Yes	NM_004835	Yes	NM_004835
AGTR2	Yes	NM_000686	Yes	NM_000686	No	NA
AGXT	No	NA	No	NA	Yes	NM_000030
AHI1	No	NA	Yes	NM_017651	Yes	NM_017651
AHNAK2	No	NA	No	NA	Yes	NM_138420
AIFM1	No	NA	Yes	NM_004208	Yes	NM_004208
AIPL1	Yes	NM_014336	Yes	NM_014336	Yes	NM_014336
AK2	Yes	NM_001625	Yes	NM_001625	No	NA
AKAP9	Yes	NM_005751	Yes	NM_005751	Yes	NM_005751
ALAD	Yes	NM_000031	Yes	NM_000031	Yes	NM_000031
ALDH18A1	No	NA	Yes	NM_002860	Yes	NM_002860
ALDH1A3	No	NA	No	NA	Yes	NM_000693
ALDH3A2	Yes	NM_001031806	Yes	NM_001031806	Yes	NM_001031806
ALDH7A1	No	NA	No	NA	Yes	NM_001182
ALDOB	Yes	NM_000035	Yes	NM_000035	No	NA
ALG13	No	NA	No	NA	Yes	NM_001099922
ALG14	No	NA	No	NA	Yes	NM_144988
ALG2	No	NA	No	NA	Yes	NM_033087
ALG9	No	NA	No	NA	Yes	NM_024740
ALK	Yes	NM_004304	No	NA	No	NA
ALMS1	Yes	NM_015120	Yes	NM_015120	Yes	NM_015120
ALS2	Yes	NM_020919	Yes	NM_020919	Yes	NM_020919
AMPD1	Yes	NM_000036	Yes	NM_000036	Yes	NM_000036
AMPD2	No	NA	Yes	NM_001257360	Yes	NM_001368809
ANG	No	NA	No	NA	Yes	NM_001097577
ANK2	Yes	NM_001148	Yes	NM_001148	Yes	NM_001148
ANK3	Yes	NM_020987	Yes	NM_020987	No	NA
ANKRD1	Yes	NM_014391	Yes	NM_014391	Yes	NM_014391
ANKRD11	No	NA	No	NA	Yes	NM_013275
ANO10	Yes	NM_018075	Yes	NM_018075	Yes	NM_018075
ANO5	Yes	NM_213599	Yes	NM_213599	Yes	NM_213599
ANOS1	Yes	NM_000216	Yes	NM_000216	Yes	NM_000216
ANXA11	No	NA	No	NA	Yes	NM_145869
AP2S1	Yes	NM_004069	Yes	NM_004069	Yes	NM_004069
AP3B1	No	NA	Yes	NM_003664	Yes	NM_003664
AP4B1	Yes	NM_001253852	Yes	NM_001253852	Yes	NM_001253852
AP4E1	Yes	NM_007347	Yes	NM_007347	Yes	NM_007347
AP4M1	Yes	NM_004722	Yes	NM_004722	Yes	NM_004722
AP4S1	Yes	NM_007077	Yes	NM_007077	Yes	NM_007077
AP5Z1	Yes	NM_014855	Yes	NM_014855	Yes	NM_014855
APC	Yes	NM_000038	Yes	NM_000038	Yes	NM_000038
APOA1	Yes	NM_000039	Yes	NM_000039	Yes	NM_000039
APOB	Yes	NM_000384	Yes	NM_000384	Yes	NM_000384
APOE	Yes	NM_000041	Yes	NM_000041	Yes	NM_000041
APPL1	No	NA	Yes	NM_012096	No	NA
APRT	No	NA	No	NA	Yes	NM_000485
APTX	Yes	NM_001195248	Yes	NM_001195248	Yes	NM_001195248
AR	Yes	NM_000044	Yes	NM_000044	Yes	NM_000044
ARFGEF2	Yes	NM_006420	Yes	NM_006420	Yes	NM_006420
ARG1	Yes	NM_000045	Yes	NM_000045	No	NA
ARHGAP24	No	NA	No	NA	Yes	NM_001025616
ARHGAP31	No	NA	Yes	NM_020754	Yes	NM_020754
ARHGEF10	Yes	NM_014629	Yes	NM_014629	Yes	NM_014629
ARHGEF15	No	NA	No	NA	Yes	NM_173728
ARHGEF9	Yes	NM_001173479	Yes	NM_001173479	Yes	NM_001173479
ARID1A	Yes	NM_006015	Yes	NM_006015	Yes	NM_006015
ARID1B	Yes	NM_020732	Yes	NM_020732	Yes	NM_001374828
ARL2BP	No	NA	No	NA	Yes	NM_012106
ARL3	No	NA	No	NA	Yes	NM_004311
ARL6	Yes	NM_177976	Yes	NM_177976	Yes	NM_032146
ARSA	Yes	NM_001085425	Yes	NM_001085425	Yes	NM_001085425
ARSG	No	NA	No	NA	Yes	NM_014960
ARTN	Yes	NM_001136215	Yes	NM_001136215	Yes	NM_001136215
ARX	Yes	NM_139058	Yes	NM_139058	No	NA
ASAH1	No	NA	No	NA	Yes	NM_004315
ASCC1	No	NA	No	NA	Yes	NM_001198800
ASL	Yes	NM_000048	Yes	NM_000048	No	NA
ASPH	Yes	NM_004318	Yes	NM_004318	Yes	NM_004318
ASPM	No	NA	No	NA	Yes	NM_018136
ASS1	Yes	NM_000050	Yes	NM_000050	No	NA
ATAD3A	No	NA	Yes	NM_018188	Yes	NM_018188
ATF6	No	NA	No	NA	Yes	NM_007348
ATL1	Yes	NM_001127713	Yes	NM_001127713	Yes	NM_001127713
ATL3	No	NA	No	NA	Yes	NM_015459
ATM	Yes	NM_000051	Yes	NM_000051	Yes	NM_000051
ATP13A2	Yes	NM_022089	Yes	NM_022089	Yes	NM_022089
ATP1A1	No	NA	No	NA	Yes	NM_000701
ATP1A2	No	NA	No	NA	Yes	NM_000702
ATP1A3	Yes	NM_152296	Yes	NM_152296	Yes	NM_152296
ATP2A1	No	NA	No	NA	Yes	NM_004320
ATP2A2	Yes	NM_170665	Yes	NM_170665	Yes	NM_170665
ATP2B2	Yes	NM_001001331	Yes	NM_001001331	Yes	NM_001001331
ATP2B4	No	NA	Yes	NM_001001396	Yes	NM_001001396
ATP5F1E	No	NA	Yes	NM_006886	No	NA
ATP6V0A4	Yes	NM_130841	Yes	NM_130841	Yes	NM_020632
ATP6V1B1	Yes	NM_001692	Yes	NM_001692	Yes	NM_001692
ATP7A	No	NA	Yes	NM_000052	Yes	NM_000052
ATP7B	Yes	NM_000053	Yes	NM_000053	Yes	NM_000053
ATPAF2	Yes	NM_145691	Yes	NM_145691	No	NA
ATRX	Yes	NM_000489	Yes	NM_000489	No	NA
AUH	Yes	NM_001698	Yes	NM_001698	No	NA
B3GAT3	Yes	NM_012200	Yes	NM_012200	Yes	NM_012200
B3GLCT	Yes	NM_194318	Yes	NM_194318	Yes	NM_194318
B4GALNT1	No	NA	Yes	NM_001478	Yes	NM_001478
B4GAT1	No	NA	No	NA	Yes	NM_006876
B9D1	No	NA	No	NA	Yes	NM_015681
B9D2	No	NA	No	NA	Yes	NM_030578
BACE2	Yes	NM_012105	Yes	NM_012105	Yes	NM_012105
BAG3	Yes	NM_004281	Yes	NM_004281	Yes	NM_004281
BAP1	Yes	NM_004656	Yes	NM_004656	Yes	NM_004656
BBS1	Yes	NM_024649	Yes	NM_024649	Yes	NM_024649
BBS10	Yes	NM_024685	Yes	NM_024685	Yes	NM_024685
BBS12	Yes	NM_152618	Yes	NM_152618	Yes	NM_152618
BBS2	Yes	NM_031885	Yes	NM_031885	Yes	NM_031885
BBS4	No	NA	No	NA	Yes	NM_033028
BBS5	No	NA	No	NA	Yes	NM_152384
BBS7	No	NA	No	NA	Yes	NM_176824
BBS9	No	NA	No	NA	Yes	NM_198428
BCKDHA	Yes	NM_000709	Yes	NM_000709	No	NA
BCKDHB	Yes	NM_183050	Yes	NM_183050	No	NA
BCKDK	No	NA	No	NA	Yes	NM_005881
BCOR	No	NA	No	NA	Yes	NM_017745
BCS1L	Yes	NM_001079866	Yes	NM_001079866	Yes	NM_001079866
BDP1	No	NA	Yes	NM_018429	Yes	NM_018429
BEAN1	Yes	NM_001178020	Yes	NM_001178020	Yes	NM_001178020
BEST1	Yes	NM_001139443	Yes	NM_001139443	Yes	NM_001139443
BHLHA9	No	NA	Yes	NM_001164405	Yes	NM_001164405
BICD2	No	NA	Yes	NM_001003800	Yes	NM_001003800
BIN1	No	NA	No	NA	Yes	NM_139343
BLK	Yes	NM_001715	Yes	NM_001715	No	NA
BLM	No	NA	Yes	NM_000057	Yes	NM_000057
BMP1	Yes	NM_006129	Yes	NM_006129	Yes	NM_006129
BMPR1A	Yes	NM_004329	Yes	NM_004329	Yes	NM_004329
BMPR1B	Yes	NM_001256793	Yes	NM_001256793	Yes	NM_001256793
BMPR2	Yes	NM_001204	Yes	NM_001204	Yes	NM_001204
BRAF	Yes	NM_004333	Yes	NM_004333	Yes	NM_004333
BRCA1	Yes	NM_007294	Yes	NM_007294	Yes	NM_007294
BRCA2	Yes	NM_000059	Yes	NM_000059	Yes	NM_000059
BRIP1	Yes	NM_032043	Yes	NM_032043	Yes	NM_032043
BSCL2	Yes	NM_001122955	Yes	NM_001122955	Yes	NM_001122955
BSND	Yes	NM_057176	Yes	NM_057176	Yes	NM_057176
BTD	Yes	NM_000060	Yes	NM_000060	No	NA
BTK	Yes	NM_000061	Yes	NM_000061	Yes	NM_000061
BVES	No	NA	No	NA	Yes	NM_007073
C12ORF65	No	NA	Yes	NM_152269	No	NA
C19orf12	Yes	NM_001031726	Yes	NM_001031726	Yes	NM_001031726
C1orf194	No	NA	No	NA	Yes	NM_001122961
C1QTNF5	Yes	NM_031433	Yes	NM_015645	Yes	NM_015645
C2orf71	Yes	NM_001029883	Yes	NM_001029883	No	NA
C3	Yes	NM_000064	Yes	NM_000064	Yes	NM_000064
CA2	No	NA	No	NA	Yes	NM_000067
CA4	Yes	NM_000717	Yes	NM_000717	Yes	NM_000717
CABP2	No	NA	Yes	NM_016366	Yes	NM_016366
CACNA1A	Yes	NM_023035	Yes	NM_023035	Yes	NM_023035
CACNA1B	Yes	NM_000718	Yes	NM_000718	Yes	NM_000718
CACNA1C	Yes	NM_199460	Yes	NM_199460	Yes	NM_199460
CACNA1D	Yes	NM_000720	Yes	NM_000720	Yes	NM_000720
CACNA1F	Yes	NM_001256789	Yes	NM_001256789	Yes	NM_001256789
CACNA1G	No	NA	Yes	NM_018896	Yes	NM_018896
CACNA1H	No	NA	No	NA	Yes	NM_021098
CACNA1S	No	NA	No	NA	Yes	NM_000069
CACNA2D1	Yes	NM_000722	Yes	NM_000722	Yes	NM_000722
CACNA2D4	No	NA	No	NA	Yes	NM_172364
CACNB2	Yes	NM_201596	Yes	NM_201596	Yes	NM_201596
CACNB4	Yes	NM_000726	Yes	NM_000726	Yes	NM_000726
CALM1	Yes	NM_006888	Yes	NM_006888	Yes	NM_006888
CALM2	Yes	NM_001743	Yes	NM_001743	Yes	NM_001743
CALM3	No	NA	Yes	NM_005184	Yes	NM_005184
CALR3	Yes	NM_145046	Yes	NM_145046	Yes	NM_145046
CANT1	Yes	NM_001159773	Yes	NM_001159773	Yes	NM_001159773
CAPN3	Yes	NM_000070	Yes	NM_000070	Yes	NM_000070
CAPN5	No	NA	No	NA	Yes	NM_004055
CAPRIN1	No	NA	No	NA	Yes	NM_005898
CASK	No	NA	No	NA	Yes	NM_003688
CASQ1	No	NA	No	NA	Yes	NM_001231
CASQ2	Yes	NM_001232	Yes	NM_001232	Yes	NM_001232
CASR	Yes	NM_001178065	Yes	NM_001178065	Yes	NM_001178065
CAV1	Yes	NM_001753	Yes	NM_001753	Yes	NM_001753
CAV3	Yes	NM_033337	Yes	NM_033337	Yes	NM_033337
CAVIN1	No	NA	No	NA	Yes	NM_012232
CAVIN4	No	NA	Yes	NM_001018116	No	NA
CBL	Yes	NM_005188	Yes	NM_005188	Yes	NM_005188
CBS	Yes	NM_001178008	Yes	NM_001178008	Yes	NM_001178008
CC2D2A	Yes	NM_001080522	Yes	NM_001080522	Yes	NM_001080522
CCDC50	No	NA	Yes	NM_178335	Yes	NM_178335
CCDC78	No	NA	No	NA	Yes	NM_001031737
CCDC88C	Yes	NM_001080414	Yes	NM_001080414	Yes	NM_001080414
CCM2	Yes	NM_001029835	Yes	NM_001029835	Yes	NM_001029835
CCT5	Yes	NM_012073	Yes	NM_012073	Yes	NM_012073
CD151	No	NA	No	NA	Yes	NM_004357
CD164	No	NA	Yes	NM_006016	Yes	NM_006016
CD2AP	No	NA	No	NA	Yes	NM_012120
CD46	Yes	NM_172359	Yes	NM_172359	Yes	NM_172359
CDC14A	No	NA	Yes	NM_003672	Yes	NM_003672
CDC73	No	NA	No	NA	Yes	NM_024529
CDH1	Yes	NM_004360	Yes	NM_004360	Yes	NM_004360
CDH23	Yes	NM_022124	Yes	NM_022124	Yes	NM_022124
CDH3	No	NA	No	NA	Yes	NM_001793
CDHR1	Yes	NM_033100	Yes	NM_033100	Yes	NM_033100
CDK4	Yes	NM_000075	Yes	NM_000075	Yes	NM_000075
CDKL5	Yes	NM_003159	Yes	NM_003159	Yes	NM_003159
CDKN1B	No	NA	Yes	NM_004064	Yes	NM_004064
CDKN2A	Yes	NM_000077	Yes	NM_000077	Yes	NM_000077
CDY1	No	NA	Yes	NM_004680	Yes	NM_004680
CEL	Yes	NM_001807	Yes	NM_001807	No	NA
CENPJ	No	NA	No	NA	Yes	NM_018451
CEP250	Yes	NM_007186	Yes	NM_007186	Yes	NM_007186
CEP290	Yes	NM_025114	Yes	NM_025114	Yes	NM_025114
CEP78	No	NA	Yes	NM_001098802	Yes	NM_001098802
CERKL	Yes	NM_201548	Yes	NM_201548	Yes	NM_201548
CFAP20	No	NA	No	NA	Yes	NM_013242
CFAP410	No	NA	Yes	NM_004928	Yes	NM_004928
CFAP418	No	NA	No	NA	Yes	NM_177965
CFB	Yes	NM_001710	Yes	NM_001710	Yes	NM_001710
CFC1	No	NA	Yes	NM_032545	Yes	NM_032545
CFH	Yes	NM_000186	Yes	NM_000186	Yes	NM_000186
CFHR1	Yes	NM_002113	Yes	NM_002113	Yes	NM_002113
CFHR3	Yes	NM_021023	Yes	NM_021023	Yes	NM_021023
CFHR5	Yes	NM_030787	Yes	NM_030787	Yes	NM_030787
CFI	Yes	NM_000204	Yes	NM_000204	No	NA
CFL2	Yes	NM_138638	Yes	NM_138638	Yes	NM_138638
CFTR	Yes	NM_000492	Yes	NM_000492	Yes	NM_000492
CHAT	No	NA	No	NA	Yes	NM_020549
CHCHD10	No	NA	No	NA	Yes	NM_213720
CHD2	No	NA	No	NA	Yes	NM_001271
CHD7	No	NA	Yes	NM_017780	Yes	NM_017780
CHD8	No	NA	No	NA	Yes	NM_020920
CHEK2	Yes	NM_001005735	Yes	NM_007194	Yes	NM_007194
CHKB	No	NA	No	NA	Yes	NM_005198
CHM	Yes	NM_000390	Yes	NM_000390	Yes	NM_000390
CHMP2B	Yes	NM_014043	Yes	NM_014043	Yes	NM_014043
CHRM2	No	NA	Yes	NM_000739	No	NA
CHRNA1	No	NA	No	NA	Yes	NM_000079
CHRNA2	No	NA	No	NA	Yes	NM_000742
CHRNA4	No	NA	No	NA	Yes	NM_000744
CHRNB1	No	NA	No	NA	Yes	NM_000747
CHRNB2	No	NA	No	NA	Yes	NM_000748
CHRND	No	NA	No	NA	Yes	NM_000751
CHRNE	Yes	NM_000080	Yes	NM_000080	Yes	NM_000080
CHRNG	No	NA	No	NA	Yes	NM_005199
CHST14	Yes	NM_130468	Yes	NM_130468	Yes	NM_130468
CHST3	Yes	NM_004273	Yes	NM_004273	Yes	NM_004273
CIB2	Yes	NM_006383	Yes	NM_006383	Yes	NM_006383
CISD2	Yes	NM_001008388	Yes	NM_001008388	Yes	NM_001008388
CITED2	No	NA	Yes	NM_006079	Yes	NM_006079
CLCN1	Yes	NM_000083	Yes	NM_000083	Yes	NM_000083
CLCN4	No	NA	No	NA	Yes	NM_001830
CLCN5	No	NA	No	NA	Yes	NM_001127898
CLCNKA	No	NA	No	NA	Yes	NM_004070
CLCNKB	No	NA	No	NA	Yes	NM_000085
CLDN14	Yes	NM_012130	Yes	NM_012130	Yes	NM_012130
CLDN16	No	NA	No	NA	Yes	NM_006580
CLDN19	No	NA	No	NA	Yes	NM_148960
CLIC2	Yes	NM_001289	Yes	NM_001289	No	NA
CLIC5	No	NA	Yes	NM_001114086	Yes	NM_001114086
CLN3	Yes	NM_001042432	Yes	NM_001042432	Yes	NM_001042432
CLN5	Yes	NM_006493	Yes	NM_006493	No	NA
CLN6	Yes	NM_017882	Yes	NM_017882	No	NA
CLN8	Yes	NM_018941	Yes	NM_018941	No	NA
CLRN1	Yes	NM_052995	Yes	NM_052995	Yes	NM_052995
CLTCL1	No	NA	No	NA	Yes	NM_007098
CNBP	Yes	NM_001127192	Yes	NM_001127192	Yes	NM_001127192
CNGA1	Yes	NM_001142564	Yes	NM_001142564	Yes	NM_001142564
CNGA3	Yes	NM_001298	Yes	NM_001298	Yes	NM_001298
CNGB1	Yes	NM_001297	Yes	NM_001297	Yes	NM_001297
CNGB3	Yes	NM_019098	Yes	NM_019098	Yes	NM_019098
CNNM4	No	NA	No	NA	Yes	NM_020184
CNTN1	No	NA	No	NA	Yes	NM_001843
CNTNAP1	No	NA	No	NA	Yes	NM_003632
CNTNAP2	Yes	NM_014141	Yes	NM_014141	Yes	NM_014141
COA5	No	NA	Yes	NM_001008215	No	NA
COA6	No	NA	Yes	NM_001012985	No	NA
COCH	No	NA	Yes	NM_004086	Yes	NM_004086
COG2	Yes	NM_007357	Yes	NM_007357	No	NA
COL10A1	Yes	NM_000493	Yes	NM_000493	Yes	NM_000493
COL11A1	No	NA	Yes	NM_001854	Yes	NM_001854
COL11A2	Yes	NM_080680	Yes	NM_080680	Yes	NM_080680
COL12A1	No	NA	No	NA	Yes	NM_004370
COL13A1	No	NA	No	NA	Yes	NM_001368882
COL1A1	Yes	NM_000088	Yes	NM_000088	Yes	NM_000088
COL1A2	Yes	NM_000089	Yes	NM_000089	Yes	NM_000089
COL25A1	No	NA	No	NA	Yes	NM_198721
COL2A1	Yes	NM_001844	Yes	NM_001844	Yes	NM_001844
COL3A1	Yes	NM_000090	Yes	NM_000090	Yes	NM_000090
COL4A1	Yes	NM_001845	Yes	NM_001845	Yes	NM_001845
COL4A3	Yes	NM_000091	Yes	NM_000091	Yes	NM_000091
COL4A4	Yes	NM_000092	Yes	NM_000092	Yes	NM_000092
COL4A5	Yes	NM_033380	Yes	NM_033380	Yes	NM_033380
COL4A6	No	NA	Yes	NM_001847	Yes	NM_001847
COL5A1	Yes	NM_001278074	Yes	NM_001278074	Yes	NM_001278074
COL5A2	Yes	NM_000393	Yes	NM_000393	Yes	NM_000393
COL6A1	Yes	NM_001848	Yes	NM_001848	Yes	NM_001848
COL6A2	Yes	NM_001849	Yes	NM_001849	Yes	NM_001849
COL6A3	Yes	NM_004369	Yes	NM_004369	Yes	NM_004369
COL7A1	No	NA	Yes	NM_000094	Yes	NM_000094
COL9A1	No	NA	Yes	NM_001851	Yes	NM_001851
COL9A2	No	NA	Yes	NM_001852	Yes	NM_001852
COL9A3	No	NA	Yes	NM_001853	Yes	NM_001853
COLQ	No	NA	No	NA	Yes	NM_005677
COQ2	Yes	NM_015697	Yes	NM_015697	No	NA
COQ4	No	NA	No	NA	Yes	NM_016035
COQ7	No	NA	No	NA	Yes	NM_016138
COQ8A	Yes	NM_020247	Yes	NM_020247	Yes	NM_020247
COQ8B	No	NA	No	NA	Yes	NM_024876
COQ9	Yes	NM_020312	Yes	NM_020312	No	NA
COX10	Yes	NM_001303	Yes	NM_001303	No	NA
COX15	Yes	NM_078470	Yes	NM_078470	No	NA
COX6A1	No	NA	No	NA	Yes	NM_004373
COX6B1	No	NA	Yes	NM_001863	No	NA
CPA6	No	NA	No	NA	Yes	NM_020361
CPLANE1	No	NA	Yes	NM_023073	Yes	NM_023073
CPOX	Yes	NM_000097	Yes	NM_000097	Yes	NM_000097
CPT1A	Yes	NM_001876	Yes	NM_001876	No	NA
CPT1C	No	NA	Yes	NM_001136052	Yes	NM_001136052
CPT2	Yes	NM_000098	Yes	NM_000098	No	NA
CRB1	Yes	NM_201253	Yes	NM_201253	Yes	NM_201253
CRB2	No	NA	No	NA	Yes	NM_173689
CREBBP	No	NA	Yes	NM_004380	Yes	NM_004380
CRELD1	No	NA	Yes	NM_015513	Yes	NM_015513
CRPPA	No	NA	No	NA	Yes	NM_001101426
CRTAP	Yes	NM_006371	Yes	NM_006371	Yes	NM_006371
CRX	Yes	NM_000554	Yes	NM_000554	Yes	NM_000554
CRYAB	Yes	NM_001885	Yes	NM_001885	Yes	NM_001885
CSNK1G1	No	NA	No	NA	Yes	NM_022048
CSPP1	No	NA	Yes	NM_024790	Yes	NM_024790
CSRP3	Yes	NM_003476	Yes	NM_003476	Yes	NM_003476
CSTB	Yes	NM_000100	Yes	NM_000100	Yes	NM_000100
CTDP1	No	NA	No	NA	Yes	NM_004715
CTNNA1	No	NA	No	NA	Yes	NM_001903
CTNNA3	No	NA	Yes	NM_013266	Yes	NM_013266
CTNS	No	NA	No	NA	Yes	NM_004937
CTSD	Yes	NM_001909	Yes	NM_001909	No	NA
CTSF	Yes	NM_003793	Yes	NM_003793	No	NA
CTSK	Yes	NM_000396	Yes	NM_000396	No	NA
CUBN	No	NA	No	NA	Yes	NM_001081
CUL3	No	NA	No	NA	Yes	NM_003590
CWC27	No	NA	Yes	NM_005869	Yes	NM_005869
CYLD	No	NA	No	NA	Yes	NM_001042355
CYP11B2	Yes	NM_000498	Yes	NM_000498	Yes	NM_000498
CYP1B1	No	NA	Yes	NM_000104	Yes	NM_000104
CYP21A2	Yes	NM_000500	No	NA	No	NA
CYP24A1	No	NA	No	NA	Yes	NM_000782
CYP27A1	Yes	NM_000784	Yes	NM_000784	Yes	NM_000784
CYP2U1	No	NA	Yes	NM_183075	Yes	NM_183075
CYP4V2	No	NA	No	NA	Yes	NM_207352
CYP7B1	Yes	NM_004820	Yes	NM_004820	Yes	NM_004820
DAG1	No	NA	No	NA	Yes	NM_004393
DARS2	Yes	NM_018122	Yes	NM_018122	No	NA
DCAF8	No	NA	No	NA	Yes	NM_015726
DCDC2	No	NA	Yes	NM_016356	Yes	NM_016356
DCTN1	Yes	NM_004082	Yes	NM_004082	Yes	NM_004082
DCX	Yes	NM_000555	Yes	NM_000555	Yes	NM_000555
DDB2	Yes	NM_000107	Yes	NM_000107	Yes	NM_000107
DDHD1	No	NA	Yes	NM_001160147	Yes	NM_001160147
DDHD2	No	NA	Yes	NM_015214	Yes	NM_015214
DEAF1	No	NA	No	NA	Yes	NM_021008
DES	Yes	NM_001927	Yes	NM_001927	Yes	NM_001927
DGAT2	No	NA	No	NA	Yes	NM_032564
DGUOK	Yes	NM_080916	Yes	NM_080916	Yes	NM_080916
DHCR7	Yes	NM_001360	Yes	NM_001360	Yes	NM_001360
DHDDS	No	NA	No	NA	Yes	NM_024887
DHODH	No	NA	Yes	NM_001361	Yes	NM_001361
DHTKD1	No	NA	No	NA	Yes	NM_018706
DIAPH1	No	NA	Yes	NM_005219	Yes	NM_005219
DICER1	No	NA	Yes	NM_177438	Yes	NM_177438
DKC1	No	NA	Yes	NM_001363	Yes	NM_001363
DLD	No	NA	Yes	NM_000108	No	NA
DLL4	No	NA	Yes	NM_019074	Yes	NM_019074
DMD	Yes	NM_004006	Yes	NM_004006	Yes	NM_004006
DMP1	No	NA	No	NA	Yes	NM_004407
DMXL2	No	NA	Yes	NM_015263	Yes	NM_015263
DNAJB11	No	NA	No	NA	Yes	NM_016306
DNAJB2	Yes	NM_006736	Yes	NM_006736	Yes	NM_006736
DNAJB4	No	NA	No	NA	Yes	NM_001317099
DNAJB6	Yes	NM_058246	Yes	NM_058246	Yes	NM_058246
DNAJC19	No	NA	Yes	NM_145261	No	NA
DNAJC5	Yes	NM_025219	Yes	NM_025219	No	NA
DNM1	No	NA	No	NA	Yes	NM_004408
DNM1L	No	NA	No	NA	Yes	NM_012062
DNM2	Yes	NM_001005361	Yes	NM_001005361	Yes	NM_001005361
DNMT1	No	NA	Yes	NM_001130823	Yes	NM_001130823
DNMT3B	Yes	NM_006892	Yes	NM_006892	Yes	NM_006892
DOCK6	No	NA	Yes	NM_020812	Yes	NM_020812
DOK7	No	NA	No	NA	Yes	NM_173660
DOLK	Yes	NM_014908	Yes	NM_014908	No	NA
DPAGT1	No	NA	No	NA	Yes	NM_001382
DPM1	No	NA	No	NA	Yes	NM_003859
DPM2	No	NA	No	NA	Yes	NM_003863
DPM3	No	NA	No	NA	Yes	NM_153741
DPP6	Yes	NM_130797	Yes	NM_130797	Yes	NM_130797
DRAM2	No	NA	No	NA	Yes	NM_178454
DSC2	Yes	NM_024422	Yes	NM_024422	No	NA
DSG2	Yes	NM_001943	Yes	NM_001943	Yes	NM_001943
DSP	Yes	NM_004415	Yes	NM_004415	Yes	NM_004415
DSPP	No	NA	Yes	NM_014208	Yes	NM_014208
DST	No	NA	No	NA	Yes	NM_015548
DTNA	Yes	NM_001390	Yes	NM_001390	Yes	NM_001390
DVL1	Yes	NM_004421	Yes	NM_004421	Yes	NM_004421
DYNC1H1	Yes	NM_001376	Yes	NM_001376	Yes	NM_001376
DYNC2H1	No	NA	No	NA	Yes	NM_001377
DYRK1A	Yes	NM_001396	Yes	NM_001396	No	NA
DYSF	Yes	NM_001130987	Yes	NM_001130987	Yes	NM_001130987
DZIP1L	No	NA	No	NA	Yes	NM_173543
ECE1	Yes	NM_001113349	Yes	NM_001113349	Yes	NM_001113349
ECEL1	No	NA	No	NA	Yes	NM_004826
EDA	Yes	NM_001399	Yes	NM_001399	Yes	NM_001399
EDARADD	Yes	NM_145861	Yes	NM_145861	Yes	NM_145861
EDN3	Yes	NM_207034	Yes	NM_207034	Yes	NM_207034
EDNRA	Yes	NM_001166055	Yes	NM_001166055	Yes	NM_001166055
EDNRB	Yes	NM_001201397	Yes	NM_001201397	Yes	NM_001201397
EEF1A2	No	NA	No	NA	Yes	NM_001958
EEF2	No	NA	Yes	NM_001961	Yes	NM_001961
EFEMP1	No	NA	No	NA	Yes	NM_001039348
EFEMP2	Yes	NM_016938	Yes	NM_016938	Yes	NM_016938
EFHC1	No	NA	No	NA	Yes	NM_018100
EGR2	Yes	NM_000399	Yes	NM_000399	Yes	NM_000399
EHMT1	Yes	NM_024757	Yes	NM_024757	Yes	NM_024757
EIF2AK4	No	NA	Yes	NM_001013703	Yes	NM_001013703
EIF2B5	Yes	NM_003907	Yes	NM_003907	Yes	NM_003907
EIF4A3	No	NA	Yes	NM_014740	Yes	NM_014740
ELAC2	No	NA	Yes	NM_018127	No	NA
ELANE	Yes	NM_001972	Yes	NM_001972	No	NA
ELMOD3	No	NA	Yes	NM_001135022	Yes	NM_001135022
ELN	Yes	NM_000501	Yes	NM_000501	Yes	NM_000501
ELOVL4	No	NA	Yes	NM_022726	Yes	NM_022726
ELOVL5	No	NA	Yes	NM_001242828	Yes	NM_001242828
ELP1	No	NA	No	NA	Yes	NM_003640
ELP4	Yes	NM_019040	Yes	NM_019040	Yes	NM_019040
EMD	Yes	NM_000117	Yes	NM_000117	Yes	NM_000117
ENG	Yes	NM_001114753	Yes	NM_001114753	Yes	NM_001114753
ENPP1	Yes	NM_006208	Yes	NM_006208	Yes	NM_006208
ENTPD1	Yes	NM_001164178	Yes	NM_001164178	Yes	NM_001164178
EOGT	No	NA	Yes	NM_173654	Yes	NM_173654
EP300	Yes	NM_001429	Yes	NM_001429	Yes	NM_001429
EPCAM	Yes	NM_002354	Yes	NM_002354	Yes	NM_002354
EPM2A	Yes	NM_005670	Yes	NM_005670	Yes	NM_005670
EPS8	No	NA	Yes	NM_004447	Yes	NM_004447
EPS8L2	No	NA	Yes	NM_022772	Yes	NM_022772
ERBB3	No	NA	No	NA	Yes	NM_001982
ERBB4	No	NA	No	NA	Yes	NM_001042599
ERCC1	Yes	NM_001983	Yes	NM_001983	Yes	NM_001983
ERCC2	Yes	NM_000400	Yes	NM_000400	Yes	NM_000400
ERCC3	Yes	NM_000122	Yes	NM_000122	Yes	NM_000122
ERCC4	Yes	NM_005236	Yes	NM_005236	Yes	NM_005236
ERCC5	Yes	NM_000123	Yes	NM_000123	Yes	NM_000123
ERCC6	Yes	NM_000124	Yes	NM_000124	Yes	NM_000124
ERCC8	Yes	NM_000082	Yes	NM_000082	Yes	NM_000082
ERF	Yes	NM_006494	Yes	NM_006494	Yes	NM_006494
ERLIN1	No	NA	Yes	NM_006459	Yes	NM_006459
ERLIN2	Yes	NM_007175	Yes	NM_007175	Yes	NM_007175
ESCO2	No	NA	Yes	NM_001017420	Yes	NM_001017420
ESPN	Yes	NM_031475	Yes	NM_031475	Yes	NM_031475
ESRRB	Yes	NM_004452	Yes	NM_004452	Yes	NM_004452
ETFDH	Yes	NM_004453	Yes	NM_004453	No	NA
EVC	No	NA	Yes	NM_153717	Yes	NM_153717
EXOSC3	No	NA	No	NA	Yes	NM_016042
EXOSC8	No	NA	No	NA	Yes	NM_181503
EXT1	Yes	NM_000127	Yes	NM_000127	Yes	NM_000127
EXT2	Yes	NM_000401	Yes	NM_000401	Yes	NM_000401
EYA1	Yes	NM_172058	Yes	NM_000503	Yes	NM_000503
EYA4	Yes	NM_172105	Yes	NM_172105	Yes	NM_172105
EYS	Yes	NM_001142800	Yes	NM_001142800	Yes	NM_001142800
F10	Yes	NM_000504	Yes	NM_000504	Yes	NM_000504
F12	Yes	NM_000505	Yes	NM_000505	No	NA
F13A1	Yes	NM_000129	Yes	NM_000129	Yes	NM_000129
F13B	Yes	NM_001994	Yes	NM_001994	Yes	NM_001994
F2	Yes	NM_000506	Yes	NM_000506	Yes	NM_000506
F5	Yes	NM_000130	Yes	NM_000130	Yes	NM_000130
F8	Yes	NM_000132	Yes	NM_000132	Yes	NM_000132
F9	Yes	NM_000133	Yes	NM_000133	Yes	NM_000133
FA2H	Yes	NM_024306	Yes	NM_024306	Yes	NM_024306
FAH	Yes	NM_000137	Yes	NM_000137	No	NA
FAM111B	No	NA	No	NA	Yes	NM_198947
FAM161A	Yes	NM_001201543	Yes	NM_001201543	Yes	NM_001201543
FAM189A2	No	NA	Yes	NM_001127608	Yes	NM_001127608
FAM20A	No	NA	No	NA	Yes	NM_017565
FANCA	Yes	NM_000135	Yes	NM_000135	No	NA
FANCB	Yes	NM_152633	Yes	NM_152633	No	NA
FANCC	Yes	NM_000136	Yes	NM_000136	No	NA
FANCD2	Yes	NM_033084	Yes	NM_033084	No	NA
FANCE	Yes	NM_021922	Yes	NM_021922	No	NA
FANCF	Yes	NM_022725	Yes	NM_022725	No	NA
FANCG	Yes	NM_004629	Yes	NM_004629	No	NA
FANCI	Yes	NM_001113378	Yes	NM_001113378	No	NA
FANCL	Yes	NM_001114636	Yes	NM_001114636	No	NA
FANCM	Yes	NM_020937	Yes	NM_020937	No	NA
FAT1	No	NA	No	NA	Yes	NM_005245
FBLN5	Yes	NM_006329	Yes	NM_006329	Yes	NM_006329
FBN1	Yes	NM_000138	Yes	NM_000138	Yes	NM_000138
FBN2	Yes	NM_001999	Yes	NM_001999	Yes	NM_001999
FBXO38	No	NA	No	NA	Yes	NM_030793
FECH	Yes	NM_001012515	Yes	NM_001012515	Yes	NM_001012515
FGD4	Yes	NM_139241	Yes	NM_139241	Yes	NM_139241
FGF10	No	NA	Yes	NM_004465	Yes	NM_004465
FGF12	No	NA	Yes	NM_021032	Yes	NM_021032
FGF14	Yes	NM_175929	Yes	NM_175929	Yes	NM_175929
FGF23	No	NA	No	NA	Yes	NM_020638
FGF9	No	NA	Yes	NM_002010	Yes	NM_002010
FGFR1	Yes	NM_001174067	Yes	NM_001174067	Yes	NM_001174067
FGFR2	Yes	NM_022970	Yes	NM_000141	Yes	NM_000141
FGFR3	Yes	NM_001163213	Yes	NM_000142	Yes	NM_000142
FH	Yes	NM_000143	Yes	NM_000143	No	NA
FHL1	Yes	NM_001159702	Yes	NM_001159702	Yes	NM_001159702
FHL2	Yes	NM_001450	Yes	NM_001450	No	NA
FIG4	Yes	NM_014845	Yes	NM_014845	Yes	NM_014845
FKBP10	Yes	NM_021939	Yes	NM_021939	Yes	NM_021939
FKBP14	Yes	NM_017946	Yes	NM_017946	Yes	NM_017946
FKBP1B	Yes	NM_004116	Yes	NM_004116	Yes	NM_004116
FKRP	Yes	NM_001039885	Yes	NM_001039885	Yes	NM_001039885
FKTN	Yes	NM_006731	Yes	NM_006731	Yes	NM_006731
FLCN	No	NA	Yes	NM_144997	Yes	NM_144997
FLNA	Yes	NM_001110556	Yes	NM_001110556	Yes	NM_001110556
FLNC	Yes	NM_001458	Yes	NM_001458	Yes	NM_001458
FLVCR1	No	NA	No	NA	Yes	NM_014053
FMO3	Yes	NM_006894	Yes	NM_006894	No	NA
FN1	No	NA	No	NA	Yes	NM_212476
FOLR1	Yes	NM_016725	Yes	NM_016725	No	NA
FOXC1	No	NA	Yes	NM_001453	Yes	NM_001453
FOXD4	No	NA	Yes	NM_207305	No	NA
FOXF1	No	NA	Yes	NM_001451	Yes	NM_001451
FOXG1	Yes	NM_005249	Yes	NM_005249	Yes	NM_005249
FOXH1	No	NA	Yes	NM_003923	Yes	NM_003923
FOXI1	Yes	NM_012188	Yes	NM_012188	Yes	NM_012188
FOXL2	Yes	NM_023067	Yes	NM_023067	Yes	NM_023067
FOXP1	No	NA	Yes	NM_032682	No	NA
FOXRED1	No	NA	Yes	NM_017547	No	NA
FRAS1	No	NA	No	NA	Yes	NM_025074
FSCN2	Yes	NM_001077182	Yes	NM_001077182	Yes	NM_001077182
FTCD	Yes	NM_006657	Yes	NM_006657	No	NA
FUS	No	NA	No	NA	Yes	NM_004960
FXN	Yes	NM_000144	Yes	NM_000144	Yes	NM_000144
FXR1	No	NA	No	NA	Yes	NM_005087
FZD4	No	NA	Yes	NM_012193	Yes	NM_012193
G6PC3	Yes	NM_138387	Yes	NM_138387	No	NA
G6PD	Yes	NM_000402	Yes	NM_000402	Yes	NM_000402
GAA	Yes	NM_001079804	Yes	NM_001079804	Yes	NM_001079804
GABRA1	No	NA	No	NA	Yes	NM_000806
GABRB3	No	NA	No	NA	Yes	NM_000814
GABRG2	No	NA	No	NA	Yes	NM_000816
GAD1	No	NA	Yes	NM_000817	Yes	NM_000817
GALC	Yes	NM_000153	Yes	NM_000153	No	NA
GAMT	No	NA	No	NA	Yes	NM_000156
GAN	No	NA	No	NA	Yes	NM_022041
GANAB	No	NA	No	NA	Yes	NM_198334
GARS	Yes	NM_002047	Yes	NM_002047	No	NA
GARS1	No	NA	No	NA	Yes	NM_002047
GATA3	Yes	NM_001002295	Yes	NM_001002295	Yes	NM_001002295
GATA4	Yes	NM_002052	Yes	NM_002052	Yes	NM_002052
GATA5	No	NA	Yes	NM_080473	Yes	NM_080473
GATA6	No	NA	Yes	NM_005257	Yes	NM_005257
GATAD1	No	NA	Yes	NM_021167	No	NA
GATM	No	NA	No	NA	Yes	NM_001482
GBA2	No	NA	Yes	NM_020944	Yes	NM_020944
GBF1	No	NA	No	NA	Yes	NM_001199378
GCDH	Yes	NM_000159	Yes	NM_000159	No	NA
GCH1	Yes	NM_000161	Yes	NM_000161	No	NA
GCK	Yes	NM_033507	Yes	NM_033507	No	NA
GDAP1	Yes	NM_018972	Yes	NM_018972	Yes	NM_018972
GDF1	No	NA	Yes	NM_001492	Yes	NM_001492
GDF2	No	NA	Yes	NM_016204	Yes	NM_016204
GDF5	No	NA	Yes	NM_000557	Yes	NM_000557
GDNF	Yes	NM_001190468	Yes	NM_001190468	Yes	NM_001190468
GFAP	Yes	NM_002055	Yes	NM_002055	Yes	NM_002055
GFER	Yes	NM_005262	Yes	NM_005262	Yes	NM_005262
GFI1	Yes	NM_001127216	Yes	NM_001127216	No	NA
GFM1	Yes	NM_024996	Yes	NM_024996	No	NA
GFPT1	No	NA	No	NA	Yes	NM_001244710
GFRA1	Yes	NM_005264	Yes	NM_005264	Yes	NM_005264
GFRA2	Yes	NM_001495	Yes	NM_001495	Yes	NM_001495
GFRA3	Yes	NM_001496	Yes	NM_001496	Yes	NM_001496
GFRA4	Yes	NM_022139	Yes	NM_022139	Yes	NM_022139
GGPS1	No	NA	No	NA	Yes	NM_004837
GH1	Yes	NM_000515	Yes	NM_000515	Yes	NM_000515
GHR	Yes	NM_000163	Yes	NM_000163	Yes	NM_000163
GHSR	Yes	NM_198407	Yes	NM_198407	Yes	NM_198407
GIPC3	Yes	NM_133261	Yes	NM_133261	Yes	NM_133261
GJA1	Yes	NM_000165	Yes	NM_000165	Yes	NM_000165
GJA5	Yes	NM_181703	Yes	NM_005266	Yes	NM_005266
GJB1	Yes	NM_001097642	Yes	NM_001097642	Yes	NM_001097642
GJB2	Yes	NM_004004	Yes	NM_004004	Yes	NM_004004
GJB3	Yes	NM_001005752	Yes	NM_001005752	Yes	NM_001005752
GJB6	Yes	NM_001110221	Yes	NM_001110221	Yes	NM_001110221
GJC2	Yes	NM_020435	Yes	NM_020435	Yes	NM_020435
GLA	Yes	NM_000169	Yes	NM_000169	No	NA
GLB1	No	NA	Yes	NM_000404	No	NA
GLDN	No	NA	No	NA	Yes	NM_181789
GLE1	No	NA	No	NA	Yes	NM_001003722
GLI3	Yes	NM_000168	Yes	NM_000168	Yes	NM_000168
GLRA1	Yes	NM_001146040	Yes	NM_001146040	Yes	NM_001146040
GLRB	Yes	NM_000824	Yes	NM_000824	Yes	NM_000824
GMPPB	No	NA	No	NA	Yes	NM_013334
GNA11	Yes	NM_002067	Yes	NM_002067	Yes	NM_002067
GNAQ	Yes	NM_002072	Yes	NM_002072	Yes	NM_002072
GNAT1	No	NA	No	NA	Yes	NM_000172
GNAT2	No	NA	No	NA	Yes	NM_005272
GNB4	No	NA	No	NA	Yes	NM_021629
GNE	No	NA	No	NA	Yes	NM_005476
GNPTAB	No	NA	Yes	NM_024312	No	NA
GOSR2	No	NA	No	NA	Yes	NM_004287
GPD1L	Yes	NM_015141	Yes	NM_015141	Yes	NM_015141
GPHN	Yes	NM_020806	Yes	NM_020806	Yes	NM_020806
GPR143	No	NA	Yes	NM_000273	Yes	NM_000273
GPR179	No	NA	No	NA	Yes	NM_001004334
GPSM2	Yes	NM_013296	Yes	NM_001321039	Yes	NM_001321039
GREB1L	No	NA	No	NA	Yes	NM_001142966
GRHL2	No	NA	Yes	NM_024915	Yes	NM_024915
GRHPR	No	NA	No	NA	Yes	NM_012203
GRID2	No	NA	Yes	NM_001510	Yes	NM_001510
GRIN2A	No	NA	No	NA	Yes	NM_000833
GRIN2B	No	NA	No	NA	Yes	NM_000834
GRIP1	No	NA	No	NA	Yes	NM_001366722
GRK1	No	NA	No	NA	Yes	NM_002929
GRM6	No	NA	No	NA	Yes	NM_000843
GRN	Yes	NM_002087	Yes	NM_002087	No	NA
GRXCR1	Yes	NM_001080476	Yes	NM_001080476	Yes	NM_001080476
GRXCR2	No	NA	Yes	NM_001080516	Yes	NM_001080516
GSDME	No	NA	Yes	NM_004403	Yes	NM_004403
GUCA1A	Yes	NM_000409	Yes	NM_000409	Yes	NM_000409
GUCA1B	Yes	NM_002098	Yes	NM_002098	Yes	NM_002098
GUCY2D	Yes	NM_000180	Yes	NM_000180	Yes	NM_000180
GUSB	No	NA	Yes	NM_000181	No	NA
HACD1	No	NA	No	NA	Yes	NM_014241
HAND2	No	NA	Yes	NM_021973	Yes	NM_021973
HARS1	No	NA	No	NA	Yes	NM_002109
HAX1	Yes	NM_006118	Yes	NM_006118	No	NA
HBA1	Yes	NM_000558	Yes	NM_000558	Yes	NM_000558
HBA2	Yes	NM_000517	Yes	NM_000517	Yes	NM_000517
HBB	Yes	NM_000518	Yes	NM_000518	Yes	NM_000518
HCN1	Yes	NM_021072	Yes	NM_021072	Yes	NM_021072
HCN4	Yes	NM_005477	Yes	NM_005477	Yes	NM_005477
HDAC8	No	NA	Yes	NM_018486	Yes	NM_018486
HEXA	Yes	NM_000520	Yes	NM_000520	No	NA
HEXB	No	NA	No	NA	Yes	NM_000521
HFE	No	NA	Yes	NM_000410	Yes	NM_000410
HGF	Yes	NM_000601	Yes	NM_000601	Yes	NM_000601
HINT1	No	NA	No	NA	Yes	NM_005340
HK1	Yes	NM_033497	Yes	NM_033497	Yes	NM_033497
HLCS	Yes	NM_000411	Yes	NM_000411	No	NA
HMBS	Yes	NM_000190	Yes	NM_000190	Yes	NM_000190
HMGCL	Yes	NM_000191	Yes	NM_000191	No	NA
HNF1A	Yes	NM_000545	Yes	NM_000545	Yes	NM_000545
HNF1B	Yes	NM_000458	Yes	NM_000458	No	NA
HNF4A	Yes	NM_000457	Yes	NM_000457	No	NA
HNRNPA1	No	NA	No	NA	Yes	NM_031157
HNRNPA2B1	No	NA	No	NA	Yes	NM_002137
HNRNPDL	No	NA	No	NA	Yes	NM_031372
HNRNPU	No	NA	No	NA	Yes	NM_031844
HOGA1	No	NA	No	NA	Yes	NM_138413
HOMER2	No	NA	Yes	NM_199330	Yes	NM_199330
HOXA1	Yes	NM_005522	Yes	NM_005522	Yes	NM_005522
HOXA13	No	NA	Yes	NM_000522	Yes	NM_000522
HOXD10	No	NA	No	NA	Yes	NM_002148
HPS1	No	NA	Yes	NM_000195	Yes	NM_000195
HPS3	No	NA	Yes	NM_032383	Yes	NM_032383
HPS4	No	NA	Yes	NM_152841	Yes	NM_152841
HPS5	No	NA	Yes	NM_181507	Yes	NM_181507
HPS6	No	NA	Yes	NM_024747	Yes	NM_024747
HRAS	Yes	NM_001130442	Yes	NM_001130442	Yes	NM_001130442
HSPB1	Yes	NM_001540	Yes	NM_001540	Yes	NM_001540
HSPB3	Yes	NM_006308	Yes	NM_006308	Yes	NM_006308
HSPB8	Yes	NM_014365	Yes	NM_014365	Yes	NM_014365
HSPD1	Yes	NM_002156	Yes	NM_002156	Yes	NM_002156
HSPG2	Yes	NM_005529	Yes	NM_005529	Yes	NM_005529
IBA57	No	NA	Yes	NM_001010867	Yes	NM_001010867
IDH3B	No	NA	No	NA	Yes	NM_001258384
IDS	Yes	NM_000202	Yes	NM_000202	No	NA
IDUA	Yes	NM_000203	Yes	NM_000203	No	NA
IFITM5	Yes	NM_001025295	Yes	NM_001025295	Yes	NM_001025295
IFRD1	Yes	NM_001007245	Yes	NM_001007245	Yes	NM_001007245
IFT140	No	NA	No	NA	Yes	NM_014714
IFT172	No	NA	No	NA	Yes	NM_015662
IFT27	No	NA	No	NA	Yes	NM_006860
IFT80	No	NA	No	NA	Yes	NM_020800
IGF1R	Yes	NM_000875	Yes	NM_000875	Yes	NM_000875
IGHM	Yes	0	Yes	0	No	NA
IGHMBP2	Yes	NM_002180	Yes	NM_002180	Yes	NM_002180
IKBKG	Yes	NM_003639	Yes	NM_003639	No	NA
ILDR1	Yes	NM_001199799	Yes	NM_001199799	Yes	NM_001199799
IMPDH1	Yes	NM_000883	Yes	NM_000883	Yes	NM_000883
IMPG1	No	NA	No	NA	Yes	NM_001563
IMPG2	No	NA	No	NA	Yes	NM_016247
INF2	No	NA	No	NA	Yes	NM_022489
INPP5E	No	NA	Yes	NM_019892	Yes	NM_019892
INPP5K	No	NA	No	NA	Yes	NM_016532
INS	Yes	NM_000207	Yes	NM_000207	No	NA
INVS	Yes	NM_014425	Yes	NM_014425	Yes	NM_014425
IQCB1	No	NA	No	NA	Yes	NM_001023570
IQSEC2	No	NA	No	NA	Yes	NM_001111125
IRX4	No	NA	Yes	NM_001278633	Yes	NM_001278633
ISCU	No	NA	No	NA	Yes	NM_014301
ISL1	No	NA	Yes	NM_002202	Yes	NM_002202
ITGA7	No	NA	No	NA	Yes	NM_002206
ITPR1	Yes	NM_001168272	Yes	NM_001168272	Yes	NM_001168272
ITPR3	No	NA	No	NA	Yes	NM_002224
IVD	Yes	NM_002225	Yes	NM_002225	No	NA
JAG1	Yes	NM_000214	Yes	NM_000214	Yes	NM_000214
JPH2	Yes	NM_020433	Yes	NM_020433	Yes	NM_020433
JUP	Yes	NM_002230	Yes	NM_002230	No	NA
KANSL1	No	NA	Yes	NM_001193466	Yes	NM_001193466
KARS	Yes	NM_001130089	Yes	NM_001130089	Yes	NM_001130089
KARS1	No	NA	No	NA	Yes	NM_005548
KBTBD13	Yes	NM_001101362	Yes	NM_001101362	Yes	NM_001101362
KCNA1	Yes	NM_000217	Yes	NM_000217	Yes	NM_000217
KCNA5	Yes	NM_002234	Yes	NM_002234	Yes	NM_002234
KCNC3	Yes	NM_004977	Yes	NM_004977	Yes	NM_004977
KCND2	No	NA	Yes	NM_012281	No	NA
KCND3	Yes	NM_004980	Yes	NM_004980	Yes	NM_004980
KCNE1	Yes	NM_001127670	Yes	NM_001127670	Yes	NM_001127670
KCNE2	Yes	NM_172201	Yes	NM_172201	Yes	NM_172201
KCNE3	Yes	NM_005472	Yes	NM_005472	Yes	NM_005472
KCNE5	Yes	NM_012282	Yes	NM_012282	No	NA
KCNH2	Yes	NM_000238	Yes	NM_000238	Yes	NM_000238
KCNH5	No	NA	No	NA	Yes	NM_139318
KCNJ1	No	NA	No	NA	Yes	NM_000220
KCNJ10	Yes	NM_002241	Yes	NM_002241	Yes	NM_002241
KCNJ11	Yes	NM_000525	Yes	NM_000525	Yes	NM_000525
KCNJ13	No	NA	No	NA	Yes	NM_002242
KCNJ18	No	NA	No	NA	Yes	NM_001194958
KCNJ2	Yes	NM_000891	Yes	NM_000891	Yes	NM_000891
KCNJ5	Yes	NM_000890	Yes	NM_000890	Yes	NM_000890
KCNJ8	Yes	NM_004982	Yes	NM_004982	Yes	NM_004982
KCNK17	No	NA	Yes	NM_031460	No	NA
KCNK3	Yes	NM_002246	Yes	NM_002246	Yes	NM_002246
KCNMA1	No	NA	No	NA	Yes	NM_002247
KCNQ1	Yes	NM_000218	Yes	NM_000218	Yes	NM_000218
KCNQ2	Yes	NM_172107	Yes	NM_172107	Yes	NM_172107
KCNQ3	Yes	NM_004519	Yes	NM_004519	Yes	NM_004519
KCNQ4	No	NA	Yes	NM_004700	Yes	NM_004700
KCNT1	No	NA	No	NA	Yes	NM_020822
KCNV2	No	NA	No	NA	Yes	NM_133497
KCTD7	Yes	NM_153033	Yes	NM_153033	Yes	NM_153033
KDM5C	Yes	NM_004187	Yes	NM_004187	Yes	NM_004187
KDM6A	No	NA	No	NA	Yes	NM_021140
KIAA0586	No	NA	Yes	NM_001244189	Yes	NM_014749
KIAA1549	No	NA	No	NA	Yes	NM_001164665
KIF11	No	NA	No	NA	Yes	NM_004523
KIF14	No	NA	No	NA	Yes	NM_014875
KIF1A	Yes	NM_001244008	Yes	NM_001244008	Yes	NM_001244008
KIF1B	Yes	NM_015074	Yes	NM_015074	Yes	NM_015074
KIF1BP	Yes	NM_015634	Yes	NM_015634	Yes	NM_015634
KIF1C	No	NA	Yes	NM_006612	Yes	NM_006612
KIF21A	No	NA	No	NA	Yes	NM_001173464
KIF26B	No	NA	No	NA	Yes	NM_018012
KIF5A	Yes	NM_004984	Yes	NM_004984	Yes	NM_004984
KIT	No	NA	Yes	NM_000222	Yes	NM_000222
KLC2	No	NA	Yes	NM_022822	Yes	NM_022822
KLC4	No	NA	Yes	NM_201522	Yes	NM_201522
KLF11	Yes	NM_003597	Yes	NM_003597	No	NA
KLHL3	No	NA	No	NA	Yes	NM_017415
KLHL40	No	NA	No	NA	Yes	NM_152393
KLHL41	No	NA	No	NA	Yes	NM_006063
KLHL7	No	NA	No	NA	Yes	NM_018846
KLHL9	No	NA	No	NA	Yes	NM_018847
KMT2A	Yes	NM_001197104	Yes	NM_001197104	Yes	NM_001197104
KMT2D	Yes	NM_003482	Yes	NM_003482	Yes	NM_003482
KRAS	Yes	NM_033360	Yes	NM_033360	Yes	NM_033360
KRIT1	Yes	NM_194456	Yes	NM_194456	Yes	NM_194456
KY	No	NA	No	NA	Yes	NM_178554
L1CAM	Yes	NM_001278116	Yes	NM_001278116	Yes	NM_001278116
LAMA1	No	NA	No	NA	Yes	NM_005559
LAMA2	Yes	NM_000426	Yes	NM_000426	Yes	NM_000426
LAMA4	Yes	NM_001105206	Yes	NM_001105206	No	NA
LAMA5	No	NA	No	NA	Yes	NM_005560
LAMB2	Yes	NM_002292	Yes	NM_002292	Yes	NM_002292
LAMP2	Yes	NM_001122606	Yes	NM_001122606	Yes	NM_001122606
LARGE1	No	NA	No	NA	Yes	NM_004737
LCA5	Yes	NM_001122769	Yes	NM_001122769	Yes	NM_001122769
LDB3	Yes	NM_007078	Yes	NM_007078	Yes	NM_007078
LDLR	Yes	NM_000527	Yes	NM_000527	Yes	NM_000527
LDLRAP1	No	NA	Yes	NM_015627	Yes	NM_015627
LEFTY2	No	NA	Yes	NM_003240	Yes	NM_003240
LGI1	No	NA	No	NA	Yes	NM_005097
LHFPL5	Yes	NM_182548	Yes	NM_182548	Yes	NM_182548
LIAS	No	NA	Yes	NM_006859	No	NA
LIG4	No	NA	No	NA	Yes	NM_002312
LIMS2	No	NA	No	NA	Yes	NM_001136037
LIPA	No	NA	Yes	NM_000235	Yes	NM_000235
LITAF	Yes	NM_001136472	Yes	NM_001136472	Yes	NM_001136472
LMBR1	No	NA	Yes	NM_022458	Yes	NM_022458
LMNA	Yes	NM_170707	Yes	NM_170707	Yes	NM_170707
LMOD3	No	NA	No	NA	Yes	NM_198271
LMX1B	No	NA	No	NA	Yes	NM_001174146
LOXHD1	Yes	NM_144612	Yes	NM_144612	Yes	NM_144612
LPL	Yes	NM_000237	Yes	NM_000237	Yes	NM_000237
LRAT	Yes	NM_004744	Yes	NM_004744	Yes	NM_004744
LRMDA	No	NA	No	NA	Yes	NM_032024
LRP4	No	NA	No	NA	Yes	NM_002334
LRP5	No	NA	Yes	NM_002335	Yes	NM_002335
LRP6	Yes	NM_002336	Yes	NM_002336	Yes	NM_002336
LRPPRC	Yes	NM_133259	Yes	NM_133259	No	NA
LRRK2	Yes	NM_198578	Yes	NM_198578	Yes	NM_198578
LRSAM1	Yes	NM_001005374	Yes	NM_001005374	Yes	NM_001005374
LRTOMT	Yes	NM_145309	Yes	NM_145309	Yes	NM_145309
LTBP2	No	NA	Yes	NM_000428	Yes	NM_000428
LYST	No	NA	Yes	NM_000081	Yes	NM_000081
LZTR1	No	NA	Yes	NM_006767	Yes	NM_006767
MAB21L2	No	NA	No	NA	Yes	NM_006439
MADD	Yes	NM_003682	Yes	NM_003682	No	NA
MAGED2	No	NA	No	NA	Yes	NM_014599
MAK	No	NA	No	NA	Yes	NM_005906
MAN2B1	Yes	NM_000528	Yes	NM_000528	No	NA
MAP2K1	Yes	NM_002755	Yes	NM_002755	Yes	NM_002755
MAP2K2	Yes	NM_030662	Yes	NM_030662	Yes	NM_030662
MAP3K20	No	NA	No	NA	Yes	NM_016653
MAPT	No	NA	No	NA	Yes	NM_016835
MARS	No	NA	Yes	NM_004990	No	NA
MARS1	No	NA	No	NA	Yes	NM_004990
MARVELD2	Yes	NM_001038603	Yes	NM_001038603	Yes	NM_001038603
MAT1A	Yes	NM_000429	Yes	NM_000429	Yes	NM_000429
MATR3	No	NA	No	NA	Yes	NM_018834
MAX	Yes	NM_002382	Yes	NM_002382	Yes	NM_002382
MBD5	Yes	NM_018328	Yes	NM_018328	No	NA
MBL2	Yes	NM_000242	Yes	NM_000242	Yes	NM_000242
MC1R	Yes	NM_002386	Yes	NM_002386	Yes	NM_002386
MCCC1	Yes	NM_020166	Yes	NM_020166	No	NA
MCCC2	Yes	NM_022132	Yes	NM_022132	No	NA
MCM2	No	NA	Yes	NM_004526	Yes	NM_004526
MCPH1	No	NA	No	NA	Yes	NM_024596
MCTP2	No	NA	Yes	NM_018349	Yes	NM_018349
MECP2	Yes	NM_001110792	Yes	NM_001110792	Yes	NM_001110792
MED12	No	NA	Yes	NM_005120	Yes	NM_005120
MED13L	No	NA	Yes	NM_015335	Yes	NM_015335
MED17	Yes	NM_004268	Yes	NM_004268	Yes	NM_004268
MED25	Yes	NM_030973	Yes	NM_030973	Yes	NM_030973
MEF2A	Yes	NM_005587	Yes	NM_005587	No	NA
MEF2C	Yes	NM_001193347	Yes	NM_001193347	No	NA
MEFV	Yes	NM_000243	Yes	NM_000243	Yes	NM_000243
MEGF10	No	NA	No	NA	Yes	NM_001256545
MEN1	Yes	NM_130804	Yes	NM_130804	Yes	NM_130804
MERTK	Yes	NM_006343	Yes	NM_006343	Yes	NM_006343
MET	No	NA	Yes	NM_001127500	Yes	NM_001127500
MFAP5	No	NA	Yes	NM_003480	Yes	NM_003480
MFN2	Yes	NM_001127660	Yes	NM_001127660	Yes	NM_001127660
MFRP	Yes	NM_015645	Yes	NM_031433	Yes	NM_031433
MFSD8	Yes	NM_152778	Yes	NM_152778	Yes	NM_152778
MIB1	Yes	NM_020774	Yes	NM_020774	Yes	NM_020774
MID1	Yes	NM_033290	Yes	NM_033290	Yes	NM_033290
MITF	No	NA	Yes	NM_000248	Yes	NM_000248
MKKS	Yes	NM_170784	Yes	NM_170784	Yes	NM_170784
MKS1	No	NA	Yes	NM_017777	Yes	NM_017777
MLC1	Yes	NM_139202	Yes	NM_139202	Yes	NM_139202
MLH1	Yes	NM_000249	Yes	NM_000249	Yes	NM_000249
MLYCD	No	NA	Yes	NM_012213	No	NA
MMAA	Yes	NM_172250	Yes	NM_172250	No	NA
MMADHC	Yes	NM_015702	Yes	NM_015702	No	NA
MME	No	NA	No	NA	Yes	NM_000902
MOCOS	No	NA	No	NA	Yes	NM_017947
MOCS1	No	NA	No	NA	Yes	NM_005943
MOCS2	No	NA	No	NA	Yes	NM_004531
MORC2	No	NA	No	NA	Yes	NM_001303256
MPDZ	Yes	NM_003829	Yes	NM_003829	Yes	NM_003829
MPV17	No	NA	No	NA	Yes	NM_002437
MPZ	Yes	NM_000530	Yes	NM_000530	Yes	NM_000530
MRE11	No	NA	No	NA	Yes	NM_005591
MRE11A	No	NA	Yes	NM_005591	No	NA
MRPL3	No	NA	Yes	NM_007208	No	NA
MRPL44	No	NA	Yes	NM_022915	No	NA
MRPS16	Yes	NM_016065	Yes	NM_016065	No	NA
MRPS22	No	NA	Yes	NM_020191	No	NA
MSH2	Yes	NM_000251	Yes	NM_000251	Yes	NM_000251
MSH6	Yes	NM_000179	Yes	NM_000179	Yes	NM_000179
MSRB3	Yes	NM_001193461	Yes	NM_001193461	Yes	NM_001193461
MSTN	Yes	NM_005259	Yes	NM_005259	Yes	NM_005259
MTHFR	No	NA	No	NA	Yes	NM_005957
MTM1	Yes	NM_000252	Yes	NM_000252	Yes	NM_000252
MTMR2	Yes	NM_016156	Yes	NM_016156	Yes	NM_016156
MTO1	No	NA	Yes	NM_012123	No	NA
MTOR	No	NA	No	NA	Yes	NM_004958
MTPAP	Yes	NM_018109	Yes	NM_018109	Yes	NM_018109
MTRFR	No	NA	No	NA	Yes	NM_152269
MTTP	Yes	NM_000253	Yes	NM_000253	Yes	NM_000253
MUC1	No	NA	No	NA	Yes	NM_002456
MUSK	No	NA	No	NA	Yes	NM_005592
MUTYH	Yes	NM_012222	Yes	NM_001128425	Yes	NM_001128425
MVK	Yes	NM_001114185	Yes	NM_001114185	No	NA
MYBPC1	No	NA	No	NA	Yes	NM_002465
MYBPC3	Yes	NM_000256	Yes	NM_000256	Yes	NM_000256
MYF6	No	NA	No	NA	Yes	NM_002469
MYH11	Yes	NM_001040114	Yes	NM_001040113	Yes	NM_001040113
MYH14	No	NA	Yes	NM_001145809	Yes	NM_001145809
MYH2	No	NA	No	NA	Yes	NM_017534
MYH3	No	NA	No	NA	Yes	NM_002470
MYH6	Yes	NM_002471	Yes	NM_002471	Yes	NM_002471
MYH7	Yes	NM_000257	Yes	NM_000257	Yes	NM_000257
MYH8	No	NA	No	NA	Yes	NM_002472
MYH9	No	NA	Yes	NM_002473	Yes	NM_002473
MYL1	No	NA	No	NA	Yes	NM_079420
MYL2	Yes	NM_000432	Yes	NM_000432	Yes	NM_000432
MYL3	Yes	NM_000258	Yes	NM_000258	Yes	NM_000258
MYLK	Yes	NM_053025	Yes	NM_053025	Yes	NM_053025
MYLK2	Yes	NM_033118	Yes	NM_033118	Yes	NM_033118
MYO15A	Yes	NM_016239	Yes	NM_016239	Yes	NM_016239
MYO18B	No	NA	No	NA	Yes	NM_032608
MYO1E	No	NA	No	NA	Yes	NM_004998
MYO3A	Yes	NM_017433	Yes	NM_017433	Yes	NM_017433
MYO6	Yes	NM_004999	Yes	NM_004999	Yes	NM_004999
MYO7A	Yes	NM_000260	Yes	NM_000260	Yes	NM_000260
MYO9A	No	NA	No	NA	Yes	NM_006901
MYOC	No	NA	Yes	NM_000261	Yes	NM_000261
MYOG	Yes	NM_002479	Yes	NM_002479	Yes	NM_002479
MYOM1	No	NA	Yes	NM_003803	No	NA
MYOT	Yes	NM_006790	Yes	NM_006790	Yes	NM_006790
MYOZ2	Yes	NM_016599	Yes	NM_016599	Yes	NM_016599
MYPN	Yes	NM_001256267	Yes	NM_001256267	Yes	NM_001256267
NAGLU	Yes	NM_000263	Yes	NM_000263	Yes	NM_000263
NALCN	No	NA	No	NA	Yes	NM_052867
NBN	No	NA	Yes	NM_002485	Yes	NM_002485
NDE1	No	NA	No	NA	Yes	NM_001143979
NDP	No	NA	Yes	NM_000266	Yes	NM_000266
NDRG1	Yes	NM_001258432	Yes	NM_001135242	Yes	NM_001135242
NDUFA1	No	NA	No	NA	Yes	NM_004541
NDUFS1	Yes	NM_001199984	Yes	NM_001199984	No	NA
NDUFS2	Yes	NM_001166159	Yes	NM_001166159	No	NA
NDUFS4	Yes	NM_002495	Yes	NM_002495	No	NA
NDUFS7	Yes	NM_024407	Yes	NM_024407	No	NA
NDUFS8	Yes	NM_002496	Yes	NM_002496	No	NA
NDUFV1	Yes	NM_007103	Yes	NM_007103	No	NA
NEB	Yes	NM_004543	Yes	NM_001271208	Yes	NM_001271208
NEBL	Yes	NM_006393	Yes	NM_006393	No	NA
NEDD4L	No	NA	No	NA	Yes	NM_015277
NEFH	No	NA	No	NA	Yes	NM_021076
NEFL	Yes	NM_006158	Yes	NM_006158	Yes	NM_006158
NEK1	No	NA	No	NA	Yes	NM_001199397
NEK8	No	NA	No	NA	Yes	NM_178170
NEUROD1	Yes	NM_002500	Yes	NM_002500	No	NA
NEXN	Yes	NM_144573	Yes	NM_144573	No	NA
NF1	Yes	NM_000267	Yes	NM_000267	Yes	NM_000267
NF2	Yes	NM_000268	Yes	NM_000268	Yes	NM_000268
NGF	No	NA	No	NA	Yes	NM_002506
NHLRC1	No	NA	No	NA	Yes	NM_198586
NIPA1	Yes	NM_144599	Yes	NM_144599	Yes	NM_144599
NIPBL	Yes	NM_133433	Yes	NM_133433	Yes	NM_133433
NKX2-1	Yes	NM_001079668	Yes	NM_001079668	Yes	NM_001079668
NKX2-5	Yes	NM_004387	Yes	NM_004387	Yes	NM_004387
NKX2-6	No	NA	Yes	NM_001136271	Yes	NM_001136271
NLGN3	Yes	NM_181303	Yes	NM_181303	No	NA
NLGN4X	Yes	NM_181332	Yes	NM_181332	No	NA
NLRP3	Yes	NM_001079821	Yes	NM_001079821	No	NA
NMNAT1	Yes	NM_022787	Yes	NM_022787	Yes	NM_022787
NNT	No	NA	Yes	NM_012343	No	NA
NOD2	Yes	NM_022162	Yes	NM_022162	No	NA
NODAL	No	NA	Yes	NM_018055	Yes	NM_018055
NOG	No	NA	Yes	NM_005450	Yes	NM_005450
NOS1AP	Yes	NM_014697	Yes	NM_014697	Yes	NM_014697
NOTCH1	Yes	NM_017617	Yes	NM_017617	Yes	NM_017617
NOTCH2	No	NA	Yes	NM_024408	Yes	NM_024408
NOTCH3	Yes	NM_000435	Yes	NM_000435	Yes	NM_000435
NPC1	Yes	NM_000271	Yes	NM_000271	Yes	NM_000271
NPHP1	Yes	NM_001128178	Yes	NM_001128178	Yes	NM_000272
NPHP3	Yes	NM_153240	Yes	NM_153240	Yes	NM_153240
NPHP4	Yes	NM_015102	Yes	NM_015102	Yes	NM_015102
NPHS1	Yes	NM_004646	Yes	NM_004646	Yes	NM_004646
NPHS2	Yes	NM_014625	Yes	NM_014625	Yes	NM_014625
NPPA	Yes	NM_006172	Yes	NM_006172	Yes	NM_006172
NR2E3	Yes	NM_016346	Yes	NM_014249	Yes	NM_014249
NR2F1	No	NA	No	NA	Yes	NM_005654
NR3C2	Yes	NM_000901	Yes	NM_000901	Yes	NM_000901
NRAS	Yes	NM_002524	Yes	NM_002524	Yes	NM_002524
NRG1	Yes	NM_013956	Yes	NM_013956	Yes	NM_013956
NRG3	Yes	NM_001010848	Yes	NM_001010848	Yes	NM_001010848
NRL	Yes	NM_006177	Yes	NM_006177	Yes	NM_006177
NRTN	Yes	NM_004558	Yes	NM_004558	Yes	NM_004558
NRXN1	Yes	NM_004801	Yes	NM_004801	Yes	NM_004801
NSD1	Yes	NM_022455	Yes	NM_022455	Yes	NM_022455
NSUN2	No	NA	No	NA	Yes	NM_017775
NT5C2	No	NA	Yes	NM_012229	Yes	NM_012229
NTRK1	No	NA	No	NA	Yes	NM_001007792
NUP93	No	NA	No	NA	Yes	NM_014669
NYX	No	NA	No	NA	Yes	NM_022567
OAT	Yes	NM_000274	Yes	NM_000274	Yes	NM_000274
OBSCN	No	NA	Yes	NM_001271223	No	NA
OBSL1	Yes	NM_015311	Yes	NM_015311	Yes	NM_015311
OCA2	No	NA	Yes	NM_000275	Yes	NM_000275
OCRL	No	NA	No	NA	Yes	NM_000276
OFD1	Yes	NM_003611	Yes	NM_003611	Yes	NM_003611
OPA1	Yes	NM_130837	Yes	NM_130837	Yes	NM_130837
OPA3	No	NA	No	NA	Yes	NM_001017989
OPHN1	Yes	NM_002547	Yes	NM_002547	No	NA
OPTN	No	NA	No	NA	Yes	NM_021980
ORAI1	No	NA	No	NA	Yes	NM_032790
OSBPL2	No	NA	Yes	NM_144498	Yes	NM_144498
OSGEP	No	NA	No	NA	Yes	NM_017807
OTOA	Yes	NM_144672	Yes	NM_144672	Yes	NM_144672
OTOF	Yes	NM_194248	Yes	NM_194248	Yes	NM_194248
OTOG	No	NA	Yes	NM_001277269	Yes	NM_001277269
OTOGL	No	NA	Yes	NM_173591	Yes	NM_173591
OTX2	No	NA	No	NA	Yes	NM_172337
P2RX2	No	NA	Yes	NM_174873	Yes	NM_174873
P3H1	Yes	NM_001243246	Yes	NM_001243246	Yes	NM_001243246
PAFAH1B1	Yes	NM_000430	Yes	NM_000430	Yes	NM_000430
PAH	Yes	NM_000277	Yes	NM_000277	No	NA
PALB2	Yes	NM_024675	Yes	NM_024675	Yes	NM_024675
PAPSS2	Yes	NM_004670	Yes	NM_004670	Yes	NM_004670
PARK7	Yes	NM_007262	Yes	NM_007262	Yes	NM_007262
PAX2	No	NA	No	NA	Yes	NM_000278
PAX3	Yes	NM_181459	Yes	NM_181459	Yes	NM_181459
PAX4	Yes	NM_006193	Yes	NM_001366110	No	NA
PAX6	Yes	NM_001258462	Yes	NM_001258462	Yes	NM_001258462
PAX7	No	NA	No	NA	Yes	NM_001135254
PCARE	No	NA	No	NA	Yes	NM_001029883
PCCA	Yes	NM_000282	Yes	NM_000282	No	NA
PCCB	Yes	NM_000532	Yes	NM_000532	No	NA
PCDH15	Yes	NM_001142763	Yes	NM_001142763	Yes	NM_001142763
PCDH19	Yes	NM_001184880	Yes	NM_001184880	Yes	NM_001184880
PCSK9	Yes	NM_174936	Yes	NM_174936	Yes	NM_174936
PDCD10	Yes	NM_145860	Yes	NM_145860	Yes	NM_145860
PDE6A	Yes	NM_000440	Yes	NM_000440	Yes	NM_000440
PDE6B	Yes	NM_000283	Yes	NM_000283	Yes	NM_000283
PDE6C	Yes	NM_006204	Yes	NM_006204	Yes	NM_006204
PDE6G	No	NA	No	NA	Yes	NM_001365724
PDGFRA	No	NA	Yes	NM_006206	Yes	NM_006206
PDHA1	No	NA	Yes	NM_000284	No	NA
PDK3	No	NA	No	NA	Yes	NM_005391
PDLIM3	Yes	NM_014476	Yes	NM_014476	Yes	NM_014476
PDX1	Yes	NM_000209	Yes	NM_000209	No	NA
PDYN	Yes	NM_001190900	Yes	NM_001190900	Yes	NM_001190900
PDZD7	Yes	NM_001195263	Yes	NM_001195263	Yes	NM_001195263
PEX1	No	NA	No	NA	Yes	NM_000466
PEX10	No	NA	No	NA	Yes	NM_153818
PEX12	No	NA	No	NA	Yes	NM_000286
PEX2	No	NA	No	NA	Yes	NM_000318
PEX26	No	NA	No	NA	Yes	NM_017929
PEX5	No	NA	No	NA	Yes	NM_000319
PEX6	No	NA	No	NA	Yes	NM_000287
PEX7	Yes	NM_000288	Yes	NM_000288	No	NA
PFN1	No	NA	No	NA	Yes	NM_005022
PGAP1	No	NA	Yes	NM_024989	No	NA
PHF6	No	NA	No	NA	Yes	NM_032458
PHKA1	No	NA	Yes	NM_002637	No	NA
PHOX2B	Yes	NM_003924	Yes	NM_003924	Yes	NM_003924
PHYH	Yes	NM_006214	Yes	NM_006214	No	NA
PIEZO2	No	NA	No	NA	Yes	NM_022068
PIGA	No	NA	No	NA	Yes	NM_002641
PIGL	No	NA	No	NA	Yes	NM_004278
PIGN	No	NA	No	NA	Yes	NM_176787
PIGQ	No	NA	No	NA	Yes	NM_004204
PIK3R5	Yes	NM_014308	Yes	NM_014308	Yes	NM_014308
PINK1	Yes	NM_032409	Yes	NM_032409	Yes	NM_032409
PIP5K1C	No	NA	No	NA	Yes	NM_012398
PITPNM3	No	NA	No	NA	Yes	NM_031220
PITX1	No	NA	Yes	NM_002653	Yes	NM_002653
PITX2	Yes	NM_001204398	Yes	NM_001204398	Yes	NM_001204398
PJVK	Yes	NM_001042702	Yes	NM_001042702	Yes	NM_001042702
PKD1	Yes	NM_001009944	Yes	NM_001009944	Yes	NM_001009944
PKD2	Yes	NM_000297	Yes	NM_000297	Yes	NM_000297
PKHD1	Yes	NM_138694	Yes	NM_138694	Yes	NM_138694
PKP1	Yes	NM_000299	Yes	NM_000299	Yes	NM_000299
PKP2	Yes	NM_004572	Yes	NM_004572	Yes	NM_004572
PKP4	Yes	NM_003628	Yes	NM_003628	Yes	NM_003628
PLCB1	No	NA	No	NA	Yes	NM_015192
PLCE1	No	NA	No	NA	Yes	NM_016341
PLEC	Yes	NM_201380	Yes	NM_201380	Yes	NM_201380
PLEKHG4	Yes	NM_001129728	Yes	NM_001129728	Yes	NM_001129728
PLEKHG5	Yes	NM_001265593	Yes	NM_001265593	Yes	NM_001265593
PLN	Yes	NM_002667	Yes	NM_002667	No	NA
PLOD1	Yes	NM_000302	Yes	NM_000302	Yes	NM_000302
PLOD2	Yes	NM_182943	Yes	NM_182943	Yes	NM_182943
PLP1	Yes	NM_000533	Yes	NM_000533	Yes	NM_000533
PMM2	Yes	NM_000303	Yes	NM_000303	No	NA
PMP2	No	NA	No	NA	Yes	NM_002677
PMP22	Yes	NM_153322	Yes	NM_153322	Yes	NM_153322
PMS2	Yes	NM_000535	Yes	NM_000535	Yes	NM_000535
PNKP	Yes	NM_007254	Yes	NM_007254	Yes	NM_007254
PNPLA2	Yes	NM_020376	Yes	NM_020376	Yes	NM_020376
PNPLA6	Yes	NM_001166111	Yes	NM_001166111	Yes	NM_006702
PNPO	No	NA	No	NA	Yes	NM_018129
PNPT1	No	NA	Yes	NM_033109	Yes	NM_033109
POC1B	No	NA	No	NA	Yes	NM_172240
PODXL	No	NA	No	NA	Yes	NM_001018111
POGLUT1	No	NA	No	NA	Yes	NM_152305
POGZ	No	NA	No	NA	Yes	NM_015100
POLD1	Yes	NM_001256849	Yes	NM_001256849	Yes	NM_001256849
POLE	Yes	NM_006231	Yes	NM_006231	Yes	NM_006231
POLG	Yes	NM_001126131	Yes	NM_001126131	Yes	NM_001126131
POLG2	Yes	NM_007215	Yes	NM_007215	Yes	NM_007215
POLH	Yes	NM_006502	Yes	NM_006502	Yes	NM_006502
POLR1C	Yes	NM_203290	Yes	NM_203290	Yes	NM_203290
POLR1D	Yes	NM_152705	Yes	NM_152705	Yes	NM_152705
POMGNT1	Yes	NM_001243766	Yes	NM_001243766	Yes	NM_001243766
POMGNT2	No	NA	No	NA	Yes	NM_032806
POMK	No	NA	No	NA	Yes	NM_032237
POMT1	Yes	NM_007171	Yes	NM_007171	Yes	NM_007171
POMT2	Yes	NM_013382	Yes	NM_013382	Yes	NM_013382
POPDC3	No	NA	No	NA	Yes	NM_022361
PORCN	No	NA	Yes	NM_203475	Yes	NM_203475
POU1F1	Yes	NM_001122757	Yes	NM_001122757	Yes	NM_001122757
POU3F4	No	NA	Yes	NM_000307	Yes	NM_000307
POU4F3	No	NA	Yes	NM_002700	Yes	NM_002700
PPIB	Yes	NM_000942	Yes	NM_000942	Yes	NM_000942
PPOX	Yes	NM_000309	Yes	NM_000309	Yes	NM_000309
PPT1	Yes	NM_000310	Yes	NM_000310	Yes	NM_000310
PRCD	Yes	NM_001077620	Yes	NM_001077620	Yes	NM_001077620
PRDM12	No	NA	No	NA	Yes	NM_021619
PRDM13	No	NA	No	NA	Yes	NM_021620
PRDM16	No	NA	Yes	NM_022114	No	NA
PRDM5	No	NA	Yes	NM_018699	Yes	NM_018699
PREPL	No	NA	No	NA	Yes	NM_006036
PRICKLE1	No	NA	No	NA	Yes	NM_153026
PRICKLE2	No	NA	No	NA	Yes	NM_198859
PRKAG2	Yes	NM_016203	Yes	NM_016203	Yes	NM_016203
PRKAR1A	No	NA	Yes	NM_002734	Yes	NM_002734
PRKCG	Yes	NM_002739	Yes	NM_002739	Yes	NM_002739
PRKCSH	No	NA	No	NA	Yes	NM_002743
PRKG1	No	NA	Yes	NM_006258	Yes	NM_006258
PRKN	Yes	NM_004562	Yes	NM_004562	Yes	NM_004562
PROM1	Yes	NM_006017	Yes	NM_006017	Yes	NM_006017
PRPF3	Yes	NM_004698	Yes	NM_004698	Yes	NM_004698
PRPF31	Yes	NM_015629	Yes	NM_015629	Yes	NM_015629
PRPF4	No	NA	No	NA	Yes	NM_004697
PRPF6	No	NA	No	NA	Yes	NM_012469
PRPF8	Yes	NM_006445	Yes	NM_006445	Yes	NM_006445
PRPH	No	NA	No	NA	Yes	NM_006262
PRPH2	Yes	NM_000322	Yes	NM_000322	Yes	NM_000322
PRPS1	Yes	NM_002764	Yes	NM_002764	Yes	NM_002764
PRRT2	Yes	NM_001256442	Yes	NM_001256442	Yes	NM_001256442
PRSS1	No	NA	Yes	NM_002769	Yes	NM_002769
PRUNE1	No	NA	No	NA	Yes	NM_021222
PRX	Yes	NM_181882	Yes	NM_181882	Yes	NM_181882
PSEN1	Yes	NM_000021	Yes	NM_000021	Yes	NM_000021
PSEN2	Yes	NM_000447	Yes	NM_000447	Yes	NM_000447
PSMB8	No	NA	No	NA	Yes	NM_148919
PSPN	Yes	NM_004158	Yes	NM_004158	Yes	NM_004158
PSTPIP1	Yes	NM_003978	Yes	NM_003978	No	NA
PTCH1	Yes	NM_000264	Yes	NM_000264	Yes	NM_000264
PTEN	Yes	NM_000314	Yes	NM_000314	Yes	NM_000314
PTPN11	Yes	NM_002834	Yes	NM_002834	Yes	NM_002834
PTPRQ	Yes	NM_001145026	Yes	NM_001145026	Yes	NM_001145026
PTRH2	No	NA	No	NA	Yes	NM_016077
PTS	Yes	NM_000317	Yes	NM_000317	No	NA
PUS1	Yes	NM_025215	Yes	NM_025215	Yes	NM_025215
PYGM	Yes	NM_005609	Yes	NM_005609	Yes	NM_005609
PYROXD1	No	NA	No	NA	Yes	NM_024854
QARS1	No	NA	No	NA	Yes	NM_005051
RAB28	Yes	NM_001017979	Yes	NM_001017979	Yes	NM_001017979
RAB7A	Yes	NM_004637	Yes	NM_004637	Yes	NM_004637
RAD21	No	NA	Yes	NM_006265	Yes	NM_006265
RAD51C	Yes	NM_058216	Yes	NM_058216	Yes	NM_058216
RAD51D	Yes	NM_002878	Yes	NM_002878	Yes	NM_002878
RAF1	Yes	NM_002880	Yes	NM_002880	Yes	NM_002880
RAI1	No	NA	No	NA	Yes	NM_030665
RANGRF	No	NA	Yes	NM_016492	No	NA
RAPSN	No	NA	No	NA	Yes	NM_005055
RASA1	No	NA	Yes	NM_002890	Yes	NM_002890
RASA2	No	NA	Yes	NM_006506	Yes	NM_006506
RAX	No	NA	No	NA	Yes	NM_013435
RAX2	No	NA	Yes	NM_032753	Yes	NM_032753
RB1	Yes	NM_000321	Yes	NM_000321	Yes	NM_000321
RBFOX1	No	NA	No	NA	Yes	NM_145891
RBM20	Yes	NM_001134363	Yes	NM_001134363	No	NA
RBM7	No	NA	No	NA	Yes	NM_016090
RBM8A	No	NA	Yes	NM_005105	Yes	NM_005105
RBP3	Yes	NM_002900	Yes	NM_002900	Yes	NM_002900
RBPJ	No	NA	Yes	NM_005349	Yes	NM_005349
RCBTB1	No	NA	No	NA	Yes	NM_018191
RD3	Yes	NM_001164688	Yes	NM_001164688	Yes	NM_001164688
RDH12	Yes	NM_152443	Yes	NM_152443	Yes	NM_152443
RDH5	No	NA	No	NA	Yes	NM_002905
RDX	Yes	NM_001260493	Yes	NM_001260493	Yes	NM_001260493
RECQL4	Yes	NM_004260	Yes	NM_004260	Yes	NM_004260
REEP1	Yes	NM_022912	Yes	NM_022912	Yes	NM_022912
REEP2	No	NA	Yes	NM_016606	Yes	NM_016606
REEP6	No	NA	No	NA	Yes	NM_138393
RELN	Yes	NM_173054	Yes	NM_173054	Yes	NM_173054
REN	No	NA	No	NA	Yes	NM_000537
RET	Yes	NM_020975	Yes	NM_020975	Yes	NM_020975
RETREG1	No	NA	No	NA	Yes	NM_001034850
RGR	Yes	NM_002921	Yes	NM_002921	Yes	NM_002921
RHO	Yes	NM_000539	Yes	NM_000539	Yes	NM_000539
RIMS1	No	NA	No	NA	Yes	NM_014989
RIPOR2	No	NA	Yes	NM_014722	Yes	NM_014722
RIT1	Yes	NM_001256821	Yes	NM_001256821	Yes	NM_001256821
RLBP1	Yes	NM_000326	Yes	NM_000326	Yes	NM_000326
RMRP	Yes	NR_003051	Yes	0	Yes	0
ROM1	Yes	NM_000327	Yes	NM_000327	Yes	NM_000327
ROR1	No	NA	Yes	NM_005012	Yes	NM_005012
RP1	Yes	NM_006269	Yes	NM_006269	Yes	NM_006269
RP1L1	Yes	NM_178857	Yes	NM_178857	Yes	NM_178857
RP2	Yes	NM_006915	Yes	NM_006915	Yes	NM_006915
RP9	Yes	NM_203288	Yes	NM_203288	Yes	NM_203288
RPE65	Yes	NM_000329	Yes	NM_000329	Yes	NM_000329
RPGR	Yes	NM_001034853	Yes	NM_001034853	Yes	NM_001034853
RPGRIP1	Yes	NM_020366	Yes	NM_020366	Yes	NM_020366
RPGRIP1L	No	NA	Yes	NM_015272	Yes	NM_015272
RPH3A	No	NA	No	NA	Yes	NM_014954
RPSA	Yes	NM_002295	Yes	NM_002295	No	NA
RRAS	No	NA	Yes	NM_006270	No	NA
RRM2B	Yes	NM_001172477	Yes	NM_001172477	Yes	NM_001172477
RS1	Yes	NM_000330	Yes	NM_000330	Yes	NM_000330
RTN2	No	NA	Yes	NM_005619	Yes	NM_005619
RTN4IP1	No	NA	No	NA	Yes	NM_001318746
RYR1	Yes	NM_000540	Yes	NM_000540	Yes	NM_000540
RYR2	Yes	NM_001035	Yes	NM_001035	Yes	NM_001035
S1PR2	No	NA	Yes	NM_004230	Yes	NM_004230
SACS	Yes	NM_014363	Yes	NM_014363	Yes	NM_014363
SAG	Yes	NM_000541	Yes	NM_000541	Yes	NM_000541
SALL1	No	NA	Yes	NM_002968	Yes	NM_002968
SALL4	No	NA	Yes	NM_020436	Yes	NM_020436
SAMD11	Yes	NM_152486	Yes	NM_152486	Yes	NM_152486
SBDS	No	NA	Yes	NM_016038	Yes	NM_016038
SBF1	No	NA	No	NA	Yes	NM_002972
SBF2	Yes	NM_030962	Yes	NM_030962	Yes	NM_030962
SCAPER	No	NA	Yes	NM_020843	Yes	NM_020843
SCARB2	No	NA	No	NA	Yes	NM_005506
SCN10A	Yes	NM_006514	Yes	NM_006514	Yes	NM_006514
SCN11A	No	NA	No	NA	Yes	NM_001349253
SCN1A	Yes	NM_006920	Yes	NM_006920	Yes	NM_006920
SCN1B	Yes	NM_199037	Yes	NM_199037	Yes	NM_199037
SCN2A	No	NA	No	NA	Yes	NM_021007
SCN2B	Yes	NM_004588	Yes	NM_004588	Yes	NM_004588
SCN3A	No	NA	No	NA	Yes	NM_006922
SCN3B	Yes	NM_018400	Yes	NM_018400	Yes	NM_018400
SCN4A	No	NA	No	NA	Yes	NM_000334
SCN4B	Yes	NM_174934	Yes	NM_174934	Yes	NM_174934
SCN5A	Yes	NM_001160161	Yes	NM_001160161	Yes	NM_001160161
SCN8A	No	NA	No	NA	Yes	NM_014191
SCN9A	No	NA	No	NA	Yes	NM_002977
SCNN1A	Yes	NM_001159576	Yes	NM_001159576	Yes	NM_001159576
SCNN1B	Yes	NM_000336	Yes	NM_000336	Yes	NM_000336
SCNN1G	Yes	NM_001039	Yes	NM_001039	Yes	NM_001039
SCO1	Yes	NM_004589	Yes	NM_004589	No	NA
SCO2	Yes	NM_001169111	Yes	NM_001169111	Yes	NM_001169111
SDCCAG8	No	NA	No	NA	Yes	NM_006642
SDHA	Yes	NM_004168	Yes	NM_004168	Yes	NM_004168
SDHAF1	Yes	NM_001042631	Yes	NM_001042631	Yes	NM_001042631
SDHAF2	Yes	NM_017841	Yes	NM_017841	Yes	NM_017841
SDHB	Yes	NM_003000	Yes	NM_003000	Yes	NM_003000
SDHC	Yes	NM_003001	Yes	NM_003001	Yes	NM_003001
SDHD	Yes	NM_003002	Yes	NM_003002	Yes	NM_003002
SEC23B	Yes	NM_032986	Yes	NM_032986	Yes	NM_032986
SEC61A1	No	NA	No	NA	Yes	NM_013336
sec63	No	NA	No	NA	Yes	NM_007214
SELENON	No	NA	No	NA	Yes	NM_020451
SEMA3A	Yes	NM_006080	Yes	NM_006080	Yes	NM_006080
SEMA3C	Yes	NM_006379	Yes	NM_006379	Yes	NM_006379
SEMA3D	Yes	NM_152754	Yes	NM_152754	Yes	NM_152754
SEMA3E	No	NA	Yes	NM_012431	Yes	NM_012431
SEMA4A	No	NA	No	NA	Yes	NM_022367
SEPTIN9	No	NA	No	NA	Yes	NM_001113491
SERPINA1	Yes	NM_001127700	Yes	NM_001127700	Yes	NM_001127700
SERPINA10	Yes	NM_016186	Yes	NM_016186	Yes	NM_016186
SERPINB6	Yes	NM_001271822	Yes	NM_001271822	Yes	NM_001271822
SERPINC1	Yes	NM_000488	Yes	NM_000488	Yes	NM_000488
SERPINF1	Yes	NM_002615	Yes	NM_002615	Yes	NM_002615
SERPING1	Yes	NM_000062	Yes	NM_000062	No	NA
SERPINH1	Yes	NM_001235	Yes	NM_001235	Yes	NM_001235
SETX	Yes	NM_015046	Yes	NM_015046	Yes	NM_015046
SF3B4	No	NA	Yes	NM_005850	Yes	NM_005850
SGCA	Yes	NM_000023	Yes	NM_000023	Yes	NM_000023
SGCB	Yes	NM_000232	Yes	NM_000232	Yes	NM_000232
SGCD	Yes	NM_001128209	Yes	NM_001128209	Yes	NM_001128209
SGCE	Yes	NM_001099400	Yes	NM_001099400	Yes	NM_001099400
SGCG	Yes	NM_000231	Yes	NM_000231	Yes	NM_000231
SGPL1	No	NA	No	NA	Yes	NM_003901
SGSH	Yes	NM_000199	Yes	NM_000199	No	NA
SH2D1A	No	NA	Yes	NM_002351	Yes	NM_002351
SH3TC2	Yes	NM_024577	Yes	NM_024577	Yes	NM_024577
SHOC2	Yes	NM_007373	Yes	NM_007373	Yes	NM_007373
SHOX	Yes	NM_000451	Yes	NM_000451	Yes	NM_000451
SIGMAR1	No	NA	No	NA	Yes	NM_005866
SIL1	No	NA	Yes	NM_022464	Yes	NM_022464
SIX1	No	NA	Yes	NM_005982	Yes	NM_005982
SIX5	No	NA	Yes	NM_175875	Yes	NM_175875
SKI	No	NA	Yes	NM_003036	Yes	NM_003036
SLC12A1	Yes	NM_001184832	Yes	NM_001184832	Yes	NM_001184832
SLC12A3	No	NA	No	NA	Yes	NM_001126108
SLC12A6	No	NA	No	NA	Yes	NM_001365088
SLC16A2	Yes	NM_006517	Yes	NM_006517	Yes	NM_006517
SLC17A8	No	NA	Yes	NM_139319	Yes	NM_139319
SLC18A3	No	NA	No	NA	Yes	NM_003055
SLC19A3	Yes	NM_025243	Yes	NM_025243	No	NA
SLC1A3	Yes	NM_004172	Yes	NM_004172	Yes	NM_004172
SLC22A12	No	NA	No	NA	Yes	NM_144585
SLC22A4	No	NA	Yes	NM_003059	Yes	NM_003059
SLC22A5	Yes	NM_003060	Yes	NM_003060	No	NA
SLC24A1	No	NA	No	NA	Yes	NM_004727
SLC24A5	No	NA	No	NA	Yes	NM_205850
SLC25A1	No	NA	No	NA	Yes	NM_005984
SLC25A12	No	NA	No	NA	Yes	NM_003705
SLC25A19	No	NA	No	NA	Yes	NM_021734
SLC25A20	Yes	NM_000387	Yes	NM_000387	No	NA
SLC25A22	No	NA	No	NA	Yes	NM_024698
SLC25A3	Yes	NM_005888	Yes	NM_005888	No	NA
SLC25A4	Yes	NM_001151	Yes	NM_001151	Yes	NM_001151
SLC25A46	No	NA	No	NA	Yes	NM_138773
SLC26A1	No	NA	No	NA	Yes	NM_022042
SLC26A2	Yes	NM_000112	Yes	NM_000112	Yes	NM_000112
SLC26A4	Yes	NM_000441	Yes	NM_000441	Yes	NM_000441
SLC26A5	Yes	NM_198999	Yes	NM_198999	Yes	NM_198999
SLC2A1	Yes	NM_006516	Yes	NM_006516	Yes	NM_006516
SLC2A10	Yes	NM_030777	Yes	NM_030777	Yes	NM_030777
SLC2A2	Yes	NM_000340	Yes	NM_000340	No	NA
SLC2A9	No	NA	No	NA	Yes	NM_020041
SLC33A1	Yes	NM_004733	Yes	NM_004733	Yes	NM_004733
SLC34A1	Yes	NM_003052	Yes	NM_003052	Yes	NM_003052
SLC34A3	No	NA	No	NA	Yes	NM_001177316
SLC38A8	No	NA	No	NA	Yes	NM_001080442
SLC3A1	Yes	NM_000341	Yes	NM_000341	No	NA
SLC45A2	No	NA	Yes	NM_016180	Yes	NM_016180
SLC4A1	Yes	NM_000342	Yes	NM_000342	Yes	NM_000342
SLC52A2	No	NA	No	NA	Yes	NM_024531
SLC52A3	No	NA	No	NA	Yes	NM_033409
SLC5A7	Yes	NM_021815	Yes	NM_021815	Yes	NM_021815
SLC6A5	Yes	NM_004211	Yes	NM_004211	Yes	NM_004211
SLC7A14	No	NA	No	NA	Yes	NM_020949
SLC7A9	Yes	NM_001243036	Yes	NM_001243036	No	NA
SLC9A3R1	No	NA	No	NA	Yes	NM_004252
SLC9A6	Yes	NM_001042537	Yes	NM_001042537	No	NA
SLMAP	No	NA	Yes	NM_007159	No	NA
SLX4	Yes	NM_032444	Yes	NM_032444	Yes	NM_032444
SMAD1	No	NA	Yes	NM_005900	Yes	NM_005900
SMAD3	Yes	NM_005902	Yes	NM_005902	Yes	NM_005902
SMAD4	No	NA	Yes	NM_005359	Yes	NM_005359
SMAD6	No	NA	Yes	NM_005585	Yes	NM_005585
SMAD9	No	NA	Yes	NM_001127217	Yes	NM_001127217
SMARCA2	No	NA	No	NA	Yes	NM_003070
SMARCA4	Yes	NM_001128849	Yes	NM_001128849	Yes	NM_001128849
SMARCAL1	No	NA	No	NA	Yes	NM_014140
SMARCB1	Yes	NM_003073	Yes	NM_003073	Yes	NM_003073
SMARCE1	Yes	NM_003079	Yes	NM_003079	Yes	NM_003079
SMC1A	No	NA	Yes	NM_006306	Yes	NM_006306
SMC3	No	NA	Yes	NM_005445	Yes	NM_005445
SMN1	Yes	NM_000344	No	NA	No	NA
SMN2	Yes	NM_017411	No	NA	No	NA
SMPX	No	NA	Yes	NM_014332	Yes	NM_014332
SNAP25	No	NA	No	NA	Yes	NM_130811
SNCA	Yes	NM_001146055	Yes	NM_001146055	Yes	NM_001146055
SNRNP200	Yes	NM_014014	Yes	NM_014014	Yes	NM_014014
SNTA1	Yes	NM_003098	Yes	NM_003098	Yes	NM_003098
SOD1	Yes	NM_000454	Yes	NM_000454	Yes	NM_000454
SORD	No	NA	No	NA	Yes	NM_003104
SOS1	Yes	NM_005633	Yes	NM_005633	Yes	NM_005633
SOS2	No	NA	Yes	NM_006939	Yes	NM_006939
SOX10	Yes	NM_006941	Yes	NM_006941	Yes	NM_006941
SOX11	Yes	NM_003108	Yes	NM_003108	No	NA
SOX2	No	NA	No	NA	Yes	NM_003106
SP7	Yes	NM_152860	Yes	NM_152860	Yes	NM_152860
SPART	Yes	NM_015087	Yes	NM_015087	Yes	NM_015087
SPAST	Yes	NM_014946	Yes	NM_014946	Yes	NM_014946
SPATA7	No	NA	No	NA	Yes	NM_001040428
SPEG	No	NA	Yes	NM_005876	Yes	NM_005876
SPG11	Yes	NM_025137	Yes	NM_025137	Yes	NM_025137
SPG21	Yes	NM_016630	Yes	NM_016630	Yes	NM_016630
SPG7	Yes	NM_003119	Yes	NM_003119	Yes	NM_003119
SPINK1	No	NA	Yes	NM_003122	Yes	NM_003122
SPRED1	Yes	NM_152594	Yes	NM_152594	Yes	NM_152594
SPTAN1	No	NA	No	NA	Yes	NM_001130438
SPTBN2	Yes	NM_006946	Yes	NM_006946	Yes	NM_006946
SPTBN4	No	NA	No	NA	Yes	NM_020971
SPTLC1	Yes	NM_006415	Yes	NM_006415	Yes	NM_006415
SPTLC2	No	NA	No	NA	Yes	NM_004863
SQSTM1	No	NA	No	NA	Yes	NM_003900
SRPX2	No	NA	No	NA	Yes	NM_014467
SRY	No	NA	Yes	NM_003140	Yes	NM_003140
ST3GAL3	No	NA	No	NA	Yes	NM_006279
ST3GAL5	No	NA	No	NA	Yes	NM_003896
STAC3	No	NA	No	NA	Yes	NM_145064
STAP1	No	NA	Yes	NM_012108	Yes	NM_012108
STAT3	Yes	NM_139276	Yes	NM_139276	No	NA
STIL	No	NA	No	NA	Yes	NM_003035
STIM1	No	NA	No	NA	Yes	NM_003156
STK11	Yes	NM_000455	Yes	NM_000455	Yes	NM_000455
STRA6	No	NA	No	NA	Yes	NM_001142617
STRC	Yes	NM_153700	Yes	NM_153700	Yes	NM_153700
STX11	Yes	NM_003764	Yes	NM_003764	No	NA
STXBP1	No	NA	No	NA	Yes	NM_003165
STXBP2	Yes	NM_001272034	Yes	NM_001272034	No	NA
SURF1	Yes	NM_003172	Yes	NM_003172	Yes	NM_003172
SVIL	No	NA	No	NA	Yes	NM_003174
SYN1	No	NA	No	NA	Yes	NM_133499
SYNE1	Yes	NM_182961	Yes	NM_182961	Yes	NM_182961
SYNE2	Yes	NM_182914	Yes	NM_182914	Yes	NM_182914
SYNE4	No	NA	Yes	NM_001039876	Yes	NM_001039876
SYT14	Yes	NM_001146261	Yes	NM_001146261	Yes	NM_001146261
SYT2	No	NA	No	NA	Yes	NM_177402
TAB2	No	NA	Yes	NM_015093	Yes	NM_015093
TACO1	Yes	NM_016360	Yes	NM_016360	No	NA
TARDBP	Yes	NM_007375	Yes	NM_007375	Yes	NM_007375
TAT	Yes	NM_000353	Yes	NM_000353	No	NA
TAZ	Yes	NM_000116	Yes	NM_000116	Yes	NM_000116
TBC1D24	Yes	NM_001199107	Yes	NM_001199107	Yes	NM_001199107
TBK1	No	NA	No	NA	Yes	NM_013254
TBX1	No	NA	Yes	NM_080647	Yes	NM_080647
TBX15	No	NA	Yes	NM_152380	Yes	NM_152380
TBX19	Yes	NM_005149	Yes	NM_005149	Yes	NM_005149
TBX20	No	NA	Yes	NM_001077653	Yes	NM_001077653
TBX3	No	NA	Yes	NM_005996	Yes	NM_005996
TBX5	No	NA	Yes	NM_000192	Yes	NM_000192
TCAP	Yes	NM_003673	Yes	NM_003673	Yes	NM_003673
TCF4	Yes	NM_001243226	Yes	NM_001243226	Yes	NM_001243226
TCF7L2	Yes	NM_030756	Yes	NM_030756	Yes	NM_030756
TCOF1	Yes	NM_001135243	Yes	NM_001135243	Yes	NM_001135243
TCTN2	No	NA	Yes	NM_024809	Yes	NM_024809
TDGF1	No	NA	Yes	NM_001174136	Yes	NM_001174136
TDP1	Yes	NM_001008744	Yes	NM_001008744	Yes	NM_001008744
TECPR2	No	NA	Yes	NM_014844	Yes	NM_014844
TECTA	Yes	NM_005422	Yes	NM_005422	Yes	NM_005422
TEK	No	NA	Yes	NM_000459	Yes	NM_000459
TENM3	No	NA	No	NA	Yes	NM_001080477
TERT	Yes	NM_198253	Yes	NM_198253	Yes	NM_198253
TFAP2B	No	NA	Yes	NM_003221	Yes	NM_003221
TFG	No	NA	Yes	NM_006070	Yes	NM_006070
TGDS	No	NA	Yes	NM_014305	Yes	NM_014305
TGFB1	Yes	NM_000660	Yes	NM_000660	Yes	NM_000660
TGFB2	Yes	NM_003238	Yes	NM_003238	Yes	NM_003238
TGFB3	Yes	NM_003239	Yes	NM_003239	Yes	NM_003239
TGFBR1	Yes	NM_004612	Yes	NM_004612	Yes	NM_004612
TGFBR2	Yes	NM_001024847	Yes	NM_001024847	Yes	NM_001024847
TGFBR3	Yes	NM_003243	Yes	NM_003243	Yes	NM_003243
TGM1	Yes	NM_000359	Yes	NM_000359	Yes	NM_000359
TGM6	Yes	NM_198994	Yes	NM_198994	Yes	NM_198994
THBD	Yes	NM_000361	Yes	NM_000361	Yes	NM_000361
THPO	No	NA	Yes	NM_000460	Yes	NM_000460
THRB	Yes	NM_000461	Yes	NM_000461	Yes	NM_000461
TIA1	No	NA	No	NA	Yes	NM_022173
TIMP3	Yes	NM_000362	Yes	NM_000362	Yes	NM_000362
TJP2	No	NA	Yes	NM_004817	Yes	NM_004817
TK2	Yes	NM_004614	Yes	NM_004614	Yes	NM_004614
TMC1	Yes	NM_138691	Yes	NM_138691	Yes	NM_138691
TMEM107	No	NA	No	NA	Yes	NM_032354
TMEM126A	No	NA	No	NA	Yes	NM_032273
TMEM132E	No	NA	Yes	NM_001304438	Yes	NM_001304438
TMEM216	No	NA	Yes	NM_001173990	Yes	NM_016499
TMEM231	No	NA	No	NA	Yes	NM_001077416
TMEM38B	Yes	NM_018112	Yes	NM_018112	Yes	NM_018112
TMEM43	Yes	NM_024334	Yes	NM_024334	Yes	NM_024334
TMEM67	No	NA	Yes	NM_153704	Yes	NM_153704
TMEM70	No	NA	Yes	NM_017866	No	NA
TMIE	Yes	NM_147196	Yes	NM_147196	Yes	NM_147196
TMPO	Yes	NM_003276	Yes	NM_003276	Yes	NM_003276
TMPRSS3	Yes	NM_001256317	Yes	NM_001256317	Yes	NM_001256317
TNFRSF1A	Yes	NM_001065	Yes	NM_001065	No	NA
TNNC1	Yes	NM_003280	Yes	NM_003280	No	NA
TNNI2	No	NA	No	NA	Yes	NM_003282
TNNI3	Yes	NM_000363	Yes	NM_000363	Yes	NM_000363
TNNI3K	No	NA	Yes	NM_015978	Yes	NM_015978
TNNT1	Yes	NM_003283	Yes	NM_003283	Yes	NM_003283
TNNT2	Yes	NM_001276345	Yes	NM_001276345	No	NA
TNNT3	No	NA	No	NA	Yes	NM_006757
TNPO3	No	NA	No	NA	Yes	NM_012470
TNXB	Yes	NM_019105	Yes	NM_019105	Yes	NM_019105
TOPBP1	No	NA	Yes	NM_007027	Yes	NM_007027
TOPORS	Yes	NM_005802	Yes	NM_005802	Yes	NM_005802
TOR1A	No	NA	Yes	NM_000113	Yes	NM_000113
TOR1AIP1	No	NA	Yes	NM_001267578	Yes	NM_015602
TP53	Yes	NM_001276760	Yes	NM_000546	Yes	NM_000546
TPM1	Yes	NM_001018020	Yes	NM_001018020	No	NA
TPM2	Yes	NM_213674	Yes	NM_213674	Yes	NM_003289
TPM3	Yes	NM_152263	Yes	NM_152263	Yes	NM_152263
TPP1	Yes	NM_000391	Yes	NM_000391	No	NA
TPRN	Yes	NM_001128228	Yes	NM_001128228	Yes	NM_001128228
TRAPPC11	No	NA	No	NA	Yes	NM_021942
TRAPPC9	Yes	NM_031466	Yes	NM_031466	No	NA
TRDN	No	NA	Yes	NM_006073	Yes	NM_006073
TRIM2	No	NA	No	NA	Yes	NM_015271
TRIM32	No	NA	No	NA	Yes	NM_012210
TRIM63	No	NA	Yes	NM_032588	Yes	NM_032588
TRIOBP	Yes	NM_001039141	Yes	NM_001039141	Yes	NM_001039141
TRIP4	No	NA	No	NA	Yes	NM_016213
TRMU	Yes	NM_018006	Yes	NM_018006	No	NA
TRPC6	No	NA	No	NA	Yes	NM_004621
TRPM1	No	NA	No	NA	Yes	NM_002420
TRPM4	Yes	NM_017636	Yes	NM_017636	Yes	NM_017636
TRPS1	Yes	NM_014112	Yes	NM_014112	Yes	NM_014112
TRPV4	Yes	NM_021625	Yes	NM_021625	Yes	NM_021625
TSC1	Yes	NM_000368	Yes	NM_000368	Yes	NM_000368
TSC2	Yes	NM_000548	Yes	NM_000548	Yes	NM_000548
TSEN54	No	NA	No	NA	Yes	NM_207346
TSFM	No	NA	Yes	NM_001172696	No	NA
TSHR	Yes	NM_000369	Yes	NM_000369	Yes	NM_000369
TSPAN12	No	NA	Yes	NM_012338	Yes	NM_012338
TSPEAR	No	NA	Yes	NM_144991	Yes	NM_144991
TTBK2	Yes	NM_173500	Yes	NM_173500	Yes	NM_173500
TTC21B	No	NA	No	NA	Yes	NM_024753
TTC8	No	NA	No	NA	Yes	NM_144596
TTLL5	No	NA	No	NA	Yes	NM_015072
TTN	Yes	NM_001256850	Yes	NM_001256850	Yes	NM_001256850
TTPA	Yes	NM_000370	Yes	NM_000370	Yes	NM_000370
TTR	Yes	NM_000371	Yes	NM_000371	Yes	NM_000371
TUBA1A	Yes	NM_006009	Yes	NM_006009	Yes	NM_006009
TUBA4A	No	NA	No	NA	Yes	NM_006000
TUBB3	No	NA	No	NA	Yes	NM_006086
TUBB4A	No	NA	Yes	NM_006087	Yes	NM_006087
TUFM	Yes	NM_003321	Yes	NM_003321	No	NA
TULP1	Yes	NM_003322	Yes	NM_003322	Yes	NM_003322
TWIST1	Yes	NM_000474	Yes	NM_000474	Yes	NM_000474
TWNK	No	NA	No	NA	Yes	NM_021830
TXNRD2	No	NA	Yes	NM_006440	No	NA
TYMP	No	NA	No	NA	Yes	NM_001953
TYR	No	NA	Yes	NM_000372	Yes	NM_000372
TYRP1	No	NA	No	NA	Yes	NM_000550
UBA1	No	NA	No	NA	Yes	NM_003334
UBA5	No	NA	No	NA	Yes	NM_024818
UBE3A	Yes	NM_130839	Yes	NM_130839	Yes	NM_130839
UBQLN2	No	NA	No	NA	Yes	NM_013444
UGT1A1	Yes	NM_000463	Yes	NM_000463	Yes	NM_000463
UMOD	No	NA	No	NA	Yes	NM_003361
UNC119	Yes	NM_005148	Yes	NM_005148	Yes	NM_005148
UNC13A	No	NA	No	NA	Yes	NM_001080421
UNC13D	Yes	NM_199242	Yes	NM_199242	No	NA
UNC45B	No	NA	No	NA	Yes	NM_001267052
UPF3B	No	NA	Yes	NM_080632	No	NA
UQCRB	Yes	NM_001254752	Yes	NM_001254752	No	NA
UROC1	Yes	NM_001165974	Yes	NM_001165974	No	NA
UROD	Yes	NM_000374	Yes	NM_000374	Yes	NM_000374
UROS	Yes	NM_000375	Yes	NM_000375	Yes	NM_000375
USB1	Yes	NM_024598	Yes	NM_024598	No	NA
USH1C	Yes	NM_153676	Yes	NM_153676	Yes	NM_153676
USH1G	Yes	NM_173477	Yes	NM_173477	Yes	NM_173477
USH2A	Yes	NM_206933	Yes	NM_206933	Yes	NM_206933
USP8	No	NA	Yes	NM_005154	Yes	NM_005154
VAMP1	No	NA	No	NA	Yes	NM_001297438
VAPB	No	NA	No	NA	Yes	NM_001195677
VCAN	Yes	NM_004385	Yes	NM_004385	Yes	NM_004385
VCL	Yes	NM_014000	Yes	NM_014000	Yes	NM_014000
VCP	Yes	NM_007126	Yes	NM_007126	Yes	NM_007126
VDR	No	NA	No	NA	Yes	NM_000376
VHL	Yes	NM_000551	Yes	NM_000551	Yes	NM_000551
VIPAS39	No	NA	No	NA	Yes	NM_022067
VMA21	No	NA	No	NA	Yes	NM_001017980
VPS13A	Yes	NM_033305	Yes	NM_033305	Yes	NM_033305
VPS13B	No	NA	No	NA	Yes	NM_017890
VPS33B	No	NA	No	NA	Yes	NM_018668
VPS45	Yes	NM_007259	Yes	NM_007259	No	NA
VRK1	No	NA	No	NA	Yes	NM_003384
VSX2	No	NA	No	NA	Yes	NM_182894
VWF	Yes	NM_000552	Yes	NM_000552	Yes	NM_000552
WARS1	No	NA	No	NA	Yes	NM_004184
WAS	Yes	NM_000377	Yes	NM_000377	No	NA
WASHC5	Yes	NM_014846	Yes	NM_014846	Yes	NM_014846
WBP2	No	NA	Yes	NM_012478	Yes	NM_012478
WDR19	No	NA	No	NA	Yes	NM_025132
WDR48	No	NA	Yes	NM_001346225	Yes	NM_001346225
WDR62	No	NA	No	NA	Yes	NM_001083961
WFS1	Yes	NM_006005	Yes	NM_006005	Yes	NM_006005
WHRN	Yes	NM_015404	Yes	NM_015404	Yes	NM_015404
WNK1	Yes	NM_001184985	Yes	NM_001184985	Yes	NM_001184985
WNK4	Yes	NM_032387	Yes	NM_032387	Yes	NM_032387
WNT1	Yes	NM_005430	Yes	NM_005430	Yes	NM_005430
WNT3	No	NA	Yes	NM_030753	Yes	NM_030753
WNT5A	Yes	NM_001256105	Yes	NM_001256105	Yes	NM_001256105
WNT7A	No	NA	Yes	NM_004625	Yes	NM_004625
WT1	Yes	NM_024426	Yes	NM_024426	Yes	NM_024426
XDH	No	NA	No	NA	Yes	NM_000379
XK	No	NA	Yes	NM_021083	Yes	NM_021083
XPA	Yes	NM_000380	Yes	NM_000380	Yes	NM_000380
XPC	Yes	NM_004628	Yes	NM_004628	Yes	NM_004628
XRCC2	Yes	NM_005431	Yes	NM_005431	Yes	NM_005431
YARS	Yes	NM_003680	Yes	NM_003680	No	NA
YARS1	No	NA	No	NA	Yes	NM_003680
YWHAE	Yes	NM_006761	Yes	NM_006761	Yes	NM_006761
ZBTB42	No	NA	No	NA	Yes	NM_001137601
ZC4H2	No	NA	No	NA	Yes	NM_018684.4
ZDHHC9	No	NA	Yes	NM_016032	Yes	NM_016032
ZEB2	Yes	NM_014795	Yes	NM_014795	Yes	NM_014795
ZFHX2	No	NA	No	NA	Yes	NM_033400
ZFPM2	No	NA	Yes	NM_012082	Yes	NM_012082
ZFYVE26	Yes	NM_015346	Yes	NM_015346	Yes	NM_015346
ZFYVE27	Yes	NM_144588	Yes	NM_144588	Yes	NM_144588
ZIC3	No	NA	Yes	NM_003413	Yes	NM_003413
ZNF408	Yes	NM_001184751	Yes	NM_024741	Yes	NM_024741
ZNF469	Yes	NM_001127464	Yes	NM_001127464	Yes	NM_001367624
ZNF592	Yes	NM_014630	Yes	NM_014630	Yes	NM_014630

## Sheet: Additional File 2C
Gene	Chromosomal location	Intron	Transcript	D1	D2	D3
ABCA4	1:94566773-94566773	5-6	NM_000350	No	No	Yes
ABCA4	1:94546780-94546780	7-8	NM_000350	No	No	Yes
ABCA4	1:94526829-94527698	13-14	NM_000350	No	No	Yes
ABCA4	1:94525509-94525509	14-15	NM_000350	No	No	Yes
ABCA4	1:94511126-94511126	19-20	NM_000350	No	No	Yes
ABCA4	1:94492937-94493000	30-31	NM_000350	No	Yes	Yes
ABCA4	1:94483922-94484125	36-37	NM_000350	No	Yes	Yes
BBS1	11:66291682-66291682	11-12	NM_024649	No	No	Yes
CEP290	12:88494960-88494960	26-27	NM_025114	Yes	Yes	Yes
CFTR	7:117179983-117180273	7-8	NM_000492	Yes	Yes	Yes
CFTR	7:117229510-117229550	12-13	NM_000492	Yes	Yes	Yes
CFTR	7:117280000-117280030	22-23	NM_000492	Yes	Yes	Yes
CHM	X: 85220593-85223644	4-5	NM_000390	No	No	Yes
CLRN1	3:150660197-150660197	1-2	NM_052995	No	No	Yes
OFD1	X:13768358-13768358	9-10	NM_003611	Yes	Yes	Yes
PRPF31	19:54633399-54633399	13-14	NM_015629	Yes	Yes	Yes
USH2A	1:216064540-216064540	40-41	NM_206933	Yes	Yes	Yes
