# Supplementary material for: A genomic strategy for precision medicine in rare diseases: integrating customized algorithms into clinical practice
Source: J Transl Med. 2025 Jan 20;23:86. doi: 10.1186/s12967-025-06069-2 (PMC11748347; doi:10.1186/s12967-025-06069-2)
Supplement: Supplementary file 3 — Supplementary Material 3 [file 12967_2025_6069_MOESM3_ESM.xlsx]

## Sheet: Validation cases
Additional File 3. Control cases used to validate the sensibility of the algorithm to detect known mutations, either point and structural variants. Four types of control cases were included: i) index patients in which the previous known mutations explain entirely the phenotype (Previously solved cases), ii) index patients in which the previous known mutations are uncertain or insufficient to caus…
ID	Phenotype	Disease category	Panel version	Gene(s)	Type of mutation	Consequence	Known Mutation	Zigosity	Independent verification	Re-detected	Previously solved	Newly solved by this study
C1	Retinitis pigmentosa	Ophthalmology	D1	CRX	CNV	Deletion of Exons 3-4	NC_000019.10:g.(48337800_48339500)_(48346587_?)del	Heterozygosity	MLPA	Yes	Yes	NA
					SNV	Missense	c.1767G>T	Heterozygosity	Sanger	Yes
C2	Dystrophinopathy	Muscular dystrophies	D1	DMD	CNV	Deletion of Exons 5-18	c.(264+1_265-1)_(2292+1_2293-1)del	Hemizygosity	MLPA	Yes	Yes	NA
C3	Breast and ovarian cancer	Hereditary cancer	D1	BRCA1	CNV	Deletion of 5'UTR-Exon 3	NC_000017.10:g.(41258550_41267743)_(41277387_?)del	Heterozygosity	MLPA	Yes	Yes	NA
C4	Choroideremia	Ophthalmology	D1	CHM	CNV	Deletion of Exons 3-8	c.(116+1_117-1)_(1166+1_1167-1)del	Hemizygosity	MLPA	Yes	Yes	NA
C5	Breast ovarian	Hereditary cancer	D1	BRCA1	CNV	Duplication of Exon 13	c.(4357+1_4358-1)_(4484+1_4485-1)dup	Heterozygosity	MLPA	Yes	Yes	NA
C6	Okihiro syndrome	Congenital developmental abnormalities	D2	SALL4	CNV	Deletion of Exon 1	NC_000020.10:g.(50408891_50418818)_(50419059_?)dup	Heterozygosity	aCGH	Yes	Yes	NA
C7#	Retinitis pigmentosa	Ophthalmology	D1	EYS	CNV	Deletion of Exons 15-19	c.(2259+1_2260-1)_(2992+1_2993-1)del	Homozygosity	MLPA	Yes	Yes	NA
C8	Usher syndrome	Ophthalmology	D1	USH2A	CNV	Deletion of Exons 5-13	c.(784+1_785-1)_(2809+1_2810-1)del	Homozygosity	MLPA	Yes	Yes	NA
C9	Retinitis pigmentosa	Ophthalmology	D1	EYS	CNV	Deletion of Exon 12	c.(1766+1_1767-1)_(2023+1_2024-1)del	Heterozygosity	MLPA	Yes	Yes	NA
					SNV	Nonsense	c.5875G>T	Heterozygosity	Sanger	Yes
C10	Charcot-Marie-Tooth disease	Muscular dystrophies	D1	COX10, CDRT15, HS3ST3B1, RP11-214O1.2, CDRT7, CDRT8, PMP22	CNV	Duplication both partial and whole genes	Duplication of the 17p11.2 region. NC_000017.10:g.(14063264_14095306)_(15162510_15163967)dup	Heterozygosity	MLPA	Yes	Yes	NA
C11	Krabbe disease	Metabolic	D1	GALC	CNV	Deletion of exons 11 - 17	NC_000014.8:g.(88429728_88417092)_(88399358_?)del	Heterozygosity	MLPA	Yes	Yes	NA
					SNV	Missense	c.1592G>A	Heterozygosity	Sanger	Yes	Yes	NA
C12	Dystrophinopathy	Muscular dystrophies	D1	DMD	CNV	Duplication of exons 2 - 9	c.(93+1_94-1)_(960+1_961-1)dup	Heterozygosity	MLPA	Yes	Yes	NA
C13ⴕ	Rett syndrome	Intelectual disability	D1	MECP2, IRAK1, TMEM187, HCFC1, RENBP, NAA10, ARHGAP4, AVPR2, L1CAM, PDZD4, SSR4, IDH3G, SRPK3, PLXNB3	CNV	Duplication of whole genes	Duplication of the region Xq28	Heterozygosity	aCGH	Yes	NA	NA
C14	Dystrophinopathy	Muscular dystrophies	D1	DMD	CNV	Deletion of exons 64-70	c.(9286+1_9287-1)_(10223+1_10224-1)del	Hemizygosity	MLPA	Yes	Yes	NA
C15	Lynch syndrome	Hereditary cancer	D1	PMS2	CNV	Deletion of exon 8	c.(803+1_804-1)_(903+1_904-1)del	Heterozygosity	MLPA	Yes	Yes	NA
C16	Lynch syndrome	Hereditary cancer	D1	MLH1	CNV	Deletion of exon 11	c.(884+1_885-1)_(1038+1_1039-1)del	Heterozygosity	MLPA	Yes	Yes	NA
C17	Lynch syndrome	Hereditary cancer	D1	PMS2	CNV	Deletion of exon 8 - 10	c.(803+1_804-1)_(1144+1_1145-1)del	Heterozygosity	MLPA	Yes	Yes	NA
C18	Dystrophinopathy	Muscular dystrophies	D1	DMD	CNV	Deletion of exon 48	c.(6912+1_6913-1)_(7098+1_7099-1)del	Hemizygosity	MLPA	Yes	Yes	NA
C19	Lynch syndrome	Hereditary cancer	D1	PMS2	CNV	Deletion of exon 14	c.(2275+1_2276-1)_(2445+1_2246-1)del	Heterozygosity	MLPA	No	Yes	NA
C20	Retinitis pigmentosa	Ophthalmology	D1	RPGR	Indel	Frameshift	c.2405-2406del	Hemizygosity	Sanger	Yes	Yes	NA
C21	Stargardt disease	Ophthalmology	D1	ABCA4	SNV	Nonsense	c.6088C>T	Heterozygosity	Sanger	Yes	Yes	NA
					SNV	Nonsense	c.2041C>T	Heterozygosity	Sanger	Yes
C22	Retinitis pigmentosa	Ophthalmology	D1	USH2A	SNV	Missense	c.1391G>A	Heterozygosity	Sanger	Yes	Yes	NA
					SNV	Nonsense	c.13822C>T	Heterozygosity	Sanger	Yes
C23	Cystic fibrosis	Metabolic	D1	CFTR	Indel	Nonframeshift	c.1820_1903del	Heterozygosity	Sanger	No	Yes	NA
C24	Polycystic kidney disease	Genitourinary	D1	PKHD1	SNV	Nonsense	c.9718C>T	Heterozygosity	Sanger	Yes	Yes	NA
C25	Cystic fibrosis	Metabolic	D1	CFTR	SNV	Missense	c.2991G>C	Heterozygosity	Sanger	Yes	Yes	NA
C26ⴕ	Muscular dystrophy, Duchenne type	Muscular dystrophies	D1	DMD	SNV	Nonsense	c.11G>A	Heterozygosity	Sanger	Yes	NA	NA
C27	Limb-girdle muscular dystrophy	Muscular dystrophies	D1	CAPN3	SNV	Missense	c.1468C>T	Homozygosity	Sanger	Yes	Yes	NA
C28	Rett syndrome	Intelectual disability	D1	MECP2	SNV	Nonsense	c.502C>T	Heterozygosity	Sanger	Yes	Yes	NA
C29	Marfan syndrome	Cardiovascular disorders	D1	FBN1	SNV	Nonsense	c.7670C>A	Heterozygosity	Sanger	Yes	Yes	NA
C30	Breast and ovarian cancer	Hereditary cancer	D1	BRCA2	Del-Ins	Frameshift	c.1075_1076delinsC	Heterozygosity	Sanger	Yes	Yes	NA
C31	Retinitis pigmentosa	Ophthalmology	D1	PRPF31	Del-Ins	Frameshift	c.732_737delinsTGCAGAGGCCTGACCAACCT	Heterozygosity	Sanger	No	Yes	NA
C32	Porphyria	Metabolic	D1	HMBS	SNV	Nonsense	c.673C>T	Heterozygosity	Sanger	Yes	Yes	NA
C33	Ovarian cancer	Hereditary cancer	D1	BRCA2	Indel	Frameshift	c.2808_2811del	Heterozygosity	Sanger	Yes	Yes	NA
C34	Ovarian cancer	Hereditary cancer	D1	BRCA1	Indel	Frameshift	c.4065_4068del	Heterozygosity	Sanger	Yes	Yes	NA
C35	Colon cancer	Hereditary cancer	D1	PMS2	SNV	Splicing	c.250+1G>C	Heterozygosity	Sanger	Yes	Yes	NA
C36	Colon cancer	Hereditary cancer	D1	MSH6	Indel	Frameshift	c.3260_3261dup	Heterozygosity	Sanger	Yes	Yes	NA
C37	Colon cancer	Hereditary cancer	D1	MSH2	Del-Ins	Frameshift	c.689_691delinsTT	Heterozygosity	Sanger	Yes	Yes	NA
C38	Colon cancer	Hereditary cancer	D1	MLH1	SNV	Splicing	c.677+1G>T	Heterozygosity	Sanger	Yes	Yes	NA
C39	Charcot-Marie-Tooth disease	Muscular dystrophies	D1	GJB1	Indel	Nonframeshift	c.590_598dup	Heterozygosity	Sanger	Yes	Yes	NA
C40	Charcot-Marie-Tooth disease	Muscular dystrophies	D1	MPZ	Indel	Frameshift	c.571insT	Heterozygosity	Sanger	Yes	Yes	NA
C41	CADASIL	Cardiovascular disorders	D1	NOTCH3	SNV	Missense	c.328C>T	Heterozygosity	Sanger	Yes	Yes	NA
C42	CADASIL	Cardiovascular disorders	D1	NOTCH3	SNV	Missense	c.457C>T	Heterozygosity	Sanger	Yes	Yes	NA
C43	Paraganglioma	Hereditary cancer	D1	SDHC	SNV	Start-loss	c.1A>G	Heterozygosity	Sanger	Yes	Yes	NA
C44	Paraganglioma	Hereditary cancer	D1	SDHB	Indel	Frameshift	c.637dup	Heterozygosity	Sanger	Yes	Yes	NA
C45	Thyroid cancer	Hereditary cancer	D1	RET	SNV	Missense	c.2753T>C	Heterozygosity	Sanger	Yes	Yes	NA
C46	Paraganglioma	Hereditary cancer	D1	SDHD	SNV	Nonsense	c.129G>A	Heterozygosity	Sanger	Yes	Yes	NA
C47	Thyroid cancer	Hereditary cancer	D1	RET	SNV	Missense	c.1901G>A	Heterozygosity	Sanger	Yes	Yes	NA
C48	Agammaglobulinemia	Immunological disorders	D1	BTK	SNV	Missense	c.836G>A	Heterozygosity	Sanger	Yes	Yes	NA
C49	Myopathy	Muscular dystrophies	D1	MTM1	SNV	Missense	c.1120C>T	Heterozygosity	Sanger	Yes	Yes	NA
C50	Barth syndrome	Mitochondrial	D1	TAZ	Indel	Frameshift	c.302_311del	Heterozygosity	Sanger	Yes	Yes	NA
C51	Dravet syndrome	Epilepsies	D1	SCN1A	SNV	Nonsense	c.5623C>T	Heterozygosity	Sanger	Yes	Yes	NA
C52	Juvenile polyposis	Hereditary cancer	D1	PTEN and BMPR1A	CNV	Deletion of whole genes	Deletion of the 10q23 region	Heterozygosity	MLPA and FISH	Yes	Yes	NA
C53	Hypertrophic cardiomyopathy	Cardiovascular disorders	D1	KCNE5	SNV	Missense	c.43C>T	Hemizygosity	Sanger	Yes	Yes	NA
C54	Nephrotic syndrome	Genitourinary	D1	NPHS1	SNV	Missense	c.563A>T	Heterozygosity	Sanger	Yes	No	No
C55	Familial mediterranean fever	Immunological disorders	D1	MEFV	SNV	Missense	c.2084A>G	Heterozygosity	Sanger	Yes	Yes	NA
C56#	Cystic fibrosis	Metabolic	D1	CFTR	Indel	Nonframeshift	c.1519_1521del	Heterozygosity	Sanger	Yes	Yes	NA
					Indel	Nonframeshift	c.1521_1523del	Heterozygosity	Sanger	Yes
C57	Limb-girdle muscular dystrophy	Muscular dystrophies	D1	CAPN3	SNV	Splicing	c.802-9G>A	Heterozygosity	Sanger	Yes	Yes	NA
					Del-Ins	Frameshift	c.2362_2363delinsTCATCT	Heterozygosity	Sanger	Yes
C58	Congenital adrenal hyperplasia	Metabolic	D1	CYP21A2	SNV	Splicing	c.293-13C>G	Heterozygosity	Sanger	Yes	Yes	NA
C59	Noonan syndrome	Congenital developmental abnormalities	D1	PTPN11	SNV	Missense	c.922A>G	Heterozygosity	Sanger	Yes	Yes	NA
C60	Breast cancer	Hereditary cancer	D1	BRCA1	Indel	Frameshift	c.815_824dup	Heterozygosity	Sanger	Yes	Yes	NA
C61	Alport syndrome	Genitourinary	D1	COL4A5	Indel	Frameshift	c.3071del	Hemizygosity	Sanger	Yes	Yes	NA
C62	GLUT1 deficiency syndrome	Metabolic	D1	SLC2A1	Indel	Nonframeshift	c.505_507del	Heterozygosity	Sanger	Yes	Yes	NA
C63	Catecholaminergic polymorphic ventricular tachycardia	Cardiovascular disorders	D1	RYR2	SNV	Missense	c.6829T>C	Heterozygosity	Sanger	Yes	Yes	NA
C64	mitochondrial myopathy	Mitochondrial	D1	TK2	SNV	Missense	c.575G>A	Heterozygosity	Sanger	Yes	Yes	NA
					Del-Ins	Missense	c.360_361delinsAA	Heterozygosity	Sanger	Yes
C65	Intelectual disability	Intelectual disability	D1	ATRX	SNV	Nonsense	c.7195C>T	Heterozygosity	Sanger	Yes	Yes	NA
C66	Bardet-Biedl syndrome	Ophthalmology	D1	BBS1	SNV	Missense	c.1169T>G	Homozygosity	Sanger	Yes	Yes	NA
C67	Bethlem myopathy	Muscular dystrophies	D1	COL6A1	SNV	Splicing	c.1056+1G>A	Heterozygosity	Sanger	Yes	Yes	NA
C68	Lynch syndrome	Hereditary cancer	D1	MLH1	Indel	Frameshift	c.1937_1938ins67	Heterozygosity	Sanger	No	Yes	NA
C69	Sotos syndrome	Congenital developmental abnormalities	D1	NSD1	SNV	Missense	c.5138G>C	Heterozygosity	Sanger	Yes	Yes	NA
C70ⴕ	Smith-Lemli-Opitz syndrome	Metabolic	D1	DHCR7	SNV	Missense	c.278C>T	Heterozygosity	Sanger	Yes	NA	NA
C71ⴕ	Hemophilia B	Hematological	D1	F9	SNV	Missense	c.1186T>C	Heterozygosity	Sanger	Yes	NA	NA
C72	Polycystic kidney disease	Genitourinary	D1	PKD1	SNV	Missense	c.9829C>T	Heterozygosity	Sanger	Yes	Yes	NA
C73	Hirschsprung disease	Congenital developmental abnormalities	D1	RET	Indel	Frameshift	c.1491_1497del	Heterozygosity	Sanger	Yes	Yes	NA
C74	Breast cancer	Hereditary cancer	D1	BRCA1	SNV	Splicing	c.670+1G>A	Heterozygosity	Sanger	Yes	Yes	NA
					Indel	Frameshift	c.1504_1508del	Heterozygosity	Sanger	Yes
C75	Cystic fibrosis	Metabolic	D1	CFTR	SNV	Nonsense	c.3846G>A	Heterozygosity	Sanger	Yes	Yes	NA
	Propionic acidemia	Metabolic		PCCA	SNV	Nonsense	c.1855C>T	Heterozygosity	Sanger	Yes	Yes	NA
					SNV	Splicing	c.637+5G>A	Heterozygosity	Sanger	Yes
C76	Nemaline myopathy	Muscular dystrophies	D1	ACTA1	SNV	Missense	c.760A>T	Heterozygosity	Sanger	Yes	Yes	NA
C77	Osteogenesis imperfecta	Musculoskeletal	D1	COL1A1	Indel	Frameshift	c.370_371dup	Heterozygosity	Sanger	Yes	Yes	NA
C78	Alström syndrome	Congenital developmental abnormalities	D1	ALMS1	Indel	Frameshift	c.11316_11319del	Hemizygosity	Sanger	Yes	No	Yes
C79	Polycystic kidney disease	Genitourinary	D1	PKHD1	Indel	Frameshift	c.9689del	Heterozygosity	Sanger	Yes	No	No
C80	Limb-girdle muscular dystrophy	Muscular dystrophies	D1	CAPN3	SNV	Splicing	c.1746-1G>A	Heterozygosity	Sanger	Yes	No	Yes
C81	Non-syndromic sensorineural deafness	Hearing disorders	D1	GJB2	SNV	Missense	c.109G>A	Heterozygosity	Sanger	Yes	No	Yes
C82	Usher syndrome	Ophthalmology	D1	CDH23	Indel	Frameshift	c.6393del	Heterozygosity	Sanger	Yes	No	No
C83	Hirschsprung disease	Congenital developmental abnormalities	D1	RET	Indel	Frameshift	c.2476del	Heterozygosity	Sanger	Yes	No	No
C84#	Non-syndromic sensorineural deafness	Hearing disorders	D1	USH2A	SNV	Missense	c.2276G>T	Heterozygosity	Sanger	Yes	No	No
					Indel	Frameshift	c.12457del	Heterozygosity	Sanger	Yes
C85	Polycystic kidney disease	Genitourinary	D1	PKHD1	SNV	Missense	c.664A>G	Heterozygosity	NGS	Yes	Yes	NA
					Indel	Frameshift	c.2303_2304del	Heterozygosity	NGS	Yes	Yes	NA
C86	Leber congenital amaurosis	Ophthalmology	D1	CEP290	SNV	Missense	c.5254C>T	Homozygosity	NGS	Yes	Yes	NA
C87	Retinitis pigmentosa	Ophthalmology	D1	FSCN2	SNV	Missense	c.908G>A	Heterozygosity	NGS	Yes	No	No
C88	Cystic fibrosis	Metabolic	D1	CFTR	SNV	Nonsense	c.1624G>T	Heterozygosity	Sanger	Yes	No	Yes
C89	Myopathy	Muscular dystrophies	D1	CLCN1	SNV	Splicing	c.433+1G>A	Heterozygosity	Sanger	Yes	Yes	NA
					SNV	Nonsense	c.1129C>T	Heterozygosity	Sanger	Yes	Yes	NA
C90	Myopathy	Muscular dystrophies	D1	CLCN1	SNV	Missense	c.1261C>T	Heterozygosity	NGS	Yes	No	No
C91#	Muscular dystrophy-dystroglycanopathy	Muscular dystrophies	D1	FKRP	SNV	Missense	c.826C>A	Homozygosity	NGS	Yes	Yes	NA
C92ⴕ	Muscular dystrophies	Muscular dystrophies	D1	SYNE2	SNV	Splicing	c.2314-1G>A	Heterozygosity	Sanger	Yes	No	No
C93	Hypercholesterolemia	Metabolic	D1	LDLR	CNV	Deletion of Exons 7-8	c.(940+1_941-14)_(1186+1_1187-1)del	Heterozygosity	MLPA	Yes	Yes	NA
C94#	Cystic fibrosis	Metabolic	D1	CFTR	SNV	Missense	c.3454G>C	Heterozygosity	Sanger	Yes	No	No
					SNV	Missense	c.3909C>G	Heterozygosity	Sanger	Yes	No	No
C95	Macular degeneration	Ophthalmology	D2	PRPH2	SNV	Splicing	c.582-1G>A	Heterozygosity	NGS	Yes	Yes	NA
C96#	Stargardt disease	Ophthalmology	D2	ABCA4	SNV	Missense	c.5882G>A	Heterozygosity	Sanger	Yes	No	Yes
C97#	Retinitis pigmentosa	Ophthalmology	D2	USH2A	SNV	Missense	c.2276G>T	Heterozygosity	NGS	Yes	Yes	NA
					Indel	Frameshift	c.12457del	Heterozygosity	NGS	Yes	Yes	NA
C98	Usher syndrome	Ophthalmology	D2	ADGRV1	Indel	Frameshift	c.13273_13280del	Homozygosity	NGS	Yes	Yes	NA
C99	Ataxia	Movement disorders	D2	POLG	SNV	Missense	c.725C>T	Heterozygosity	NGS	Yes	No	No
					SNV	Missense	c.1760C>T	Heterozygosity	NGS	Yes	No	No
C100	Ataxia	Movement disorders	D2	SYNE1	SNV	Missense	c.19730G>A	Heterozygosity	NGS	Yes	No	No
C101	Cystic fibrosis	Metabolic	D2	CFTR	SNV	Missense	c.2900T>C	Heterozygosity	NGS	Yes	No	No
C102	Cystic fibrosis	Metabolic	D2	CFTR	Del-Ins	Frameshift	c.2051_2052delinsG	Heterozygosity	ARMS	Yes	No	No
C103#	Cystic fibrosis	Metabolic	D2	CFTR	Indel	Nonframeshift	c.1521_1523del	Heterozygosity	Sanger	Yes	No	Yes
C104	Polycystic kidney disease	Genitourinary	D2	PKD1	SNV	Nonsense	c.12061C>T	Heterozygosity	Sanger	Yes	Yes	NA
C105	Cystic fibrosis	Metabolic	D2	CFTR	Indel	Splicing	c.1210-7_1210-6del	Heterozygosity	ARMS	Yes	No	No
C106	Limb-girdle muscular dystrophy	Muscular dystrophies	D2	CAPN3	SNV	Splicing	c.1992+2T>G	Homozygosity	Sanger	Yes	Yes	No
C107#	Muscular dystrophy-dystroglycanopathy	Muscular dystrophies	D2	FKRP	SNV	Missense	c.826C>A	Heterozygosity	Sanger	Yes	No	Yes
C108	Cone-rod dystrophy	Ophthalmology	D2	PROM1	SNV	Missense	c.1117C>T	Heterozygosity	Sanger	Yes	Yes	NA
C109	Retinitis pigmentosa	Ophthalmology	D2	USH2A	SNV	Missense	c.6746C>A	Heterozygosity	Sanger	Yes	No	Yes
C110	Retinitis pigmentosa	Ophthalmology	D2	USH2A	Indel	Frameshift	c.2299del	Heterozygosity	Sanger	Yes	No	Yes
C111	Stargardt disease	Ophthalmology	D2	ABCA4	SNV	Missense	c.3386G>T	Heterozygosity	NGS	Yes	Yes	NA
					SNV	Nonsense	c.700C>T	Heterozygosity	NGS	Yes	Yes	NA
C112	Retinitis pigmentosa	Ophthalmology	D2	AIPL1	SNV	Missense	c.241G>A	Heterozygosity	NGS	Yes	No	No
C113	Stargardt disease	Ophthalmology	D2	ABCA4	SNV	Missense	c.4926C>G	Heterozygosity	Resequencing	Yes	No	Yes
C114	Stargardt disease	Ophthalmology	D2	ABCA4	SNV	Missense	c.3899G>A	Heterozygosity	Resequencing	Yes	No	No
C115	Retinitis pigmentosa	Ophthalmology	D2	PRPF8	SNV	Missense	c.6821C>T	Heterozygosity	Resequencing	Yes	No	No
C116	Retinitis pigmentosa	Ophthalmology	D2	FAM161A	SNV	Missense	c.1133T>G	Heterozygosity	Resequencing	Yes	No	No
C117	Retinitis pigmentosa	Ophthalmology	D2	RHO	SNV	Missense	c.50C>T	Heterozygosity	NGS	Yes	Yes	NA
C118	Melanoma	Hereditary cancer	D2	CDKN2A	SNV	Missense	c.250G>T	Heterozygosity	Sanger	Yes	Yes	NA
C119	TAR syndrome	Hematological	D2	HJV, TXNIP, POLR3GL, ANKRD34A, LIX1L, LIX1L-AS1, RBM8A, GNRHR2, PEX11B, ITGA10, ANKRD35, PIAS3, MIR6736, NUDT17, POLR3C, RNF115, CD160, PDZK1	CNV	Deletion of whole genes	Deletion in the 1q21.1 region	Heterozygosity	aCGH	Yes	No	No
C120	Cystic fibrosis	Metabolic	D2	CFTR	SNV	Missense	c.1000C>T	Heterozygosity	Sanger	Yes	Yes	No
C121	Waardenburg syndrome		D2	EDNRB	CNV	Deletion of a whole gene	NC_000013.10:g.(?_78493750)_(78472335_?)del	Heterozygosity	aCGH	Yes	Yes	NA
C122	Retinitis pigmentosa	Ophthalmology	D2	EYS	SNV	Missense	c.8003G>T	Heterozygosity	Resequencing	Yes	No	Yes
C123	Stargardt disease	Ophthalmology	D2	ABCA4	SNV	Splicing	c.4253+5G>A	Heterozygosity	Sanger	Yes	No	Yes
C124	Retinitis pigmentosa	Ophthalmology	D2	EYS	SNV	Nonsense	c.4451G>A	Heterozygosity	Sanger	Yes	No	Yes
C125	Retinitis pigmentosa	Ophthalmology	D2	EYS	CNV	Deletion of exon 12	c.(1766+1_1767 -1)_(2023+1_2024-1)del	Heterozygosity	MLPA	Yes	Yes	NA
					Indel	Frameshift	c.1971del	Hemizygosity	Sanger	Yes	Yes	NA
					SNV	Missense	c.3695T>C	Heterozygosity	Sanger	Yes	Yes	NA
C126#	Retinitis pigmentosa	Ophthalmology	D2	EYS	CNV	Deletion of exons 15-19	c.(2259+1_2260-1)_(2992+1_2993-1)del	Heterozygosity	NGS	Yes	No	No
C127#	Stargardt disease	Ophthalmology	D2	ABCA4	SNV	Missense	c.2828G>A	Heterozygosity	NGS	Yes	No	No
C128	Retinitis pigmentosa	Ophthalmology	D2	EYS	CNV	Deletion of exons 16-19	c.(2381+1_2382-1)_(2992+1_2993-1)del	Heterozygosity	MLPA	Yes	No	No
C129#	Cystic fibrosis	Metabolic	D2	CFTR	SNV	Missense	c.3454G>C	Heterozygosity	Sanger	Yes	No	Yes
C130	Macular degeneration	Ophthalmology	D2	ABCA4	SNV	Missense	c.5642C>T	Heterozygosity	Sanger	Yes	No	No
C131ⴕ	Choreoacanthocytosis	Movement disorders	D3	VPS13A	SNV	Splicing	c.9275+1G>A	Heterozygosity	Sanger	Yes	No	No
C132	Unclassified IRD	Ophthalmology	D3	MERTK	SNV	Missense	c.1444G>A	Heterozygosity	NGS	Yes	No	Yes
					SNV	Missense	c.1886G>A	Heterozygosity	NGS	Yes	No	Yes
				RHO	SNV	Nonsense	c.408C>A	Heterozygosity	NGS	Yes	No	Yes
C133#	Cystic fibrosis	Metabolic	D3	CFTR	Indel	Nonframeshift	c.1521_1523del	Heterozygosity	NGS	Yes	No	No
C134	Muscular dystrophy-dystroglycanopathy	Muscular dystrophies	D3	POMGNT1	SNV	Missense	c.796C>T	Heterozygosity	NGS	Yes	No	No
C135	Congenital muscular dystrophy	Muscular dystrophies	D3	COL6A2	SNV	Splicing	c.802-1G>C	Heterozygosity	NGS	Yes	No	No
C136#	Stargardt disease	Ophthalmology	D3	ABCA4	SNV	Missense	c.1804C>T	Heterozygosity	NGS	Yes	Yes	No
					SNV	Missense	c.5882G>A	Heterozygosity	NGS	Yes	Yes	No
C137	Leber congenital amaurosis	Ophthalmology	D3	RDH12	SNV	Missense	c.295C>A	Heterozygosity	Sanger	Yes	No	No
C138#	Macular degeneration	Ophthalmology	D3	ABCA4	SNV	Missense	c.2588G>C	Heterozygosity	Sanger	Yes	No	No
					SNV	Missense	c.2828G>A	Heterozygosity	Sanger	Yes	No	No
C139	Retinitis pigmentosa	Ophthalmology	D3	CERKL	SNV	Nonsense	c.769C>T	Homozygosity	Sanger	Yes	Yes	NA
