# Supplementary material for: A genomic strategy for precision medicine in rare diseases: integrating customized algorithms into clinical practice
Source: J Transl Med. 2025 Jan 20;23:86. doi: 10.1186/s12967-025-06069-2 (PMC11748347; doi:10.1186/s12967-025-06069-2)
Supplement: Supplementary file 5 — Supplementary Material 5 [file 12967_2025_6069_MOESM5_ESM.xlsx]

## Sheet: Hoja1
Additional File 5. Coding regions consistently uncovered in all pRARE versions. This table represents common coding regions that are not covered in at least 50% of their length and in at least 95% of the samples for each design (D1, D2 and D3).
				D1	Mean uncovered region length (D1)	D2	Mean uncovered region length (D2)	D3	Mean uncovered region length (D3)
Gene symbol	Transcript	Exon	Exon length (bps)	% individuals	Mean uncovered region length (bps)	% individuals	Mean uncovered region length (bps)	% individuals	Mean uncovered region length (bps)
STRC	NM_153700	10	134	100	134	100	133	100	134
STRC	NM_153700	9	117	100	117	100	116	98.67	115
STRC	NM_153700	4	1259	100	1218	100	1217	99.96	1086
STRC	NM_153700	1	65	100	65	100	65	99.67	64
OTOA	NM_144672	23	189	100	189	100	189	100	189
OTOA	NM_144672	24	157	100	157	100	156	100	156
GFRA2	NM_001495	3	85	100	85	100	85	100	85
GFRA2	NM_001495	2	316	100	316	100	316	100	316
GFRA2	NM_001495	1	41	100	41	100	41	100	41
