# Supplementary material for: A genomic strategy for precision medicine in rare diseases: integrating customized algorithms into clinical practice
Source: J Transl Med. 2025 Jan 20;23:86. doi: 10.1186/s12967-025-06069-2 (PMC11748347; doi:10.1186/s12967-025-06069-2)
Supplement: Supplementary file 6 — Supplementary Material 6 [file 12967_2025_6069_MOESM6_ESM.xlsx]

## Sheet: EMQN data
Additional File 6. EMQN results. Report of the main results obtained by the EMQN quality analysis.
		Panel Version
		D1	D2	D3
Variant call	All	3585	2867	2809
	TP	3217	1938	2642
	FP	197	24	24
	FN	200	37	11
Sensitivity (%)	SNPs	95.5	98.6	99.4
	Indels	84.1	87.3	97.0
Precision (%)	SNPs	98.9	99.8	99.9
	Indels	67.1	76.7	82.3
F-score	SNPs	97.2	99.2	99.6
	Indels	74.6	81.7	89.0
FASTQ	Bases above Q30 (%)	84.6	92.0	88.9
	Bases above Q20 (%)	91.1	95.3	93.7
	Base quality (average)	31.5	34.2	33.6
BAM	Uniformity (%)	93.1	98.5	99.5
	Off target (%)	10.0	11.6	16.2
	Error rate on target	0.002	0.002	0.002
	Coverage at 20X (%)	94.5	99.0	99.6
	Coverage at 30X (%)	94.0	98.5	99.5
	Insert size (average)	214.4	217.6	208.2
	Insert size (standard deviation)	43.2	44.5	77.1
VCF	Ti/Tv	2527	2535	2629
	Quality of calls (average)	3640	2254	2393
	Depth at calls (median)	227	129	143.5
	SNPs	6888	6034	8232
	Indels	1342	973	1377
	Het:hom ratio (SNP)	2.1	1.5	1.9
	Het:hom ratio (Indel)	2.9	1.7	2.2
