# Supplementary material for: A genomic strategy for precision medicine in rare diseases: integrating customized algorithms into clinical practice
Source: J Transl Med. 2025 Jan 20;23:86. doi: 10.1186/s12967-025-06069-2 (PMC11748347; doi:10.1186/s12967-025-06069-2)
Supplement: Supplementary file 7 — Supplementary Material 7 [file 12967_2025_6069_MOESM7_ESM.xlsx]

## Sheet: Additional File 7
A Genomic Strategy for Precision Medicine in Rare Diseases: Integrating Customized Algorithms into Clinical Practice
Cristina Méndez-Vidal†, Nereida Bravo-Gil†, Javier Pérez Florido, Irene Marcos-Luque, Raquel M. Fernández, José Luis Fernández-Rueda, María González-del Pozo, Marta Martín-Sánchez, Elena Fernández-Suárez, Marcela Mena, Rosario Carmona, Joaquín Dopazo, Salud Borrego*, Guillermo Antiñolo*
† These authors contributed equally to this work and they must be considered as joint first authors.
* Corresponding author.

## Sheet: D1
Gen symbol	Category	Subcategory 1	Subcategory 2	Subcategory 3	Subcategory 4	Subcategory 5
NOTCH1	Cardiovascular disorders	Aortic disease	Aortic valve disease
SLC2A10	Cardiovascular disorders	Aortic disease	Arterial tortuosity syndrome
FLNA	Cardiovascular disorders	Aortic disease	Cardiac-valvular dysplasia
ACTA2	Cardiovascular disorders	Aortic disease	Familial thoracic aortic aneurysm
ELN	Cardiovascular disorders	Aortic disease	Familial thoracic aortic aneurysm
FBN1	Cardiovascular disorders	Aortic disease	Familial thoracic aortic aneurysm
MYH11	Cardiovascular disorders	Aortic disease	Familial thoracic aortic aneurysm
MYLK	Cardiovascular disorders	Aortic disease	Familial thoracic aortic aneurysm
SMAD3	Cardiovascular disorders	Aortic disease	Familial thoracic aortic aneurysm	Loeys-Dietz syndrome
TGFB2	Cardiovascular disorders	Aortic disease	Familial thoracic aortic aneurysm	Loeys-Dietz syndrome
TGFB3	Cardiovascular disorders	Aortic disease	Familial thoracic aortic aneurysm	Loeys-Dietz syndrome
TGFBR1	Cardiovascular disorders	Aortic disease	Familial thoracic aortic aneurysm	Loeys-Dietz syndrome
TGFBR2	Cardiovascular disorders	Aortic disease	Familial thoracic aortic aneurysm	Loeys-Dietz syndrome
GJA1	Cardiovascular disorders	Aortic disease	Hypoplastic left heart syndrome
NKX2-5	Cardiovascular disorders	Aortic disease	Hypoplastic left heart syndrome
FBN1	Cardiovascular disorders	Aortic disease	Marfan syndrome
FBN2	Cardiovascular disorders	Aortic disease	Marfan syndrome
TGFBR2	Cardiovascular disorders	Aortic disease	Marfan syndrome
ELN	Cardiovascular disorders	Aortic disease	Supravalvar aortic stenosis
ADAMTS2	Cardiovascular disorders	Aortic disease
ADAMTSL4	Cardiovascular disorders	Aortic disease
B3GAT3	Cardiovascular disorders	Aortic disease
CBS	Cardiovascular disorders	Aortic disease
CHST14	Cardiovascular disorders	Aortic disease
COL1A1	Cardiovascular disorders	Aortic disease
COL1A2	Cardiovascular disorders	Aortic disease
COL3A1	Cardiovascular disorders	Aortic disease
COL5A1	Cardiovascular disorders	Aortic disease
COL5A2	Cardiovascular disorders	Aortic disease
EFEMP2	Cardiovascular disorders	Aortic disease
FKBP14	Cardiovascular disorders	Aortic disease
GAA	Cardiovascular disorders	Aortic disease
HRAS	Cardiovascular disorders	Aortic disease
KCNJ8	Cardiovascular disorders	Aortic disease
PLOD1	Cardiovascular disorders	Aortic disease
PTPN11	Cardiovascular disorders	Aortic disease
COL4A1	Cardiovascular disorders	Brain small vessel disease
NOTCH3	Cardiovascular disorders	CADASIL
SCO2	Cardiovascular disorders	Cardiac arrhythmia	Fatal infantile cardioencephalomyopathy
ABCC9	Cardiovascular disorders	Cardiac arrhythmia	Ventricular arrhytmia and sudden death without structural heart disease
ACTC1	Cardiovascular disorders	Cardiac arrhythmia	Ventricular arrhytmia and sudden death without structural heart disease
AKAP9	Cardiovascular disorders	Cardiac arrhythmia	Ventricular arrhytmia and sudden death without structural heart disease
ANK2	Cardiovascular disorders	Cardiac arrhythmia	Ventricular arrhytmia and sudden death without structural heart disease
ANK3	Cardiovascular disorders	Cardiac arrhythmia	Ventricular arrhytmia and sudden death without structural heart disease
CACNA1C	Cardiovascular disorders	Cardiac arrhythmia	Ventricular arrhytmia and sudden death without structural heart disease
CACNA1D	Cardiovascular disorders	Cardiac arrhythmia	Ventricular arrhytmia and sudden death without structural heart disease
CACNA2D1	Cardiovascular disorders	Cardiac arrhythmia	Ventricular arrhytmia and sudden death without structural heart disease
CACNB2	Cardiovascular disorders	Cardiac arrhythmia	Ventricular arrhytmia and sudden death without structural heart disease
CALM1	Cardiovascular disorders	Cardiac arrhythmia	Ventricular arrhytmia and sudden death without structural heart disease
CALM2	Cardiovascular disorders	Cardiac arrhythmia	Ventricular arrhytmia and sudden death without structural heart disease
CASQ2	Cardiovascular disorders	Cardiac arrhythmia	Ventricular arrhytmia and sudden death without structural heart disease
CAV3	Cardiovascular disorders	Cardiac arrhythmia	Ventricular arrhytmia and sudden death without structural heart disease
DES	Cardiovascular disorders	Cardiac arrhythmia	Ventricular arrhytmia and sudden death without structural heart disease
DSC2	Cardiovascular disorders	Cardiac arrhythmia	Ventricular arrhytmia and sudden death without structural heart disease
DSG2	Cardiovascular disorders	Cardiac arrhythmia	Ventricular arrhytmia and sudden death without structural heart disease
DSP	Cardiovascular disorders	Cardiac arrhythmia	Ventricular arrhytmia and sudden death without structural heart disease
EMD	Cardiovascular disorders	Cardiac arrhythmia	Ventricular arrhytmia and sudden death without structural heart disease
FLNC	Cardiovascular disorders	Cardiac arrhythmia	Ventricular arrhytmia and sudden death without structural heart disease
GAA	Cardiovascular disorders	Cardiac arrhythmia	Ventricular arrhytmia and sudden death without structural heart disease
GJA1	Cardiovascular disorders	Cardiac arrhythmia	Ventricular arrhytmia and sudden death without structural heart disease
GLA	Cardiovascular disorders	Cardiac arrhythmia	Ventricular arrhytmia and sudden death without structural heart disease
GPD1L	Cardiovascular disorders	Cardiac arrhythmia	Ventricular arrhytmia and sudden death without structural heart disease
HCN4	Cardiovascular disorders	Cardiac arrhythmia	Ventricular arrhytmia and sudden death without structural heart disease
JUP	Cardiovascular disorders	Cardiac arrhythmia	Ventricular arrhytmia and sudden death without structural heart disease
KCNA5	Cardiovascular disorders	Cardiac arrhythmia	Ventricular arrhytmia and sudden death without structural heart disease
KCND3	Cardiovascular disorders	Cardiac arrhythmia	Ventricular arrhytmia and sudden death without structural heart disease
KCNE1	Cardiovascular disorders	Cardiac arrhythmia	Ventricular arrhytmia and sudden death without structural heart disease
KCNE2	Cardiovascular disorders	Cardiac arrhythmia	Ventricular arrhytmia and sudden death without structural heart disease
KCNE3	Cardiovascular disorders	Cardiac arrhythmia	Ventricular arrhytmia and sudden death without structural heart disease
KCNH2	Cardiovascular disorders	Cardiac arrhythmia	Ventricular arrhytmia and sudden death without structural heart disease
KCNJ2	Cardiovascular disorders	Cardiac arrhythmia	Ventricular arrhytmia and sudden death without structural heart disease
KCNJ5	Cardiovascular disorders	Cardiac arrhythmia	Ventricular arrhytmia and sudden death without structural heart disease
KCNJ8	Cardiovascular disorders	Cardiac arrhythmia	Ventricular arrhytmia and sudden death without structural heart disease
KCNQ1	Cardiovascular disorders	Cardiac arrhythmia	Ventricular arrhytmia and sudden death without structural heart disease
LAMP2	Cardiovascular disorders	Cardiac arrhythmia	Ventricular arrhytmia and sudden death without structural heart disease
LDB3	Cardiovascular disorders	Cardiac arrhythmia	Ventricular arrhytmia and sudden death without structural heart disease
LMNA	Cardiovascular disorders	Cardiac arrhythmia	Ventricular arrhytmia and sudden death without structural heart disease
MYH7	Cardiovascular disorders	Cardiac arrhythmia	Ventricular arrhytmia and sudden death without structural heart disease
NKX2-5	Cardiovascular disorders	Cardiac arrhythmia	Ventricular arrhytmia and sudden death without structural heart disease
NOS1AP	Cardiovascular disorders	Cardiac arrhythmia	Ventricular arrhytmia and sudden death without structural heart disease
NPPA	Cardiovascular disorders	Cardiac arrhythmia	Ventricular arrhytmia and sudden death without structural heart disease
PKP2	Cardiovascular disorders	Cardiac arrhythmia	Ventricular arrhytmia and sudden death without structural heart disease
PRKAG2	Cardiovascular disorders	Cardiac arrhythmia	Ventricular arrhytmia and sudden death without structural heart disease
RYR2	Cardiovascular disorders	Cardiac arrhythmia	Ventricular arrhytmia and sudden death without structural heart disease
SCN10A	Cardiovascular disorders	Cardiac arrhythmia	Ventricular arrhytmia and sudden death without structural heart disease
SCN1B	Cardiovascular disorders	Cardiac arrhythmia	Ventricular arrhytmia and sudden death without structural heart disease
SCN2B	Cardiovascular disorders	Cardiac arrhythmia	Ventricular arrhytmia and sudden death without structural heart disease
SCN3B	Cardiovascular disorders	Cardiac arrhythmia	Ventricular arrhytmia and sudden death without structural heart disease
SCN4B	Cardiovascular disorders	Cardiac arrhythmia	Ventricular arrhytmia and sudden death without structural heart disease
SCN5A	Cardiovascular disorders	Cardiac arrhythmia	Ventricular arrhytmia and sudden death without structural heart disease	Sick sinus syndrome
SNTA1	Cardiovascular disorders	Cardiac arrhythmia	Ventricular arrhytmia and sudden death without structural heart disease
SYNE1	Cardiovascular disorders	Cardiac arrhythmia	Ventricular arrhytmia and sudden death without structural heart disease
SYNE2	Cardiovascular disorders	Cardiac arrhythmia	Ventricular arrhytmia and sudden death without structural heart disease
TMEM43	Cardiovascular disorders	Cardiac arrhythmia	Ventricular arrhytmia and sudden death without structural heart disease
TRPM4	Cardiovascular disorders	Cardiac arrhythmia	Ventricular arrhytmia and sudden death without structural heart disease
TTR	Cardiovascular disorders	Cardiac arrhythmia	Ventricular arrhytmia and sudden death without structural heart disease
ACADVL	Cardiovascular disorders	Cardiac arrhythmia
ACTA1	Cardiovascular disorders	Cardiac arrhythmia
ACTN2	Cardiovascular disorders	Cardiac arrhythmia
AGL	Cardiovascular disorders	Cardiac arrhythmia
ALMS1	Cardiovascular disorders	Cardiac arrhythmia
ANKRD1	Cardiovascular disorders	Cardiac arrhythmia
ANO5	Cardiovascular disorders	Cardiac arrhythmia
ATPAF2	Cardiovascular disorders	Cardiac arrhythmia
BAG3	Cardiovascular disorders	Cardiac arrhythmia
BRAF	Cardiovascular disorders	Cardiac arrhythmia
BSCL2	Cardiovascular disorders	Cardiac arrhythmia
CALR3	Cardiovascular disorders	Cardiac arrhythmia
CAPN3	Cardiovascular disorders	Cardiac arrhythmia
COQ2	Cardiovascular disorders	Cardiac arrhythmia
COX15	Cardiovascular disorders	Cardiac arrhythmia
CRYAB	Cardiovascular disorders	Cardiac arrhythmia
CSRP3	Cardiovascular disorders	Cardiac arrhythmia
DMD	Cardiovascular disorders	Cardiac arrhythmia
DTNA	Cardiovascular disorders	Cardiac arrhythmia
EYA4	Cardiovascular disorders	Cardiac arrhythmia
FAH	Cardiovascular disorders	Cardiac arrhythmia
FHL1	Cardiovascular disorders	Cardiac arrhythmia
FKRP	Cardiovascular disorders	Cardiac arrhythmia
FKTN	Cardiovascular disorders	Cardiac arrhythmia
FXN	Cardiovascular disorders	Cardiac arrhythmia
GATA4	Cardiovascular disorders	Cardiac arrhythmia
GFM1	Cardiovascular disorders	Cardiac arrhythmia
GJA5	Cardiovascular disorders	Cardiac arrhythmia
HRAS	Cardiovascular disorders	Cardiac arrhythmia
JPH2	Cardiovascular disorders	Cardiac arrhythmia
KCNK3	Cardiovascular disorders	Cardiac arrhythmia
KRAS	Cardiovascular disorders	Cardiac arrhythmia
LAMA2	Cardiovascular disorders	Cardiac arrhythmia
LDLR	Cardiovascular disorders	Cardiac arrhythmia
MAP2K1	Cardiovascular disorders	Cardiac arrhythmia
MAP2K2	Cardiovascular disorders	Cardiac arrhythmia
MIB1	Cardiovascular disorders	Cardiac arrhythmia
MYH11	Cardiovascular disorders	Cardiac arrhythmia
MYL2	Cardiovascular disorders	Cardiac arrhythmia
MYL3	Cardiovascular disorders	Cardiac arrhythmia
MYLK2	Cardiovascular disorders	Cardiac arrhythmia
MYOT	Cardiovascular disorders	Cardiac arrhythmia
MYOZ2	Cardiovascular disorders	Cardiac arrhythmia
NF1	Cardiovascular disorders	Cardiac arrhythmia
NOTCH1	Cardiovascular disorders	Cardiac arrhythmia
NRAS	Cardiovascular disorders	Cardiac arrhythmia
OBSL1	Cardiovascular disorders	Cardiac arrhythmia
PDLIM3	Cardiovascular disorders	Cardiac arrhythmia
PITX2	Cardiovascular disorders	Cardiac arrhythmia
PKP4	Cardiovascular disorders	Cardiac arrhythmia
PMM2	Cardiovascular disorders	Cardiac arrhythmia
PSEN1	Cardiovascular disorders	Cardiac arrhythmia
PSEN2	Cardiovascular disorders	Cardiac arrhythmia
PTPN11	Cardiovascular disorders	Cardiac arrhythmia
RAF1	Cardiovascular disorders	Cardiac arrhythmia
RIT1	Cardiovascular disorders	Cardiac arrhythmia
SDHA	Cardiovascular disorders	Cardiac arrhythmia
SGCA	Cardiovascular disorders	Cardiac arrhythmia
SGCB	Cardiovascular disorders	Cardiac arrhythmia
SGCD	Cardiovascular disorders	Cardiac arrhythmia
SHOC2	Cardiovascular disorders	Cardiac arrhythmia
SLC22A5	Cardiovascular disorders	Cardiac arrhythmia
SLC25A3	Cardiovascular disorders	Cardiac arrhythmia
SLC25A4	Cardiovascular disorders	Cardiac arrhythmia
SOS1	Cardiovascular disorders	Cardiac arrhythmia
SPRED1	Cardiovascular disorders	Cardiac arrhythmia
SURF1	Cardiovascular disorders	Cardiac arrhythmia
TCAP	Cardiovascular disorders	Cardiac arrhythmia
TGFB3	Cardiovascular disorders	Cardiac arrhythmia
TMPO	Cardiovascular disorders	Cardiac arrhythmia
TTN	Cardiovascular disorders	Cardiac arrhythmia
VCL	Cardiovascular disorders	Cardiac arrhythmia
KCNJ2	Cardiovascular disorders	Cardiac conduction disease	Andersen syndrome
GJA5	Cardiovascular disorders	Cardiac conduction disease	Atrial standstill
NPPA	Cardiovascular disorders	Cardiac conduction disease	Atrial standstill
SCN1B	Cardiovascular disorders	Cardiac conduction disease
LAMP2	Cardiovascular disorders	Cardiac conduction disease	Danon disease
SCN5A	Cardiovascular disorders	Cardiac conduction disease	Heart block, progressive
TRPM4	Cardiovascular disorders	Cardiac conduction disease	Heart block, progressive
HCN4	Cardiovascular disorders	Cardiac conduction disease	Sick sinus syndrome
CACNA1D	Cardiovascular disorders	Cardiac conduction disease	Sinoatrial node dysfunction and deafness
ACTC1	Cardiovascular disorders	Cardiac conduction disease
DES	Cardiovascular disorders	Cardiac conduction disease
EMD	Cardiovascular disorders	Cardiac conduction disease
GAA	Cardiovascular disorders	Cardiac conduction disease
GLA	Cardiovascular disorders	Cardiac conduction disease
KCNE2	Cardiovascular disorders	Cardiac conduction disease
KCNH2	Cardiovascular disorders	Cardiac conduction disease
KCNQ1	Cardiovascular disorders	Cardiac conduction disease
LDB3	Cardiovascular disorders	Cardiac conduction disease
LMNA	Cardiovascular disorders	Cardiac conduction disease
MYH7	Cardiovascular disorders	Cardiac conduction disease
PRKAG2	Cardiovascular disorders	Cardiac conduction disease
SCN10A	Cardiovascular disorders	Cardiac conduction disease
SCN4B	Cardiovascular disorders	Cardiac conduction disease
SYNE1	Cardiovascular disorders	Cardiac conduction disease
SYNE2	Cardiovascular disorders	Cardiac conduction disease
TTR	Cardiovascular disorders	Cardiac conduction disease
KCNJ2	Cardiovascular disorders	Cardiac rhythm disease	Andersen syndrome
ABCC9	Cardiovascular disorders	Cardiac rhythm disease	Atrial fibrillation
ACTC1	Cardiovascular disorders	Cardiac rhythm disease	Atrial fibrillation
CACNB2	Cardiovascular disorders	Cardiac rhythm disease	Atrial fibrillation
EMD	Cardiovascular disorders	Cardiac rhythm disease	Atrial fibrillation
GATA4	Cardiovascular disorders	Cardiac rhythm disease	Atrial fibrillation
GATA4	Cardiovascular disorders	Cardiac rhythm disease	Atrial fibrillation
GJA1	Cardiovascular disorders	Cardiac rhythm disease	Atrial fibrillation
GJA5	Cardiovascular disorders	Cardiac rhythm disease	Atrial fibrillation
HCN4	Cardiovascular disorders	Cardiac rhythm disease	Atrial fibrillation
JPH2	Cardiovascular disorders	Cardiac rhythm disease	Atrial fibrillation
KCNA5	Cardiovascular disorders	Cardiac rhythm disease	Atrial fibrillation
KCND3	Cardiovascular disorders	Cardiac rhythm disease	Atrial fibrillation
KCNE1	Cardiovascular disorders	Cardiac rhythm disease	Atrial fibrillation
KCNE2	Cardiovascular disorders	Cardiac rhythm disease	Atrial fibrillation
KCNE3	Cardiovascular disorders	Cardiac rhythm disease	Atrial fibrillation
KCNJ2	Cardiovascular disorders	Cardiac rhythm disease	Atrial fibrillation
KCNJ5	Cardiovascular disorders	Cardiac rhythm disease	Atrial fibrillation
KCNJ8	Cardiovascular disorders	Cardiac rhythm disease	Atrial fibrillation
KCNK3	Cardiovascular disorders	Cardiac rhythm disease	Atrial fibrillation
KCNQ1	Cardiovascular disorders	Cardiac rhythm disease	Atrial fibrillation
LMNA	Cardiovascular disorders	Cardiac rhythm disease	Atrial fibrillation
NKX2-5	Cardiovascular disorders	Cardiac rhythm disease	Atrial fibrillation
NPPA	Cardiovascular disorders	Cardiac rhythm disease	Atrial fibrillation
PITX2	Cardiovascular disorders	Cardiac rhythm disease	Atrial fibrillation
RYR2	Cardiovascular disorders	Cardiac rhythm disease	Atrial fibrillation
SCN10A	Cardiovascular disorders	Cardiac rhythm disease	Atrial fibrillation
SCN1B	Cardiovascular disorders	Cardiac rhythm disease	Atrial fibrillation
SCN2B	Cardiovascular disorders	Cardiac rhythm disease	Atrial fibrillation
SCN3B	Cardiovascular disorders	Cardiac rhythm disease	Atrial fibrillation
SCN4B	Cardiovascular disorders	Cardiac rhythm disease	Atrial fibrillation
SCN5A	Cardiovascular disorders	Cardiac rhythm disease	Atrial fibrillation
TTR	Cardiovascular disorders	Cardiac rhythm disease	Atrial fibrillation
GJA5	Cardiovascular disorders	Cardiac rhythm disease	Atrial standstill
NPPA	Cardiovascular disorders	Cardiac rhythm disease	Atrial standstill
ABCC9	Cardiovascular disorders	Cardiac rhythm disease	Ventricular fibrillation	Brugada syndrome
ANK2	Cardiovascular disorders	Cardiac rhythm disease	Ventricular fibrillation	Brugada syndrome
ANK3	Cardiovascular disorders	Cardiac rhythm disease	Ventricular fibrillation	Brugada syndrome
CACNA1C	Cardiovascular disorders	Cardiac rhythm disease	Ventricular fibrillation	Brugada syndrome
CACNA1D	Cardiovascular disorders	Cardiac rhythm disease	Ventricular fibrillation	Brugada syndrome
CACNA2D1	Cardiovascular disorders	Cardiac rhythm disease	Ventricular fibrillation	Brugada syndrome
CACNB2	Cardiovascular disorders	Cardiac rhythm disease	Ventricular fibrillation	Brugada syndrome
DPP6	Cardiovascular disorders	Cardiac rhythm disease	Ventricular fibrillation
GPD1L	Cardiovascular disorders	Cardiac rhythm disease	Ventricular fibrillation	Brugada syndrome
HCN4	Cardiovascular disorders	Cardiac rhythm disease	Ventricular fibrillation	Brugada syndrome
KCND3	Cardiovascular disorders	Cardiac rhythm disease	Ventricular fibrillation	Brugada syndrome
KCNE3	Cardiovascular disorders	Cardiac rhythm disease	Ventricular fibrillation	Brugada syndrome
KCNH2	Cardiovascular disorders	Cardiac rhythm disease	Ventricular fibrillation	Brugada syndrome
KCNJ8	Cardiovascular disorders	Cardiac rhythm disease	Ventricular fibrillation	Brugada syndrome
PKP2	Cardiovascular disorders	Cardiac rhythm disease	Ventricular fibrillation	Brugada syndrome
SCN10A	Cardiovascular disorders	Cardiac rhythm disease	Ventricular fibrillation	Brugada syndrome
SCN1B	Cardiovascular disorders	Cardiac rhythm disease	Ventricular fibrillation	Brugada syndrome
SCN2B	Cardiovascular disorders	Cardiac rhythm disease	Ventricular fibrillation	Brugada syndrome
SCN3B	Cardiovascular disorders	Cardiac rhythm disease	Ventricular fibrillation	Brugada syndrome
SCN5A	Cardiovascular disorders	Cardiac rhythm disease	Ventricular fibrillation	Brugada syndrome
SCN5A	Cardiovascular disorders	Cardiac rhythm disease	Ventricular fibrillation
TRPM4	Cardiovascular disorders	Cardiac rhythm disease	Ventricular fibrillation	Brugada syndrome
ABCC9	Cardiovascular disorders	Channelopathies	Brugada syndrome
ANK2	Cardiovascular disorders	Channelopathies	Brugada syndrome
ANK3	Cardiovascular disorders	Channelopathies	Brugada syndrome
CACNA1C	Cardiovascular disorders	Channelopathies	Brugada syndrome
CACNA1D	Cardiovascular disorders	Channelopathies	Brugada syndrome
CACNA2D1	Cardiovascular disorders	Channelopathies	Brugada syndrome
CACNB2	Cardiovascular disorders	Channelopathies	Brugada syndrome
GPD1L	Cardiovascular disorders	Channelopathies	Brugada syndrome
HCN4	Cardiovascular disorders	Channelopathies	Brugada syndrome
KCND3	Cardiovascular disorders	Channelopathies	Brugada syndrome
KCNE3	Cardiovascular disorders	Channelopathies	Brugada syndrome
KCNH2	Cardiovascular disorders	Channelopathies	Brugada syndrome
KCNJ8	Cardiovascular disorders	Channelopathies	Brugada syndrome
PKP2	Cardiovascular disorders	Channelopathies	Brugada syndrome
SCN10A	Cardiovascular disorders	Channelopathies	Brugada syndrome
SCN1B	Cardiovascular disorders	Channelopathies	Brugada syndrome
SCN2B	Cardiovascular disorders	Channelopathies	Brugada syndrome
SCN3B	Cardiovascular disorders	Channelopathies	Brugada syndrome
SCN5A	Cardiovascular disorders	Channelopathies	Brugada syndrome
TRPM4	Cardiovascular disorders	Channelopathies	Brugada syndrome
ANK2	Cardiovascular disorders	Channelopathies	Catecholaminergic polymorphic ventricular tachycardia
CALM1	Cardiovascular disorders	Channelopathies	Catecholaminergic polymorphic ventricular tachycardia
CALM2	Cardiovascular disorders	Channelopathies	Catecholaminergic polymorphic ventricular tachycardia
CASQ2	Cardiovascular disorders	Channelopathies	Catecholaminergic polymorphic ventricular tachycardia
FKBP1B	Cardiovascular disorders	Channelopathies	Catecholaminergic polymorphic ventricular tachycardia
KCNJ2	Cardiovascular disorders	Channelopathies	Catecholaminergic polymorphic ventricular tachycardia
RYR2	Cardiovascular disorders	Channelopathies	Catecholaminergic polymorphic ventricular tachycardia
SCN5A	Cardiovascular disorders	Channelopathies	Catecholaminergic polymorphic ventricular tachycardia
AKAP9	Cardiovascular disorders	Channelopathies	Long QT syndrome
ANK2	Cardiovascular disorders	Channelopathies	Long QT syndrome
CACNA1C	Cardiovascular disorders	Channelopathies	Long QT syndrome
CALM1	Cardiovascular disorders	Channelopathies	Long QT syndrome
CALM2	Cardiovascular disorders	Channelopathies	Long QT syndrome
CAV3	Cardiovascular disorders	Channelopathies	Long QT syndrome
HCN4	Cardiovascular disorders	Channelopathies	Long QT syndrome
KCNA5	Cardiovascular disorders	Channelopathies	Long QT syndrome
KCND3	Cardiovascular disorders	Channelopathies	Long QT syndrome
KCNE1	Cardiovascular disorders	Channelopathies	Long QT syndrome	Jervell-Lange-Nielsen syndrome
KCNE1	Cardiovascular disorders	Channelopathies	Long QT syndrome
KCNE2	Cardiovascular disorders	Channelopathies	Long QT syndrome
KCNE3	Cardiovascular disorders	Channelopathies	Long QT syndrome
KCNH2	Cardiovascular disorders	Channelopathies	Long QT syndrome
KCNJ2	Cardiovascular disorders	Channelopathies	Long QT syndrome	Andersen syndrome
KCNJ5	Cardiovascular disorders	Channelopathies	Long QT syndrome
KCNQ1	Cardiovascular disorders	Channelopathies	Long QT syndrome	Jervell-Lange-Nielsen syndrome
KCNQ1	Cardiovascular disorders	Channelopathies	Long QT syndrome
NOS1AP	Cardiovascular disorders	Channelopathies	Long QT syndrome
RYR2	Cardiovascular disorders	Channelopathies	Long QT syndrome
SCN1B	Cardiovascular disorders	Channelopathies	Long QT syndrome
SCN4B	Cardiovascular disorders	Channelopathies	Long QT syndrome
SCN5A	Cardiovascular disorders	Channelopathies	Long QT syndrome
SNTA1	Cardiovascular disorders	Channelopathies	Long QT syndrome
CACNA1C	Cardiovascular disorders	Channelopathies	Short QT syndrome
CACNA1D	Cardiovascular disorders	Channelopathies	Short QT syndrome
CACNA2D1	Cardiovascular disorders	Channelopathies	Short QT syndrome
CACNB2	Cardiovascular disorders	Channelopathies	Short QT syndrome
KCNH2	Cardiovascular disorders	Channelopathies	Short QT syndrome
KCNJ2	Cardiovascular disorders	Channelopathies	Short QT syndrome
KCNQ1	Cardiovascular disorders	Channelopathies	Short QT syndrome
GNAQ	Cardiovascular disorders	Congenital capillary malformations
NOTCH1	Cardiovascular disorders	Congenital cardiopathy	Aortic valve disease
SLC2A10	Cardiovascular disorders	Congenital cardiopathy	Arterial tortuosity syndrome
GJA1	Cardiovascular disorders	Congenital cardiopathy	Atrioventricular septal defect
FLNA	Cardiovascular disorders	Congenital cardiopathy	Cardiac valvular dysplasia
BRAF	Cardiovascular disorders	Congenital cardiopathy	Cardiofaciocutaneous syndrome
MAP2K1	Cardiovascular disorders	Congenital cardiopathy	Cardiofaciocutaneous syndrome
MAP2K2	Cardiovascular disorders	Congenital cardiopathy	Cardiofaciocutaneous syndrome
GATA4	Cardiovascular disorders	Congenital cardiopathy	Complete atrioventricular canal defect
NKX2-5	Cardiovascular disorders	Congenital cardiopathy	Conotruncal heart malformation
GATA4	Cardiovascular disorders	Congenital cardiopathy	Fallot tetralogy
GJA5	Cardiovascular disorders	Congenital cardiopathy	Fallot tetralogy
JAG1	Cardiovascular disorders	Congenital cardiopathy	Fallot tetralogy
JAG1	Cardiovascular disorders	Congenital cardiopathy	Fallot tetralogy
NKX2-5	Cardiovascular disorders	Congenital cardiopathy	Fallot tetralogy
ACTC1	Cardiovascular disorders	Congenital cardiopathy	Interatrial communication
GATA4	Cardiovascular disorders	Congenital cardiopathy	Interatrial communication
MYH6	Cardiovascular disorders	Congenital cardiopathy	Interatrial communication
NKX2-5	Cardiovascular disorders	Congenital cardiopathy	Interatrial communication
GATA4	Cardiovascular disorders	Congenital cardiopathy	Interventricular communication
NKX2-5	Cardiovascular disorders	Congenital cardiopathy	Interventricular communication
ENG	Cardiovascular disorders	Congenital cardiopathy	Intracranial aneurysm
TGFBR3	Cardiovascular disorders	Congenital cardiopathy	Intracranial aneurysm
SMAD3	Cardiovascular disorders	Congenital cardiopathy	Loeys-Dietz syndrome
TGFB2	Cardiovascular disorders	Congenital cardiopathy	Loeys-Dietz syndrome
TGFB3	Cardiovascular disorders	Congenital cardiopathy	Loeys-Dietz syndrome
TGFBR1	Cardiovascular disorders	Congenital cardiopathy	Loeys-Dietz syndrome
TGFBR2	Cardiovascular disorders	Congenital cardiopathy	Loeys-Dietz syndrome
FBN1	Cardiovascular disorders	Congenital cardiopathy	Marfan syndrome
NF1	Cardiovascular disorders	Congenital cardiopathy	Neurofibromatosis
SPRED1	Cardiovascular disorders	Congenital cardiopathy	Neurofibromatosis
ELN	Cardiovascular disorders	Congenital cardiopathy	Supravalvular aortic stenosis
ACTA2	Cardiovascular disorders	Congenital cardiopathy
ACVRL1	Cardiovascular disorders	Congenital cardiopathy
ANKRD1	Cardiovascular disorders	Congenital cardiopathy
B3GAT3	Cardiovascular disorders	Congenital cardiopathy
BMPR2	Cardiovascular disorders	Congenital cardiopathy
CBL	Cardiovascular disorders	Congenital cardiopathy
COL1A1	Cardiovascular disorders	Congenital cardiopathy
COL1A2	Cardiovascular disorders	Congenital cardiopathy
COL3A1	Cardiovascular disorders	Congenital cardiopathy
COL5A1	Cardiovascular disorders	Congenital cardiopathy
COL5A2	Cardiovascular disorders	Congenital cardiopathy
DTNA	Cardiovascular disorders	Congenital cardiopathy
EFEMP2	Cardiovascular disorders	Congenital cardiopathy
EHMT1	Cardiovascular disorders	Congenital cardiopathy
ELN	Cardiovascular disorders	Congenital cardiopathy
EP300	Cardiovascular disorders	Congenital cardiopathy
EYA4	Cardiovascular disorders	Congenital cardiopathy
FBN2	Cardiovascular disorders	Congenital cardiopathy
GAA	Cardiovascular disorders	Congenital cardiopathy
HRAS	Cardiovascular disorders	Congenital cardiopathy
KCNA5	Cardiovascular disorders	Congenital cardiopathy
KCNJ8	Cardiovascular disorders	Congenital cardiopathy
KCNK3	Cardiovascular disorders	Congenital cardiopathy
KMT2D	Cardiovascular disorders	Congenital cardiopathy
KRAS	Cardiovascular disorders	Congenital cardiopathy
MIB1	Cardiovascular disorders	Congenital cardiopathy
MYH11	Cardiovascular disorders	Congenital cardiopathy
MYH7	Cardiovascular disorders	Congenital cardiopathy
MYLK	Cardiovascular disorders	Congenital cardiopathy
NOTCH3	Cardiovascular disorders	Congenital cardiopathy
NRAS	Cardiovascular disorders	Congenital cardiopathy
PITX2	Cardiovascular disorders	Congenital cardiopathy
PLOD1	Cardiovascular disorders	Congenital cardiopathy
PTPN11	Cardiovascular disorders	Congenital cardiopathy
RAF1	Cardiovascular disorders	Congenital cardiopathy
RIT1	Cardiovascular disorders	Congenital cardiopathy
SHOC2	Cardiovascular disorders	Congenital cardiopathy
SOS1	Cardiovascular disorders	Congenital cardiopathy
SPRED1	Cardiovascular disorders	Congenital cardiopathy
LRP6	Cardiovascular disorders	Coronary artery disease
MEF2A	Cardiovascular disorders	Coronary artery disease
ABCC6	Cardiovascular disorders	Generalized arterial calcification of infancy
ENPP1	Cardiovascular disorders	Generalized arterial calcification of infancy
NR3C2	Cardiovascular disorders	Hypertension, early-onset, with exacerbation in pregnancy
ADD1	Cardiovascular disorders	Hypertension, essential
ADA2	Cardiovascular disorders	Infantile polyarteritis nodosa
CASQ2	Cardiovascular disorders	Myocardiopathies	Arrythmogenic cardiomyopathy
DES	Cardiovascular disorders	Myocardiopathies	Arrythmogenic cardiomyopathy
DSC2	Cardiovascular disorders	Myocardiopathies	Arrythmogenic cardiomyopathy
DSG2	Cardiovascular disorders	Myocardiopathies	Arrythmogenic cardiomyopathy
DSP	Cardiovascular disorders	Myocardiopathies	Arrythmogenic cardiomyopathy
FLNC	Cardiovascular disorders	Myocardiopathies	Arrythmogenic cardiomyopathy
JUP	Cardiovascular disorders	Myocardiopathies	Arrythmogenic cardiomyopathy	Naxos disease
JUP	Cardiovascular disorders	Myocardiopathies	Arrythmogenic cardiomyopathy
LDB3	Cardiovascular disorders	Myocardiopathies	Arrythmogenic cardiomyopathy
LMNA	Cardiovascular disorders	Myocardiopathies	Arrythmogenic cardiomyopathy
PKP2	Cardiovascular disorders	Myocardiopathies	Arrythmogenic cardiomyopathy
PKP4	Cardiovascular disorders	Myocardiopathies	Arrythmogenic cardiomyopathy
PKP4	Cardiovascular disorders	Myocardiopathies	Arrythmogenic cardiomyopathy
RYR2	Cardiovascular disorders	Myocardiopathies	Arrythmogenic cardiomyopathy
TGFB3	Cardiovascular disorders	Myocardiopathies	Arrythmogenic cardiomyopathy
TMEM43	Cardiovascular disorders	Myocardiopathies	Arrythmogenic cardiomyopathy
TMEM43	Cardiovascular disorders	Myocardiopathies	Arrythmogenic cardiomyopathy
TTN	Cardiovascular disorders	Myocardiopathies	Arrythmogenic cardiomyopathy
SURF1	Cardiovascular disorders	Myocardiopathies	Cardiomyopathy with myopathy due to COX deficiency
ABCC9	Cardiovascular disorders	Myocardiopathies	Dilated cardiomyopathy
ACTA1	Cardiovascular disorders	Myocardiopathies	Dilated cardiomyopathy
ACTC1	Cardiovascular disorders	Myocardiopathies	Dilated cardiomyopathy
ACTN2	Cardiovascular disorders	Myocardiopathies	Dilated cardiomyopathy
ALMS1	Cardiovascular disorders	Myocardiopathies	Dilated cardiomyopathy	Alström syndrome
ANKRD1	Cardiovascular disorders	Myocardiopathies	Dilated cardiomyopathy
ANO5	Cardiovascular disorders	Myocardiopathies	Dilated cardiomyopathy
BAG3	Cardiovascular disorders	Myocardiopathies	Dilated cardiomyopathy
BRAF	Cardiovascular disorders	Myocardiopathies	Dilated cardiomyopathy
CAV3	Cardiovascular disorders	Myocardiopathies	Dilated cardiomyopathy
CRYAB	Cardiovascular disorders	Myocardiopathies	Dilated cardiomyopathy
CSRP3	Cardiovascular disorders	Myocardiopathies	Dilated cardiomyopathy
DES	Cardiovascular disorders	Myocardiopathies	Dilated cardiomyopathy
DMD	Cardiovascular disorders	Myocardiopathies	Dilated cardiomyopathy
DSC2	Cardiovascular disorders	Myocardiopathies	Dilated cardiomyopathy
DSG2	Cardiovascular disorders	Myocardiopathies	Dilated cardiomyopathy
DSP	Cardiovascular disorders	Myocardiopathies	Dilated cardiomyopathy
EMD	Cardiovascular disorders	Myocardiopathies	Dilated cardiomyopathy
EYA4	Cardiovascular disorders	Myocardiopathies	Dilated cardiomyopathy
FHL2	Cardiovascular disorders	Myocardiopathies	Dilated cardiomyopathy
FKRP	Cardiovascular disorders	Myocardiopathies	Dilated cardiomyopathy
FKTN	Cardiovascular disorders	Myocardiopathies	Dilated cardiomyopathy
FLNC	Cardiovascular disorders	Myocardiopathies	Dilated cardiomyopathy
GAA	Cardiovascular disorders	Myocardiopathies	Dilated cardiomyopathy
GATA4	Cardiovascular disorders	Myocardiopathies	Dilated cardiomyopathy
GLA	Cardiovascular disorders	Myocardiopathies	Dilated cardiomyopathy
JUP	Cardiovascular disorders	Myocardiopathies	Dilated cardiomyopathy
KCNJ2	Cardiovascular disorders	Myocardiopathies	Dilated cardiomyopathy
KCNJ8	Cardiovascular disorders	Myocardiopathies	Dilated cardiomyopathy
LAMA2	Cardiovascular disorders	Myocardiopathies	Dilated cardiomyopathy
LAMA4	Cardiovascular disorders	Myocardiopathies	Dilated cardiomyopathy
LAMP2	Cardiovascular disorders	Myocardiopathies	Dilated cardiomyopathy	Danon disease
LDB3	Cardiovascular disorders	Myocardiopathies	Dilated cardiomyopathy
LMNA	Cardiovascular disorders	Myocardiopathies	Dilated cardiomyopathy
LMNA	Cardiovascular disorders	Myocardiopathies	Dilated cardiomyopathy
MYBPC3	Cardiovascular disorders	Myocardiopathies	Dilated cardiomyopathy
MYH6	Cardiovascular disorders	Myocardiopathies	Dilated cardiomyopathy
MYH7	Cardiovascular disorders	Myocardiopathies	Dilated cardiomyopathy
MYL2	Cardiovascular disorders	Myocardiopathies	Dilated cardiomyopathy
MYL3	Cardiovascular disorders	Myocardiopathies	Dilated cardiomyopathy
MYOT	Cardiovascular disorders	Myocardiopathies	Dilated cardiomyopathy
MYPN	Cardiovascular disorders	Myocardiopathies	Dilated cardiomyopathy
NEBL	Cardiovascular disorders	Myocardiopathies	Dilated cardiomyopathy
NEXN	Cardiovascular disorders	Myocardiopathies	Dilated cardiomyopathy
NKX2-5	Cardiovascular disorders	Myocardiopathies	Dilated cardiomyopathy
PDLIM3	Cardiovascular disorders	Myocardiopathies	Dilated cardiomyopathy
PKP2	Cardiovascular disorders	Myocardiopathies	Dilated cardiomyopathy
PLN	Cardiovascular disorders	Myocardiopathies	Dilated cardiomyopathy
PSEN1	Cardiovascular disorders	Myocardiopathies	Dilated cardiomyopathy
PSEN2	Cardiovascular disorders	Myocardiopathies	Dilated cardiomyopathy
PTPN11	Cardiovascular disorders	Myocardiopathies	Dilated cardiomyopathy
RAF1	Cardiovascular disorders	Myocardiopathies	Dilated cardiomyopathy
RBM20	Cardiovascular disorders	Myocardiopathies	Dilated cardiomyopathy
RYR2	Cardiovascular disorders	Myocardiopathies	Dilated cardiomyopathy
SCN5A	Cardiovascular disorders	Myocardiopathies	Dilated cardiomyopathy
SDHA	Cardiovascular disorders	Myocardiopathies	Dilated cardiomyopathy
SGCA	Cardiovascular disorders	Myocardiopathies	Dilated cardiomyopathy
SGCB	Cardiovascular disorders	Myocardiopathies	Dilated cardiomyopathy
SGCD	Cardiovascular disorders	Myocardiopathies	Dilated cardiomyopathy
SLC22A5	Cardiovascular disorders	Myocardiopathies	Dilated cardiomyopathy
SYNE1	Cardiovascular disorders	Myocardiopathies	Dilated cardiomyopathy
SYNE2	Cardiovascular disorders	Myocardiopathies	Dilated cardiomyopathy
TCAP	Cardiovascular disorders	Myocardiopathies	Dilated cardiomyopathy
TMEM43	Cardiovascular disorders	Myocardiopathies	Dilated cardiomyopathy
TMPO	Cardiovascular disorders	Myocardiopathies	Dilated cardiomyopathy
TNNC1	Cardiovascular disorders	Myocardiopathies	Dilated cardiomyopathy
TNNI3	Cardiovascular disorders	Myocardiopathies	Dilated cardiomyopathy
TNNI3	Cardiovascular disorders	Myocardiopathies	Dilated cardiomyopathy
TNNT2	Cardiovascular disorders	Myocardiopathies	Dilated cardiomyopathy
TPM1	Cardiovascular disorders	Myocardiopathies	Dilated cardiomyopathy
TTN	Cardiovascular disorders	Myocardiopathies	Dilated cardiomyopathy
TTR	Cardiovascular disorders	Myocardiopathies	Dilated cardiomyopathy
VCL	Cardiovascular disorders	Myocardiopathies	Dilated cardiomyopathy
ACTC1	Cardiovascular disorders	Myocardiopathies	Hypertrophic cardiomyopathy
ACTN2	Cardiovascular disorders	Myocardiopathies	Hypertrophic cardiomyopathy
CALR3	Cardiovascular disorders	Myocardiopathies	Hypertrophic cardiomyopathy
CAV3	Cardiovascular disorders	Myocardiopathies	Hypertrophic cardiomyopathy
CSRP3	Cardiovascular disorders	Myocardiopathies	Hypertrophic cardiomyopathy
DES	Cardiovascular disorders	Myocardiopathies	Hypertrophic cardiomyopathy
FLNC	Cardiovascular disorders	Myocardiopathies	Hypertrophic cardiomyopathy
GLA	Cardiovascular disorders	Myocardiopathies	Hypertrophic cardiomyopathy
JPH2	Cardiovascular disorders	Myocardiopathies	Hypertrophic cardiomyopathy
LAMP2	Cardiovascular disorders	Myocardiopathies	Hypertrophic cardiomyopathy	Danon disease
MYBPC3	Cardiovascular disorders	Myocardiopathies	Hypertrophic cardiomyopathy
MYH6	Cardiovascular disorders	Myocardiopathies	Hypertrophic cardiomyopathy
MYH7	Cardiovascular disorders	Myocardiopathies	Hypertrophic cardiomyopathy
MYL2	Cardiovascular disorders	Myocardiopathies	Hypertrophic cardiomyopathy
MYL3	Cardiovascular disorders	Myocardiopathies	Hypertrophic cardiomyopathy
MYLK2	Cardiovascular disorders	Myocardiopathies	Hypertrophic cardiomyopathy
MYOZ2	Cardiovascular disorders	Myocardiopathies	Hypertrophic cardiomyopathy
MYPN	Cardiovascular disorders	Myocardiopathies	Hypertrophic cardiomyopathy
NEXN	Cardiovascular disorders	Myocardiopathies	Hypertrophic cardiomyopathy
PDLIM3	Cardiovascular disorders	Myocardiopathies	Hypertrophic cardiomyopathy
PLN	Cardiovascular disorders	Myocardiopathies	Hypertrophic cardiomyopathy
PRKAG2	Cardiovascular disorders	Myocardiopathies	Hypertrophic cardiomyopathy
PTPN11	Cardiovascular disorders	Myocardiopathies	Hypertrophic cardiomyopathy
TNNC1	Cardiovascular disorders	Myocardiopathies	Hypertrophic cardiomyopathy
TNNI3	Cardiovascular disorders	Myocardiopathies	Hypertrophic cardiomyopathy
TNNT2	Cardiovascular disorders	Myocardiopathies	Hypertrophic cardiomyopathy
TPM1	Cardiovascular disorders	Myocardiopathies	Hypertrophic cardiomyopathy
TTN	Cardiovascular disorders	Myocardiopathies	Hypertrophic cardiomyopathy
VCL	Cardiovascular disorders	Myocardiopathies	Hypertrophic cardiomyopathy
ACTC1	Cardiovascular disorders	Myocardiopathies	Non-compacted cardiomyopathy
ACTN2	Cardiovascular disorders	Myocardiopathies	Non-compacted cardiomyopathy
ANKRD1	Cardiovascular disorders	Myocardiopathies	Non-compacted cardiomyopathy
BAG3	Cardiovascular disorders	Myocardiopathies	Non-compacted cardiomyopathy
CASQ2	Cardiovascular disorders	Myocardiopathies	Non-compacted cardiomyopathy
CSRP3	Cardiovascular disorders	Myocardiopathies	Non-compacted cardiomyopathy
DMD	Cardiovascular disorders	Myocardiopathies	Non-compacted cardiomyopathy
DSP	Cardiovascular disorders	Myocardiopathies	Non-compacted cardiomyopathy
DTNA	Cardiovascular disorders	Myocardiopathies	Non-compacted cardiomyopathy
FHL1	Cardiovascular disorders	Myocardiopathies	Non-compacted cardiomyopathy
FLNC	Cardiovascular disorders	Myocardiopathies	Non-compacted cardiomyopathy
HCN4	Cardiovascular disorders	Myocardiopathies	Non-compacted cardiomyopathy
KCNH2	Cardiovascular disorders	Myocardiopathies	Non-compacted cardiomyopathy
KCNQ1	Cardiovascular disorders	Myocardiopathies	Non-compacted cardiomyopathy
LDB3	Cardiovascular disorders	Myocardiopathies	Non-compacted cardiomyopathy
LMNA	Cardiovascular disorders	Myocardiopathies	Non-compacted cardiomyopathy
MIB1	Cardiovascular disorders	Myocardiopathies	Non-compacted cardiomyopathy
MYBPC3	Cardiovascular disorders	Myocardiopathies	Non-compacted cardiomyopathy
MYH7	Cardiovascular disorders	Myocardiopathies	Non-compacted cardiomyopathy
MYL2	Cardiovascular disorders	Myocardiopathies	Non-compacted cardiomyopathy
MYL3	Cardiovascular disorders	Myocardiopathies	Non-compacted cardiomyopathy
NKX2-5	Cardiovascular disorders	Myocardiopathies	Non-compacted cardiomyopathy
NOTCH1	Cardiovascular disorders	Myocardiopathies	Non-compacted cardiomyopathy
PTPN11	Cardiovascular disorders	Myocardiopathies	Non-compacted cardiomyopathy
RYR2	Cardiovascular disorders	Myocardiopathies	Non-compacted cardiomyopathy
TNNT2	Cardiovascular disorders	Myocardiopathies	Non-compacted cardiomyopathy
TPM1	Cardiovascular disorders	Myocardiopathies	Non-compacted cardiomyopathy
TTN	Cardiovascular disorders	Myocardiopathies	Non-compacted cardiomyopathy
ACTC1	Cardiovascular disorders	Myocardiopathies	Restrictive cardiomyopathy
ACTN2	Cardiovascular disorders	Myocardiopathies	Restrictive cardiomyopathy
BAG3	Cardiovascular disorders	Myocardiopathies	Restrictive cardiomyopathy
DES	Cardiovascular disorders	Myocardiopathies	Restrictive cardiomyopathy
FHL1	Cardiovascular disorders	Myocardiopathies	Restrictive cardiomyopathy
FLNC	Cardiovascular disorders	Myocardiopathies	Restrictive cardiomyopathy
GLA	Cardiovascular disorders	Myocardiopathies	Restrictive cardiomyopathy
LMNA	Cardiovascular disorders	Myocardiopathies	Restrictive cardiomyopathy
MYH7	Cardiovascular disorders	Myocardiopathies	Restrictive cardiomyopathy
MYL2	Cardiovascular disorders	Myocardiopathies	Restrictive cardiomyopathy
MYL3	Cardiovascular disorders	Myocardiopathies	Restrictive cardiomyopathy
MYPN	Cardiovascular disorders	Myocardiopathies	Restrictive cardiomyopathy
TNNI3	Cardiovascular disorders	Myocardiopathies	Restrictive cardiomyopathy
TNNT2	Cardiovascular disorders	Myocardiopathies	Restrictive cardiomyopathy
TTN	Cardiovascular disorders	Myocardiopathies	Restrictive cardiomyopathy
TTR	Cardiovascular disorders	Myocardiopathies	Restrictive cardiomyopathy
ACVRL1	Cardiovascular disorders	Pulmonary arterial hypertension
BMPR1B	Cardiovascular disorders	Pulmonary arterial hypertension
BMPR2	Cardiovascular disorders	Pulmonary arterial hypertension
CAV1	Cardiovascular disorders	Pulmonary arterial hypertension
ENG	Cardiovascular disorders	Pulmonary arterial hypertension
KCNA5	Cardiovascular disorders	Pulmonary arterial hypertension
KCNK3	Cardiovascular disorders	Pulmonary arterial hypertension
NOTCH3	Cardiovascular disorders	Pulmonary arterial hypertension
MAP2K1	Cardiovascular disorders	RASopathies	Cardiofaciocutaneous syndrome
MAP2K2	Cardiovascular disorders	RASopathies	Cardiofaciocutaneous syndrome
HRAS	Cardiovascular disorders	RASopathies	Costello syndrome
SPRED1	Cardiovascular disorders	RASopathies	Neurofibromatosis
BRAF	Cardiovascular disorders	RASopathies	Noonan syndrome	Leopard syndrome
BRAF	Cardiovascular disorders	RASopathies	Noonan syndrome
KRAS	Cardiovascular disorders	RASopathies	Noonan syndrome
NRAS	Cardiovascular disorders	RASopathies	Noonan syndrome
PTPN11	Cardiovascular disorders	RASopathies	Noonan syndrome	Leopard syndrome
PTPN11	Cardiovascular disorders	RASopathies	Noonan syndrome
RAF1	Cardiovascular disorders	RASopathies	Noonan syndrome	Leopard syndrome
RAF1	Cardiovascular disorders	RASopathies	Noonan syndrome
RIT1	Cardiovascular disorders	RASopathies	Noonan syndrome
SHOC2	Cardiovascular disorders	RASopathies	Noonan syndrome
SOS1	Cardiovascular disorders	RASopathies	Noonan syndrome
NF1	Cardiovascular disorders	RASopathies
ADA2	Cardiovascular disorders	Sneddon syndrome
ARX	Congenital developmental anomalies	Central nervous system malformations	Corpus callosum agenesis
L1CAM	Congenital developmental anomalies	Central nervous system malformations	Corpus callosum agenesis
CNTNAP2	Congenital developmental anomalies	Central nervous system malformations	Cortical dysplasia
TSC1	Congenital developmental anomalies	Central nervous system malformations	Cortical dysplasia
TSC2	Congenital developmental anomalies	Central nervous system malformations	Cortical dysplasia
PTCH1	Congenital developmental anomalies	Central nervous system malformations	Holoprosencephaly
ARX	Congenital developmental anomalies	Central nervous system malformations	Hydranencephaly with abnormal genitalia
L1CAM	Congenital developmental anomalies	Central nervous system malformations	Hydrocephalus due to aqueductal stenosis
CCDC88C	Congenital developmental anomalies	Central nervous system malformations	Hydroencephaly
MPDZ	Congenital developmental anomalies	Central nervous system malformations	Hydroencephaly
MED17	Congenital developmental anomalies	Central nervous system malformations	Infantile cerebral and cerebellar atrophy with postnatal progressive microcephaly
ARX	Congenital developmental anomalies	Central nervous system malformations	Lissencephaly
DCX	Congenital developmental anomalies	Central nervous system malformations	Lissencephaly
PAFAH1B1	Congenital developmental anomalies	Central nervous system malformations	Lissencephaly
RELN	Congenital developmental anomalies	Central nervous system malformations	Lissencephaly
TUBA1A	Congenital developmental anomalies	Central nervous system malformations	Lissencephaly
L1CAM	Congenital developmental anomalies	Central nervous system malformations	MASA syndrome
NPHP3	Congenital developmental anomalies	Central nervous system malformations	Meckel syndrome
ARFGEF2	Congenital developmental anomalies	Central nervous system malformations	Periventricular nodular heterotopia
FLNA	Congenital developmental anomalies	Central nervous system malformations	Periventricular nodular heterotopia
COL4A1	Congenital developmental anomalies	Central nervous system malformations	Porencephaly
DCX	Congenital developmental anomalies	Central nervous system malformations	Subcortical band heterotopia
LDB3	Congenital developmental anomalies	Congenital heart defects	Arrhythmogenic ventricular dysplasia
PKP4	Congenital developmental anomalies	Congenital heart defects	Arrhythmogenic ventricular dysplasia
TGFB3	Congenital developmental anomalies	Congenital heart defects	Arrhythmogenic ventricular dysplasia
TMEM43	Congenital developmental anomalies	Congenital heart defects	Arrhythmogenic ventricular dysplasia
TTN	Congenital developmental anomalies	Congenital heart defects	Arrhythmogenic ventricular dysplasia
FLNA	Congenital developmental anomalies	Congenital heart defects	Cardiac valvular dysplasia
GATA4	Congenital developmental anomalies	Congenital heart defects	Fallot tetralogy
JAG1	Congenital developmental anomalies	Congenital heart defects	Fallot tetralogy
NKX2-5	Congenital developmental anomalies	Congenital heart defects	Fallot tetralogy
ADAMTS2	Congenital developmental anomalies	Connective tissue disorders	Ehlers-Danlos syndrome
CHST14	Congenital developmental anomalies	Connective tissue disorders	Ehlers-Danlos syndrome
COL1A1	Congenital developmental anomalies	Connective tissue disorders	Ehlers-Danlos syndrome
COL1A2	Congenital developmental anomalies	Connective tissue disorders	Ehlers-Danlos syndrome
COL3A1	Congenital developmental anomalies	Connective tissue disorders	Ehlers-Danlos syndrome
COL5A1	Congenital developmental anomalies	Connective tissue disorders	Ehlers-Danlos syndrome
COL5A2	Congenital developmental anomalies	Connective tissue disorders	Ehlers-Danlos syndrome
FKBP14	Congenital developmental anomalies	Connective tissue disorders	Ehlers-Danlos syndrome
PLOD1	Congenital developmental anomalies	Connective tissue disorders	Ehlers-Danlos syndrome
TNXB	Congenital developmental anomalies	Connective tissue disorders	Ehlers-Danlos syndrome
EFEMP2	Congenital developmental anomalies	Connective tissue disorders	Lethal arteriopathy syndrome
SOS1	Congenital developmental anomalies	Dental malformations	Gingival fibromatosis
EDA	Congenital developmental anomalies	Dental malformations	Tooth agenesis
LRP6	Congenital developmental anomalies	Dental malformations	Tooth agenesis
ALMS1	Congenital developmental anomalies	Diabetes mellitus	Alström syndrome
ARTN	Congenital developmental anomalies	Enteric nervous system malformations	Hirschsprung disease
BACE2	Congenital developmental anomalies	Enteric nervous system malformations	Hirschsprung disease
DNMT3B	Congenital developmental anomalies	Enteric nervous system malformations	Hirschsprung disease
ECE1	Congenital developmental anomalies	Enteric nervous system malformations	Hirschsprung disease
EDN3	Congenital developmental anomalies	Enteric nervous system malformations	Hirschsprung disease
EDNRB	Congenital developmental anomalies	Enteric nervous system malformations	Hirschsprung disease
GDNF	Congenital developmental anomalies	Enteric nervous system malformations	Hirschsprung disease
GFRA1	Congenital developmental anomalies	Enteric nervous system malformations	Hirschsprung disease
GFRA2	Congenital developmental anomalies	Enteric nervous system malformations	Hirschsprung disease
GFRA3	Congenital developmental anomalies	Enteric nervous system malformations	Hirschsprung disease
GFRA4	Congenital developmental anomalies	Enteric nervous system malformations	Hirschsprung disease
MYOG	Congenital developmental anomalies	Enteric nervous system malformations	Hirschsprung disease
NRG1	Congenital developmental anomalies	Enteric nervous system malformations	Hirschsprung disease
NRG3	Congenital developmental anomalies	Enteric nervous system malformations	Hirschsprung disease
NRTN	Congenital developmental anomalies	Enteric nervous system malformations	Hirschsprung disease
PAX3	Congenital developmental anomalies	Enteric nervous system malformations	Hirschsprung disease
PAX6	Congenital developmental anomalies	Enteric nervous system malformations	Hirschsprung disease
PSPN	Congenital developmental anomalies	Enteric nervous system malformations	Hirschsprung disease
RET	Congenital developmental anomalies	Enteric nervous system malformations	Hirschsprung disease
SEMA3A	Congenital developmental anomalies	Enteric nervous system malformations	Hirschsprung disease
SEMA3C	Congenital developmental anomalies	Enteric nervous system malformations	Hirschsprung disease
SEMA3D	Congenital developmental anomalies	Enteric nervous system malformations	Hirschsprung disease
VCL	Congenital developmental anomalies	Enteric nervous system malformations	Hirschsprung disease
FLNA	Congenital developmental anomalies	Enteric nervous system malformations	Neuronal intestinal pseudoobstruction
EDNRB	Congenital developmental anomalies	Multiple congenital abnormalities	ABCD syndrome
GLI3	Congenital developmental anomalies	Multiple congenital abnormalities	Acrocallosal syndrome
NOTCH1	Congenital developmental anomalies	Multiple congenital abnormalities	Adams Oliver syndrome
JAG1	Congenital developmental anomalies	Multiple congenital abnormalities	Alagille syndrome
ATRX	Congenital developmental anomalies	Multiple congenital abnormalities	Alpha-thalassemia-intectual dissability syndrome
ALMS1	Congenital developmental anomalies	Multiple congenital abnormalities	Alström syndrome
FGFR2	Congenital developmental anomalies	Multiple congenital abnormalities	Antley-Bixler syndrome
FGFR2	Congenital developmental anomalies	Multiple congenital abnormalities	Apert syndrome
PTEN	Congenital developmental anomalies	Multiple congenital abnormalities	Bannayan-Riley-Ruvalcaba syndrome
ACTB	Congenital developmental anomalies	Multiple congenital abnormalities	Baraitser Winter syndrome
ACTG1	Congenital developmental anomalies	Multiple congenital abnormalities	Baraitser Winter syndrome
GATA3	Congenital developmental anomalies	Multiple congenital abnormalities	Barakat syndrome
FGFR2	Congenital developmental anomalies	Multiple congenital abnormalities	Beare-Stevenson cutis gyrata syndrome
NSD1	Congenital developmental anomalies	Multiple congenital abnormalities	Beckwith-Wiedemann syndrome
EYA1	Congenital developmental anomalies	Multiple congenital abnormalities	Branchiootic syndrome
EYA1	Congenital developmental anomalies	Multiple congenital abnormalities	Branchiootorenal spectrum disorder
BRAF	Congenital developmental anomalies	Multiple congenital abnormalities	Cardiofaciocutaneous syndrome
KRAS	Congenital developmental anomalies	Multiple congenital abnormalities	Cardiofaciocutaneous syndrome
MAP2K1	Congenital developmental anomalies	Multiple congenital abnormalities	Cardiofaciocutaneous syndrome
MAP2K2	Congenital developmental anomalies	Multiple congenital abnormalities	Cardiofaciocutaneous syndrome
FGFR3	Congenital developmental anomalies	Multiple congenital abnormalities	CATSHL syndrome
SLC26A2	Congenital developmental anomalies	Multiple congenital abnormalities	Chapelle dysplasia
ERF	Congenital developmental anomalies	Multiple congenital abnormalities	Chitayat syndrome
ERCC1	Congenital developmental anomalies	Multiple congenital abnormalities	Cockayne syndrome
ERCC5	Congenital developmental anomalies	Multiple congenital abnormalities	Cockayne syndrome
ERCC6	Congenital developmental anomalies	Multiple congenital abnormalities	Cockayne syndrome
ERCC6	Congenital developmental anomalies	Multiple congenital abnormalities	Cockayne syndrome
ERCC8	Congenital developmental anomalies	Multiple congenital abnormalities	Cockayne syndrome
KMT2A	Congenital developmental anomalies	Multiple congenital abnormalities	Cornelia de Lange syndrome
NIPBL	Congenital developmental anomalies	Multiple congenital abnormalities	Cornelia de Lange syndrome
HRAS	Congenital developmental anomalies	Multiple congenital abnormalities	Costello syndrome
PAX3	Congenital developmental anomalies	Multiple congenital abnormalities	Craniofacial-deafness-hand syndrome
FGFR3	Congenital developmental anomalies	Multiple congenital abnormalities	Crouzon syndrome-acanthosis nigricans syndrome
TBC1D24	Congenital developmental anomalies	Multiple congenital abnormalities	DOOR syndrome
EDA	Congenital developmental anomalies	Multiple congenital abnormalities	Ectodermal dysplasia
EDARADD	Congenital developmental anomalies	Multiple congenital abnormalities	Ectodermal dysplasia
EDARADD	Congenital developmental anomalies	Multiple congenital abnormalities	Ectodermal dysplasia
ERCC2	Congenital developmental anomalies	Multiple congenital abnormalities	Ectodermal dysplasia	Photosensitive trichothiodystrophy
ERCC3	Congenital developmental anomalies	Multiple congenital abnormalities	Ectodermal dysplasia	Photosensitive trichothiodystrophy
IKBKG	Congenital developmental anomalies	Multiple congenital abnormalities	Ectodermal dysplasia	Incontinentia pigmenti
IKBKG	Congenital developmental anomalies	Multiple congenital abnormalities	Ectodermal dysplasia
IKBKG	Congenital developmental anomalies	Multiple congenital abnormalities	Ectodermal dysplasia
TERT	Congenital developmental anomalies	Multiple congenital abnormalities	Ectodermal dysplasia	Dyskeratosis congenita
FLNA	Congenital developmental anomalies	Multiple congenital abnormalities	FG syndrome
POLE	Congenital developmental anomalies	Multiple congenital abnormalities	FILS syndrome
KIF1BP	Congenital developmental anomalies	Multiple congenital abnormalities	Goldberg-Shprintzen syndrome
LMNA	Congenital developmental anomalies	Multiple congenital abnormalities	Heart-hand syndrome
PTCH1	Congenital developmental anomalies	Multiple congenital abnormalities	Holoprosencephaly
KMT2D	Congenital developmental anomalies	Multiple congenital abnormalities	Kabuki syndrome
EHMT1	Congenital developmental anomalies	Multiple congenital abnormalities	Kleefstra syndrome
FGFR2	Congenital developmental anomalies	Multiple congenital abnormalities	LADD syndrome
LMNA	Congenital developmental anomalies	Multiple congenital abnormalities	Mandibuloacral dysplasia
MKKS	Congenital developmental anomalies	Multiple congenital abnormalities	McKusick-Kaufman syndrome
WT1	Congenital developmental anomalies	Multiple congenital abnormalities	Meacham syndrome
CEP290	Congenital developmental anomalies	Multiple congenital abnormalities	Meckel syndrome
NPHP3	Congenital developmental anomalies	Multiple congenital abnormalities	Meckel syndrome
YWHAE	Congenital developmental anomalies	Multiple congenital abnormalities	Miller-Dieker syndrome
ZEB2	Congenital developmental anomalies	Multiple congenital abnormalities	Mowat-Wilson syndrome
BRAF	Congenital developmental anomalies	Multiple congenital abnormalities	Noonan syndrome
BRAF	Congenital developmental anomalies	Multiple congenital abnormalities	Noonan syndrome
CBL	Congenital developmental anomalies	Multiple congenital abnormalities	Noonan syndrome
KRAS	Congenital developmental anomalies	Multiple congenital abnormalities	Noonan syndrome
NRAS	Congenital developmental anomalies	Multiple congenital abnormalities	Noonan syndrome
PTPN11	Congenital developmental anomalies	Multiple congenital abnormalities	Noonan syndrome
PTPN11	Congenital developmental anomalies	Multiple congenital abnormalities	Noonan syndrome
RAF1	Congenital developmental anomalies	Multiple congenital abnormalities	Noonan syndrome
RIT1	Congenital developmental anomalies	Multiple congenital abnormalities	Noonan syndrome
SHOC2	Congenital developmental anomalies	Multiple congenital abnormalities	Noonan syndrome
SOS1	Congenital developmental anomalies	Multiple congenital abnormalities	Noonan syndrome
PNPLA6	Congenital developmental anomalies	Multiple congenital abnormalities	Oliver-Macfarlane syndrome
MID1	Congenital developmental anomalies	Multiple congenital abnormalities	Opitz GBBB syndrome
GLI3	Congenital developmental anomalies	Multiple congenital abnormalities	Pallister-Hall syndrome
TCF4	Congenital developmental anomalies	Multiple congenital abnormalities	Pitt-Hopkins syndrome
ERCC4	Congenital developmental anomalies	Multiple congenital abnormalities	Progeria	XFE progeroid syndrome
LMNA	Congenital developmental anomalies	Multiple congenital abnormalities	Progeria	Hutchinson-Gilford progeria syndrome
POLD1	Congenital developmental anomalies	Multiple congenital abnormalities	Progeria	MDP syndrome
RECQL4	Congenital developmental anomalies	Multiple congenital abnormalities	Progeria	Rothmund-Thomson syndrome
LMNA	Congenital developmental anomalies	Multiple congenital abnormalities	Restrictive dermopathy
WASHC5	Congenital developmental anomalies	Multiple congenital abnormalities	Ritscher Schinzel syndrome
EP300	Congenital developmental anomalies	Multiple congenital abnormalities	Rubinstein-Taybi syndrome
HSPG2	Congenital developmental anomalies	Multiple congenital abnormalities	Schwartz-Jampel syndrome
OFD1	Congenital developmental anomalies	Multiple congenital abnormalities	Simpson-Golabi-Behmel syndrome
PTEN	Congenital developmental anomalies	Multiple congenital abnormalities	Sujansky-Leonard syndrome
NSD1	Congenital developmental anomalies	Multiple congenital abnormalities	Sotos syndrome
COL2A1	Congenital developmental anomalies	Multiple congenital abnormalities	Stickler syndrome
TSC1	Congenital developmental anomalies	Multiple congenital abnormalities	Tuberous sclerosis
TSC2	Congenital developmental anomalies	Multiple congenital abnormalities	Tuberous sclerosis
EDN3	Congenital developmental anomalies	Multiple congenital abnormalities	Waardenburg syndrome
EDNRB	Congenital developmental anomalies	Multiple congenital abnormalities	Waardenburg syndrome
PAX3	Congenital developmental anomalies	Multiple congenital abnormalities	Waardenburg syndrome
PAX3	Congenital developmental anomalies	Multiple congenital abnormalities	Waardenburg syndrome
SOX10	Congenital developmental anomalies	Multiple congenital abnormalities	Waardenburg syndrome
SOX10	Congenital developmental anomalies	Multiple congenital abnormalities	Waardenburg syndrome
KMT2A	Congenital developmental anomalies	Multiple congenital abnormalities	Wiedemann-Steiner syndrome
DDB2	Congenital developmental anomalies	Multiple congenital abnormalities	Xeroderma pigmentosum
ERCC2	Congenital developmental anomalies	Multiple congenital abnormalities	Xeroderma pigmentosum
ERCC3	Congenital developmental anomalies	Multiple congenital abnormalities	Xeroderma pigmentosum
ERCC4	Congenital developmental anomalies	Multiple congenital abnormalities	Xeroderma pigmentosum
ERCC5	Congenital developmental anomalies	Multiple congenital abnormalities	Xeroderma pigmentosum
ERCC6	Congenital developmental anomalies	Multiple congenital abnormalities	Xeroderma pigmentosum	Sanctis-Cacchione syndrome
POLH	Congenital developmental anomalies	Multiple congenital abnormalities	Xeroderma pigmentosum
XPA	Congenital developmental anomalies	Multiple congenital abnormalities	Xeroderma pigmentosum
XPC	Congenital developmental anomalies	Multiple congenital abnormalities	Xeroderma pigmentosum
FOXL2	Congenital developmental anomalies	Ocular malformations	Blepharophimosis-ptosis-epicanthus inversus
ASPH	Congenital developmental anomalies	Ocular malformations	Traboulsi syndrome
ARX	Congenital developmental anomalies	Urinary tract malformations	Genital abnormalities	Proud-Levine-Carpenter syndrome
ARX	Congenital developmental anomalies	Urinary tract malformations	Genital abnormalities	Hydranencephaly with abnormal genitalia
CCM2	Congenital developmental anomalies	Vascular malformations	Cerebral cavernous malformations
KRIT1	Congenital developmental anomalies	Vascular malformations	Cerebral cavernous malformations
PDCD10	Congenital developmental anomalies	Vascular malformations	Cerebral cavernous malformations
ACVRL1	Congenital developmental anomalies	Vascular malformations	Hereditary hemorrhagic telangiectasia
ENG	Congenital developmental anomalies	Vascular malformations	Hereditary hemorrhagic telangiectasia
GJC2	Congenital developmental anomalies	Vascular malformations	Hereditary lymphedema
PDX1	Congenital developmental anomalies	Visceral anomalies	Pancreatic agenesis
NPHP3	Congenital developmental anomalies	Visceral anomalies	Renal-hepatic-pancreatic dysplasia
GNAQ	Dermatological disorders	Diseases of the dermis	Capillary malformations
ENPP1	Dermatological disorders	Diseases of the dermis	Cole disease
EFEMP2	Dermatological disorders	Diseases of the dermis	Cutis laxa
ELN	Dermatological disorders	Diseases of the dermis	Cutis laxa
FBLN5	Dermatological disorders	Diseases of the dermis	Cutis laxa
FBLN5	Dermatological disorders	Diseases of the dermis	Cutis laxa
ABCC6	Dermatological disorders	Diseases of the dermis	Pseudoxanthoma elasticum
ENPP1	Dermatological disorders	Diseases of the dermis	Pseudoxanthoma elasticum
ATP2A2	Dermatological disorders	Diseases of the epidermis	Acrokeratosis verruciformis of Hopf
ATP2A2	Dermatological disorders	Diseases of the epidermis	Darier-White disease
DSP	Dermatological disorders	Diseases of the epidermis	Epidermolysis bullosa
PKP1	Dermatological disorders	Diseases of the epidermis	Epidermolysis bullosa	McGrath syndrome
PLEC	Dermatological disorders	Diseases of the epidermis	Epidermolysis bullosa
PLEC	Dermatological disorders	Diseases of the epidermis	Epidermolysis bullosa
PLEC	Dermatological disorders	Diseases of the epidermis	Epidermolysis bullosa
GJA1	Dermatological disorders	Diseases of the epidermis	Erythrokeratodermia variabilis et progressiva
GJB3	Dermatological disorders	Diseases of the epidermis	Erythrokeratodermia variabilis et progressiva
GJB2	Dermatological disorders	Diseases of the epidermis	Ichthyosis
TGM1	Dermatological disorders	Diseases of the epidermis	Ichthyosis
DSP	Dermatological disorders	Diseases of the epidermis	Keratodermia palmoplantaris
DSP	Dermatological disorders	Diseases of the epidermis	Keratodermia palmoplantaris
GJA1	Dermatological disorders	Diseases of the epidermis	Keratodermia palmoplantaris
GJB2	Dermatological disorders	Diseases of the epidermis	Keratodermia palmoplantaris	Vohwinkel syndrome
GJB2	Dermatological disorders	Diseases of the epidermis	Keratodermia palmoplantaris
GJB6	Dermatological disorders	Diseases of the epidermis	Keratodermia palmoplantaris	Clouston syndrome
MVK	Dermatological disorders	Diseases of the epidermis	Porokeratosis
FGFR1	Dermatological disorders	Encephalocraniocutaneous lipomatosis, somatic mutation	Haberland syndrome
PSEN1	Dermatological disorders	Familial acne inversa
PTCH1	Dermatological disorders	Gorlin syndrome
NF1	Dermatological disorders	Pigmentary anomalies	Neurofibromatosis
NF2	Dermatological disorders	Pigmentary anomalies	Neurofibromatosis
SPRED1	Dermatological disorders	Pigmentary anomalies	Neurofibromatosis	Legius syndrome
MC1R	Dermatological disorders	Pigmentary anomalies	Oculocutaneous albinism
ERCC6	Dermatological disorders	Pigmentary anomalies	UV-sensitive syndrome
FBN1	Dermatological disorders	Stiff skin syndrome
TBX19	Endocrine disorders	Adrenocorticotropic hormone deficiency
AR	Endocrine disorders	Androgen insensitivity syndrome
CYP21A2	Endocrine disorders	Congenital adrenal hyperplasia
BSCL2	Endocrine disorders	Congenital generalized lipodystrophy
CAV1	Endocrine disorders	Congenital generalized lipodystrophy
LMNA	Endocrine disorders	Congenital generalized lipodystrophy
HNF1A	Endocrine disorders	Diabetes mellitus	Diabetes mellitus, insulin-dependent
INS	Endocrine disorders	Diabetes mellitus	Diabetes mellitus, insulin-dependent
ABCC8	Endocrine disorders	Diabetes mellitus	Diabetes mellitus, noninsulin-dependent
GCK	Endocrine disorders	Diabetes mellitus	Diabetes mellitus, noninsulin-dependent
HNF4A	Endocrine disorders	Diabetes mellitus	Diabetes mellitus, noninsulin-dependent
NEUROD1	Endocrine disorders	Diabetes mellitus	Diabetes mellitus, noninsulin-dependent
PAX4	Endocrine disorders	Diabetes mellitus	Diabetes mellitus, noninsulin-dependent
PDX1	Endocrine disorders	Diabetes mellitus	Diabetes mellitus, noninsulin-dependent
SLC2A2	Endocrine disorders	Diabetes mellitus	Diabetes mellitus, noninsulin-dependent
BLK	Endocrine disorders	Diabetes mellitus	Maturity-onset diabetes of the young (MODY)
CEL	Endocrine disorders	Diabetes mellitus	Maturity-onset diabetes of the young (MODY)
GCK	Endocrine disorders	Diabetes mellitus	Maturity-onset diabetes of the young (MODY)
HNF1A	Endocrine disorders	Diabetes mellitus	Maturity-onset diabetes of the young (MODY)
HNF1B	Endocrine disorders	Diabetes mellitus	Maturity-onset diabetes of the young (MODY)
HNF4A	Endocrine disorders	Diabetes mellitus	Maturity-onset diabetes of the young (MODY)
HNF4A	Endocrine disorders	Diabetes mellitus	Maturity-onset diabetes of the young (MODY)
INS	Endocrine disorders	Diabetes mellitus	Maturity-onset diabetes of the young (MODY)
KCNJ11	Endocrine disorders	Diabetes mellitus	Maturity-onset diabetes of the young (MODY)
KLF11	Endocrine disorders	Diabetes mellitus	Maturity-onset diabetes of the young (MODY)
NEUROD1	Endocrine disorders	Diabetes mellitus	Maturity-onset diabetes of the young (MODY)
PAX4	Endocrine disorders	Diabetes mellitus	Maturity-onset diabetes of the young (MODY)
PDX1	Endocrine disorders	Diabetes mellitus	Maturity-onset diabetes of the young (MODY)
SLC2A2	Endocrine disorders	Diabetes mellitus	Maturity-onset diabetes of the young (MODY)
WFS1	Endocrine disorders	Diabetes mellitus	Maturity-onset diabetes of the young (MODY)
ABCC8	Endocrine disorders	Diabetes mellitus	Permanent neonatal diabetes mellitus
GCK	Endocrine disorders	Diabetes mellitus	Permanent neonatal diabetes mellitus
INS	Endocrine disorders	Diabetes mellitus	Permanent neonatal diabetes mellitus
KCNJ11	Endocrine disorders	Diabetes mellitus	Permanent neonatal diabetes mellitus
PDX1	Endocrine disorders	Diabetes mellitus	Permanent neonatal diabetes mellitus
ABCC8	Endocrine disorders	Diabetes mellitus	Transient neonatal diabetes mellitus
KCNJ11	Endocrine disorders	Diabetes mellitus	Transient neonatal diabetes mellitus
TTR	Endocrine disorders	Euthyroid hyperthyroxinemia
ABCC8	Endocrine disorders	Familial hyperinsulinism
GCK	Endocrine disorders	Familial hyperinsulinism
HNF1A	Endocrine disorders	Familial hyperinsulinism
HNF4A	Endocrine disorders	Familial hyperinsulinism
KCNJ11	Endocrine disorders	Familial hyperinsulinism
CYP11B2	Endocrine disorders	Familial hypoaldosteronism
GH1	Endocrine disorders	Growth hormone deficiency	Kowarsi syndrome
GHR	Endocrine disorders	Growth hormone deficiency	Laron syndrome
BTK	Endocrine disorders	Growth hormone deficiency
GH1	Endocrine disorders	Growth hormone deficiency
GH1	Endocrine disorders	Growth hormone deficiency
GH1	Endocrine disorders	Growth hormone deficiency
GHSR	Endocrine disorders	Growth hormone deficiency
IGF1R	Endocrine disorders	Growth hormone deficiency
POU1F1	Endocrine disorders	Growth hormone deficiency
CACNA1D	Endocrine disorders	Hyperaldosteronism
KCNJ5	Endocrine disorders	Hyperaldosteronism
CASR	Endocrine disorders	Hyperparathyroidism
MEN1	Endocrine disorders	Hyperparathyroidism
INS	Endocrine disorders	Hyperproinsulinemia
THRB	Endocrine disorders	Hyperthyroidism
TSHR	Endocrine disorders	Hyperthyroidism
TSHR	Endocrine disorders	Hyperthyroidism
CASR	Endocrine disorders	Hypocalcemia
GNA11	Endocrine disorders	Hypocalcemia
ANOS1	Endocrine disorders	Hypogonadotropic hypogonadism
FGFR1	Endocrine disorders	Hypogonadotropic hypogonadism
SEMA3A	Endocrine disorders	Hypogonadotropic hypogonadism
GATA3	Endocrine disorders	Hypoparathyroidism
ENPP1	Endocrine disorders	Hypophosphatemic rickets
SLC16A2	Endocrine disorders	Hypothyroidism/goiter	Allan-Herndon-Dudley syndrome
FOXI1	Endocrine disorders	Hypothyroidism/goiter	Pendred syndrome
KCNJ10	Endocrine disorders	Hypothyroidism/goiter	Pendred syndrome
SLC26A4	Endocrine disorders	Hypothyroidism/goiter	Pendred syndrome
NKX2-1	Endocrine disorders	Hypothyroidism/goiter
NKX2-5	Endocrine disorders	Hypothyroidism/goiter
TSHR	Endocrine disorders	Hypothyroidism/goiter
SLC34A1	Endocrine disorders	Infantile hypercalcemia
CASR	Endocrine disorders	Pancreatitis
CFTR	Endocrine disorders	Pancreatitis
ERCC6	Endocrine disorders	Premature ovarian failure
FOXL2	Endocrine disorders	Premature ovarian failure
UBE3A	Neurological disorders	Epilepsies	Angelman syndrome
PRRT2	Neurological disorders	Epilepsies	Benign familial infantile epilepsy
KCNQ2	Neurological disorders	Epilepsies	Benign neonatal epilepsy
KCNQ3	Neurological disorders	Epilepsies	Benign neonatal epilepsy
AARS1	Neurological disorders	Epilepsies	Early infantile epileptic encephalopathy
ARHGEF9	Neurological disorders	Epilepsies	Early infantile epileptic encephalopathy
ARX	Neurological disorders	Epilepsies	Early infantile epileptic encephalopathy
CACNA1A	Neurological disorders	Epilepsies	Early infantile epileptic encephalopathy
CDKL5	Neurological disorders	Epilepsies	Early infantile epileptic encephalopathy
HCN1	Neurological disorders	Epilepsies	Early infantile epileptic encephalopathy
KCNQ2	Neurological disorders	Epilepsies	Early infantile epileptic encephalopathy
PCDH19	Neurological disorders	Epilepsies	Early infantile epileptic encephalopathy
PNKP	Neurological disorders	Epilepsies	Early infantile epileptic encephalopathy
SCN1A	Neurological disorders	Epilepsies	Early infantile epileptic encephalopathy
SCN1B	Neurological disorders	Epilepsies	Early infantile epileptic encephalopathy
TBC1D24	Neurological disorders	Epilepsies	Early infantile epileptic encephalopathy
SCN1A	Neurological disorders	Epilepsies	Familial febrile seizures
SCN1A	Neurological disorders	Epilepsies	Generalized epilepsy with febrile seizures plus
SCN1B	Neurological disorders	Epilepsies	Generalized epilepsy with febrile seizures plus
PRRT2	Neurological disorders	Epilepsies	Infantile convulsions and choreoathetosis
EPM2A	Neurological disorders	Epilepsies	Myoclonic epilepsy	Myoclonic epilepsy of Lafora
CSTB	Neurological disorders	Epilepsies	Myoclonic epilepsy	Myoclonic epilepsy of Unverricht-Lundborg
TBC1D24	Neurological disorders	Epilepsies	Myoclonic epilepsy	Myoclonic epilepsy, infantile, familial
KCTD7	Neurological disorders	Epilepsies	Myoclonic epilepsy	Progressive myoclonic epilepsy
POLG	Neurological disorders	Epilepsies	Myoclonic epilepsy	Progressive myoclonic epilepsy
COL4A3	Renal and urinary disorders	Alport syndrome
COL4A3	Renal and urinary disorders	Alport syndrome
COL4A4	Renal and urinary disorders	Alport syndrome
COL4A5	Renal and urinary disorders	Alport syndrome
COL4A1	Renal and urinary disorders	Angiopathy, hereditary, with nephropathy, aneurysms, and muscle cramps	Hematuria
GATA3	Renal and urinary disorders	Barakat syndrome
ARL6	Renal and urinary disorders	Bardet-Biedl syndrome
BBS1	Renal and urinary disorders	Bardet-Biedl syndrome
BBS10	Renal and urinary disorders	Bardet-Biedl syndrome
BBS12	Renal and urinary disorders	Bardet-Biedl syndrome
BBS2	Renal and urinary disorders	Bardet-Biedl syndrome
CEP290	Renal and urinary disorders	Bardet-Biedl syndrome
MKKS	Renal and urinary disorders	Bardet-Biedl syndrome
PNPLA6	Renal and urinary disorders	Bardet-Biedl syndrome
BSND	Renal and urinary disorders	Bartter syndrome
CASR	Renal and urinary disorders	Bartter syndrome
SLC12A1	Renal and urinary disorders	Bartter syndrome
CFTR	Renal and urinary disorders	Congenital bilateral absence of vas deferens
WT1	Renal and urinary disorders	Denys-Drash syndrome
ATP6V0A4	Renal and urinary disorders	Distal renal tubular acidosis
ATP6V1B1	Renal and urinary disorders	Distal renal tubular acidosis
SLC4A1	Renal and urinary disorders	Distal renal tubular acidosis
SLC4A1	Renal and urinary disorders	Distal renal tubular acidosis
TNXB	Renal and urinary disorders	Familial vesicoureteral reflux
SLC2A2	Renal and urinary disorders	Fanconi syndrome
SLC34A1	Renal and urinary disorders	Fanconi syndrome
WT1	Renal and urinary disorders	Frasier syndrome
CFHR5	Renal and urinary disorders	Glomerulonephritis
SLC34A1	Renal and urinary disorders	Hypophosphatemia with nephrolithiasis
SLC34A1	Renal and urinary disorders	Nephrocalcinosis
CEP290	Renal and urinary disorders	Nephronophthisis	Senior-Loken syndrome
INVS	Renal and urinary disorders	Nephronophthisis	Senior-Loken syndrome
INVS	Renal and urinary disorders	Nephronophthisis
NPHP1	Renal and urinary disorders	Nephronophthisis	Senior-Loken syndrome
NPHP1	Renal and urinary disorders	Nephronophthisis
NPHP3	Renal and urinary disorders	Nephronophthisis
NPHP4	Renal and urinary disorders	Nephronophthisis	Senior-Loken syndrome
NPHP4	Renal and urinary disorders	Nephronophthisis
ACTN4	Renal and urinary disorders	Nephrotic syndrome	Glomerulosclerosis, focal segmental
LAMB2	Renal and urinary disorders	Nephrotic syndrome	Pierson syndrome
LAMB2	Renal and urinary disorders	Nephrotic syndrome
NPHS1	Renal and urinary disorders	Nephrotic syndrome
NPHS2	Renal and urinary disorders	Nephrotic syndrome
WT1	Renal and urinary disorders	Nephrotic syndrome
PKD1	Renal and urinary disorders	Polycystic kidney disease
PKD2	Renal and urinary disorders	Polycystic kidney disease
PKHD1	Renal and urinary disorders	Polycystic kidney disease
NR3C2	Renal and urinary disorders	Renal pseudohypoaldosteronism
SCNN1A	Renal and urinary disorders	Renal pseudohypoaldosteronism
SCNN1B	Renal and urinary disorders	Renal pseudohypoaldosteronism	Liddle syndrome
SCNN1B	Renal and urinary disorders	Renal pseudohypoaldosteronism
SCNN1G	Renal and urinary disorders	Renal pseudohypoaldosteronism	Liddle syndrome
SCNN1G	Renal and urinary disorders	Renal pseudohypoaldosteronism
WNK1	Renal and urinary disorders	Renal pseudohypoaldosteronism
WNK4	Renal and urinary disorders	Renal pseudohypoaldosteronism
APOA1	Renal and urinary disorders	Renal amyloidosis
ACE	Renal and urinary disorders	Renal tubular dysgenesis
AGT	Renal and urinary disorders	Renal tubular dysgenesis
AGTR1	Renal and urinary disorders	Renal tubular dysgenesis
KCNJ10	Renal and urinary disorders	Renal tubular dysgenesis
OTOF	Hearing disorders	Hearing loss
ACTG1	Hearing disorders	Non-syndromic sensorineural deafness	Non-syndromic sensorineural deafness, autosomal dominant
COL11A2	Hearing disorders	Non-syndromic sensorineural deafness	Non-syndromic sensorineural deafness, autosomal dominant
EYA4	Hearing disorders	Non-syndromic sensorineural deafness	Non-syndromic sensorineural deafness, autosomal dominant
GJB2	Hearing disorders	Non-syndromic sensorineural deafness	Non-syndromic sensorineural deafness, autosomal dominant
GJB3	Hearing disorders	Non-syndromic sensorineural deafness	Non-syndromic sensorineural deafness, autosomal dominant
GJB6	Hearing disorders	Non-syndromic sensorineural deafness	Non-syndromic sensorineural deafness, autosomal dominant
MYO6	Hearing disorders	Non-syndromic sensorineural deafness	Non-syndromic sensorineural deafness, autosomal dominant
MYO7A	Hearing disorders	Non-syndromic sensorineural deafness	Non-syndromic sensorineural deafness, autosomal dominant
PTPRQ	Hearing disorders	Non-syndromic sensorineural deafness	Non-syndromic sensorineural deafness, autosomal dominant
TBC1D24	Hearing disorders	Non-syndromic sensorineural deafness	Non-syndromic sensorineural deafness, autosomal dominant
TECTA	Hearing disorders	Non-syndromic sensorineural deafness	Non-syndromic sensorineural deafness, autosomal dominant
TMC1	Hearing disorders	Non-syndromic sensorineural deafness	Non-syndromic sensorineural deafness, autosomal dominant
ATP2B2	Hearing disorders	Non-syndromic sensorineural deafness	Non-syndromic sensorineural deafness, autosomal recessive
CDH23	Hearing disorders	Non-syndromic sensorineural deafness	Non-syndromic sensorineural deafness, autosomal recessive
CIB2	Hearing disorders	Non-syndromic sensorineural deafness	Non-syndromic sensorineural deafness, autosomal recessive
CLDN14	Hearing disorders	Non-syndromic sensorineural deafness	Non-syndromic sensorineural deafness, autosomal recessive
COL11A2	Hearing disorders	Non-syndromic sensorineural deafness	Non-syndromic sensorineural deafness, autosomal recessive
ESPN	Hearing disorders	Non-syndromic sensorineural deafness	Non-syndromic sensorineural deafness, autosomal recessive
ESRRB	Hearing disorders	Non-syndromic sensorineural deafness	Non-syndromic sensorineural deafness, autosomal recessive
FOXI1	Hearing disorders	Non-syndromic sensorineural deafness	Non-syndromic sensorineural deafness, autosomal recessive
GIPC3	Hearing disorders	Non-syndromic sensorineural deafness	Non-syndromic sensorineural deafness, autosomal recessive
GJA1	Hearing disorders	Non-syndromic sensorineural deafness	Non-syndromic sensorineural deafness, autosomal recessive
GJB2	Hearing disorders	Non-syndromic sensorineural deafness	Non-syndromic sensorineural deafness, autosomal recessive
GJB3	Hearing disorders	Non-syndromic sensorineural deafness	Non-syndromic sensorineural deafness, autosomal recessive
GJB6	Hearing disorders	Non-syndromic sensorineural deafness	Non-syndromic sensorineural deafness, autosomal recessive
GPSM2	Hearing disorders	Non-syndromic sensorineural deafness	Non-syndromic sensorineural deafness, autosomal recessive
GRXCR1	Hearing disorders	Non-syndromic sensorineural deafness	Non-syndromic sensorineural deafness, autosomal recessive
HGF	Hearing disorders	Non-syndromic sensorineural deafness	Non-syndromic sensorineural deafness, autosomal recessive
ILDR1	Hearing disorders	Non-syndromic sensorineural deafness	Non-syndromic sensorineural deafness, autosomal recessive
KARS	Hearing disorders	Non-syndromic sensorineural deafness	Non-syndromic sensorineural deafness, autosomal recessive
KCNJ10	Hearing disorders	Non-syndromic sensorineural deafness	Non-syndromic sensorineural deafness, autosomal recessive
LHFPL5	Hearing disorders	Non-syndromic sensorineural deafness	Non-syndromic sensorineural deafness, autosomal recessive
LOXHD1	Hearing disorders	Non-syndromic sensorineural deafness	Non-syndromic sensorineural deafness, autosomal recessive
LRTOMT	Hearing disorders	Non-syndromic sensorineural deafness	Non-syndromic sensorineural deafness, autosomal recessive
MARVELD2	Hearing disorders	Non-syndromic sensorineural deafness	Non-syndromic sensorineural deafness, autosomal recessive
MSRB3	Hearing disorders	Non-syndromic sensorineural deafness	Non-syndromic sensorineural deafness, autosomal recessive
MYO15A	Hearing disorders	Non-syndromic sensorineural deafness	Non-syndromic sensorineural deafness, autosomal recessive
MYO3A	Hearing disorders	Non-syndromic sensorineural deafness	Non-syndromic sensorineural deafness, autosomal recessive
MYO6	Hearing disorders	Non-syndromic sensorineural deafness	Non-syndromic sensorineural deafness, autosomal recessive
MYO7A	Hearing disorders	Non-syndromic sensorineural deafness	Non-syndromic sensorineural deafness, autosomal recessive
OTOA	Hearing disorders	Non-syndromic sensorineural deafness	Non-syndromic sensorineural deafness, autosomal recessive
OTOF	Hearing disorders	Non-syndromic sensorineural deafness	Non-syndromic sensorineural deafness, autosomal recessive
PCDH15	Hearing disorders	Non-syndromic sensorineural deafness	Non-syndromic sensorineural deafness, autosomal recessive
PJVK	Hearing disorders	Non-syndromic sensorineural deafness	Non-syndromic sensorineural deafness, autosomal recessive
PTPRQ	Hearing disorders	Non-syndromic sensorineural deafness	Non-syndromic sensorineural deafness, autosomal recessive
RDX	Hearing disorders	Non-syndromic sensorineural deafness	Non-syndromic sensorineural deafness, autosomal recessive
SERPINB6	Hearing disorders	Non-syndromic sensorineural deafness	Non-syndromic sensorineural deafness, autosomal recessive
SLC26A4	Hearing disorders	Non-syndromic sensorineural deafness	Non-syndromic sensorineural deafness, autosomal recessive
SLC26A5	Hearing disorders	Non-syndromic sensorineural deafness	Non-syndromic sensorineural deafness, autosomal recessive
STRC	Hearing disorders	Non-syndromic sensorineural deafness	Non-syndromic sensorineural deafness, autosomal recessive
TBC1D24	Hearing disorders	Non-syndromic sensorineural deafness	Non-syndromic sensorineural deafness, autosomal recessive
TECTA	Hearing disorders	Non-syndromic sensorineural deafness	Non-syndromic sensorineural deafness, autosomal recessive
TMC1	Hearing disorders	Non-syndromic sensorineural deafness	Non-syndromic sensorineural deafness, autosomal recessive
TMIE	Hearing disorders	Non-syndromic sensorineural deafness	Non-syndromic sensorineural deafness, autosomal recessive
TMPRSS3	Hearing disorders	Non-syndromic sensorineural deafness	Non-syndromic sensorineural deafness, autosomal recessive
TPRN	Hearing disorders	Non-syndromic sensorineural deafness	Non-syndromic sensorineural deafness, autosomal recessive
TRIOBP	Hearing disorders	Non-syndromic sensorineural deafness	Non-syndromic sensorineural deafness, autosomal recessive
USH1C	Hearing disorders	Non-syndromic sensorineural deafness	Non-syndromic sensorineural deafness, autosomal recessive
WHRN	Hearing disorders	Non-syndromic sensorineural deafness	Non-syndromic sensorineural deafness, autosomal recessive
PRPS1	Hearing disorders	Non-syndromic sensorineural deafness	Non-syndromic sensorineural deafness, X-linked
COL4A3	Hearing disorders	Syndromic sensorineural deafness	Alport syndrome
COL4A3	Hearing disorders	Syndromic sensorineural deafness	Alport syndrome
COL4A4	Hearing disorders	Syndromic sensorineural deafness	Alport syndrome
COL4A5	Hearing disorders	Syndromic sensorineural deafness	Alport syndrome
ALMS1	Hearing disorders	Syndromic sensorineural deafness	Alström syndrome
GATA3	Hearing disorders	Syndromic sensorineural deafness	Barakat syndrome
GJB2	Hearing disorders	Syndromic sensorineural deafness	Bart-Pumphrey syndrome
BCS1L	Hearing disorders	Syndromic sensorineural deafness	Bjornstad syndrome
FGFR3	Hearing disorders	Syndromic sensorineural deafness	CATSHL syndrome
GPSM2	Hearing disorders	Syndromic sensorineural deafness	Chudley-McCullough syndrome
PAX3	Hearing disorders	Syndromic sensorineural deafness	Craniofacial-deafness-hand syndrome
FOXI1	Hearing disorders	Syndromic sensorineural deafness	Pendred syndrome
KCNJ10	Hearing disorders	Syndromic sensorineural deafness	Pendred syndrome
SLC26A4	Hearing disorders	Syndromic sensorineural deafness	Pendred syndrome
ATP6V1B1	Hearing disorders	Syndromic sensorineural deafness	Progressive sensorineural deafness with renal tubular acidosis
BSND	Hearing disorders	Syndromic sensorineural deafness	Sensorineural deafness with mild renal dysfunction	Bartter syndrome
MYO6	Hearing disorders	Syndromic sensorineural deafness	Sensorineural deafness, autosomal dominant , with hypertrophic cardiomyopathy
ADGRV1	Hearing disorders	Syndromic sensorineural deafness	Usher syndrome
CDH23	Hearing disorders	Syndromic sensorineural deafness	Usher syndrome
CEP250	Hearing disorders	Syndromic sensorineural deafness	Usher syndrome
CIB2	Hearing disorders	Syndromic sensorineural deafness	Usher syndrome
CLRN1	Hearing disorders	Syndromic sensorineural deafness	Usher syndrome
MYO7A	Hearing disorders	Syndromic sensorineural deafness	Usher syndrome
MYO7A	Hearing disorders	Syndromic sensorineural deafness	Usher syndrome
PCDH15	Hearing disorders	Syndromic sensorineural deafness	Usher syndrome
PCDH15	Hearing disorders	Syndromic sensorineural deafness	Usher syndrome
PDZD7	Hearing disorders	Syndromic sensorineural deafness	Usher syndrome
PDZD7	Hearing disorders	Syndromic sensorineural deafness	Usher syndrome
USH1C	Hearing disorders	Syndromic sensorineural deafness	Usher syndrome
USH1G	Hearing disorders	Syndromic sensorineural deafness	Usher syndrome
USH2A	Hearing disorders	Syndromic sensorineural deafness	Usher syndrome
WHRN	Hearing disorders	Syndromic sensorineural deafness	Usher syndrome
ATRX	Hematological disorders	Anemia	Alpha thalassemia
HBA1	Hematological disorders	Anemia	Alpha thalassemia
HBA1	Hematological disorders	Anemia	Alpha thalassemia
HBA2	Hematological disorders	Anemia	Alpha thalassemia
HBA2	Hematological disorders	Anemia	Alpha thalassemia
HBB	Hematological disorders	Anemia	Beta-thalassemia
HBB	Hematological disorders	Anemia	Beta-thalassemia
HBB	Hematological disorders	Anemia	Beta-thalassemia
SEC23B	Hematological disorders	Anemia	Dyserythropoietic anemia
BRCA1	Hematological disorders	Anemia	Fanconi anemia
BRCA2	Hematological disorders	Anemia	Fanconi anemia
BRIP1	Hematological disorders	Anemia	Fanconi anemia
ERCC4	Hematological disorders	Anemia	Fanconi anemia
FANCA	Hematological disorders	Anemia	Fanconi anemia
FANCB	Hematological disorders	Anemia	Fanconi anemia
FANCC	Hematological disorders	Anemia	Fanconi anemia
FANCD2	Hematological disorders	Anemia	Fanconi anemia
FANCE	Hematological disorders	Anemia	Fanconi anemia
FANCF	Hematological disorders	Anemia	Fanconi anemia
FANCG	Hematological disorders	Anemia	Fanconi anemia
FANCI	Hematological disorders	Anemia	Fanconi anemia
FANCL	Hematological disorders	Anemia	Fanconi anemia
FANCM	Hematological disorders	Anemia	Fanconi anemia
PALB2	Hematological disorders	Anemia	Fanconi anemia
RAD51C	Hematological disorders	Anemia	Fanconi anemia
SLX4	Hematological disorders	Anemia	Fanconi anemia
XRCC2	Hematological disorders	Anemia	Fanconi anemia
HBA1	Hematological disorders	Anemia	Heinz body anemia
HBA2	Hematological disorders	Anemia	Heinz body anemia
HBB	Hematological disorders	Anemia	Heinz body anemia
C3	Hematological disorders	Anemia	Hemolytic anemia	Hemolytic uremic syndrome
CD46	Hematological disorders	Anemia	Hemolytic anemia	Hemolytic uremic syndrome
CFB	Hematological disorders	Anemia	Hemolytic anemia	Hemolytic uremic syndrome
CFH	Hematological disorders	Anemia	Hemolytic anemia	Hemolytic uremic syndrome
CFHR1	Hematological disorders	Anemia	Hemolytic anemia	Hemolytic uremic syndrome
CFHR3	Hematological disorders	Anemia	Hemolytic anemia	Hemolytic uremic syndrome
CFI	Hematological disorders	Anemia	Hemolytic anemia	Hemolytic uremic syndrome
G6PD	Hematological disorders	Anemia	Hemolytic anemia
HK1	Hematological disorders	Anemia	Hemolytic anemia
SLC4A1	Hematological disorders	Anemia	Hemolytic anemia	Hereditary cryohydrocytosis
SLC4A1	Hematological disorders	Anemia	Hemolytic anemia	Familial spherocytosis
SLC4A1	Hematological disorders	Anemia	Hemolytic anemia	Ovalocytosis
THBD	Hematological disorders	Anemia	Hemolytic anemia	Hemolytic uremic syndrome
TERT	Hematological disorders	Anemia	Idiopathic aplastic anemia
HBB	Hematological disorders	Anemia	Sickle cell anemia
F2	Hematological disorders	Coagulation disorder	Dysprothrombinemia
F5	Hematological disorders	Coagulation disorder	Factor V deficiency
F10	Hematological disorders	Coagulation disorder	Factor X deficiency
F12	Hematological disorders	Coagulation disorder	Factor XII deficiency
F13A1	Hematological disorders	Coagulation disorder	Factor XIII deficiency
F13B	Hematological disorders	Coagulation disorder	Factor XIII deficiency
F8	Hematological disorders	Coagulation disorder	Hemophilia A
F9	Hematological disorders	Coagulation disorder	Hemophilia B
F9	Hematological disorders	Coagulation disorder	Thrombophilia
SERPINA10	Hematological disorders	Coagulation disorder	Thrombophilia
SERPINC1	Hematological disorders	Coagulation disorder	Thrombophilia
THBD	Hematological disorders	Coagulation disorder	Thrombophilia
VWF	Hematological disorders	Coagulation disorder	Von Willebrand disease
VWF	Hematological disorders	Coagulation disorder	Von Willebrand disease
VWF	Hematological disorders	Coagulation disorder	Von Willebrand disease
VHL	Hematological disorders	Familial erythrocytosis
CBL	Hematological disorders	Leukaemia
KMT2A	Hematological disorders	Leukaemia
TERT	Hematological disorders	Leukaemia
CDKN2A	Hereditary cancer	Astrocytoma	Melanoma-astrocytoma syndrome
BRCA1	Hereditary cancer	Breast and ovarian cancer
BRCA2	Hereditary cancer	Breast and ovarian cancer
BRIP1	Hereditary cancer	Breast and ovarian cancer
CDH1	Hereditary cancer	Breast and ovarian cancer
CHEK2	Hereditary cancer	Breast and ovarian cancer
PRKN	Hereditary cancer	Breast and ovarian cancer
RAD51D	Hereditary cancer	Breast and ovarian cancer
TP53	Hereditary cancer	Breast and ovarian cancer
XRCC2	Hereditary cancer	Breast and ovarian cancer
TP53	Hereditary cancer	Choroid plexus tumor
APC	Hereditary cancer	Colon cancer	Familial adenomatous polyposis
MUTYH	Hereditary cancer	Colon cancer	Familial adenomatous polyposis
SDHD	Hereditary cancer	Colon cancer	Gastrointestinal carcinoid tumors
BMPR1A	Hereditary cancer	Colon cancer	Juvenile polyposis
PTEN	Hereditary cancer	Colon cancer	Juvenile polyposis
EPCAM	Hereditary cancer	Colon cancer	Lynch syndrome
MLH1	Hereditary cancer	Colon cancer	Lynch syndrome
MSH2	Hereditary cancer	Colon cancer	Lynch syndrome
MSH6	Hereditary cancer	Colon cancer	Lynch syndrome
PMS2	Hereditary cancer	Colon cancer	Lynch syndrome
BMPR1A	Hereditary cancer	Colon cancer	Mixed polyposis syndrome
STK11	Hereditary cancer	Colon cancer	Peutz-Jeghers syndrome
MUTYH	Hereditary cancer	Colon cancer	Pilomatrixoma
SDHB	Hereditary cancer	Colon cancer	Stromal gastrointestinal tumor
SDHC	Hereditary cancer	Colon cancer	Stromal gastrointestinal tumor
POLD1	Hereditary cancer	Colon cancer
POLE	Hereditary cancer	Colon cancer
TP53	Hereditary cancer	Colon cancer
PTEN	Hereditary cancer	Cowden syndrome
SDHB	Hereditary cancer	Cowden syndrome
SDHC	Hereditary cancer	Cowden syndrome
SDHD	Hereditary cancer	Cowden syndrome
SEC23B	Hereditary cancer	Cowden syndrome
APC	Hereditary cancer	Desmoid tumor
PTEN	Hereditary cancer	Endometrial cancer
APC	Hereditary cancer	Gardner syndrome
CDH1	Hereditary cancer	Gastric cancer
FGFR2	Hereditary cancer	Gastric cancer
MUTYH	Hereditary cancer	Gastric cancer
BRCA2	Hereditary cancer	Gliobastoma
PTEN	Hereditary cancer	Hamartoma tumor syndrome
PTEN	Hereditary cancer	Head and neck cancer
CBL	Hereditary cancer	Leukaemia
KMT2A	Hereditary cancer	Leukaemia
TERT	Hereditary cancer	Leukaemia
CHEK2	Hereditary cancer	Li-Fraumeni syndrome
TP53	Hereditary cancer	Li-Fraumeni syndrome
TP53	Hereditary cancer	Liver cancer
PRKN	Hereditary cancer	Lung cancer
BRCA2	Hereditary cancer	Medulloblastoma
CDKN2A	Hereditary cancer	Melanoma	Melanoma-astrocytoma syndrome
CDKN2A	Hereditary cancer	Melanoma	Melanoma-pancreatic cancer syndrome
BAP1	Hereditary cancer	Melanoma
CDK4	Hereditary cancer	Melanoma
CDKN2A	Hereditary cancer	Melanoma
MC1R	Hereditary cancer	Melanoma
TERT	Hereditary cancer	Melanoma
WT1	Hereditary cancer	Mesothelioma
TP53	Hereditary cancer	Nasopharyngeal cancer
ALK	Hereditary cancer	Neuroblastoma
PHOX2B	Hereditary cancer	Neuroblastoma
CDKN2A	Hereditary cancer	Pancreatic cancer	Melanoma-pancreatic cancer syndrome
BRCA1	Hereditary cancer	Pancreatic cancer
BRCA2	Hereditary cancer	Pancreatic cancer
TP53	Hereditary cancer	Pancreatic cancer
SDHB	Hereditary cancer	Paraganglioma and gastric stromal sarcoma
SDHC	Hereditary cancer	Paraganglioma and gastric stromal sarcoma
SDHD	Hereditary cancer	Paraganglioma and gastric stromal sarcoma
FH	Hereditary cancer	Pheochromocytoma-paraganglioma	Paraganglioma
SDHA	Hereditary cancer	Pheochromocytoma-paraganglioma	Paraganglioma
SDHAF2	Hereditary cancer	Pheochromocytoma-paraganglioma	Paraganglioma
SDHB	Hereditary cancer	Pheochromocytoma-paraganglioma	Paraganglioma
SDHC	Hereditary cancer	Pheochromocytoma-paraganglioma	Paraganglioma
SDHD	Hereditary cancer	Pheochromocytoma-paraganglioma	Paraganglioma
FH	Hereditary cancer	Pheochromocytoma-paraganglioma	Pheochromocytoma
KIF1B	Hereditary cancer	Pheochromocytoma-paraganglioma	Pheochromocytoma
MAX	Hereditary cancer	Pheochromocytoma-paraganglioma	Pheochromocytoma
RET	Hereditary cancer	Pheochromocytoma-paraganglioma	Pheochromocytoma
SDHB	Hereditary cancer	Pheochromocytoma-paraganglioma	Pheochromocytoma
SDHD	Hereditary cancer	Pheochromocytoma-paraganglioma	Pheochromocytoma
VHL	Hereditary cancer	Pheochromocytoma-paraganglioma	Pheochromocytoma
CDH1	Hereditary cancer	Prostate cancer
CHEK2	Hereditary cancer	Prostate cancer
KRAS	Hereditary cancer	RAS-associated autoimmune leukoproliferative disease
FH	Hereditary cancer	Renal cancer
HNF1A	Hereditary cancer	Renal cancer
RB1	Hereditary cancer	Retinoblastoma
EXT1	Hereditary cancer	Sarcoma	Chondrosarcoma
TP53	Hereditary cancer	Sarcoma	Osteosarcoma
PAX3	Hereditary cancer	Sarcoma	Rhabdomyosarcoma
TP53	Hereditary cancer	Suprarenal cancer
MEN1	Hereditary cancer	Thyroid cancer
NKX2-1	Hereditary cancer	Thyroid cancer
RET	Hereditary cancer	Thyroid cancer
RET	Hereditary cancer	Thyroid cancer
RET	Hereditary cancer	Thyroid cancer
BAP1	Hereditary cancer	Tumor predisposition syndrome
VHL	Hereditary cancer	Von Hippel-Lindau syndrome
BRCA2	Hereditary cancer	Wilms tumor
WT1	Hereditary cancer	Wilms tumor
F12	Immunological disorders	Allergic diseases	Hereditary angioedema
SERPING1	Immunological disorders	Allergic diseases	Hereditary angioedema
ATM	Immunological disorders	Ataxia-telangiectasia
NOD2	Immunological disorders	Autoinflammatory disease	Blau syndrome
NLRP3	Immunological disorders	Autoinflammatory disease	CINCA syndrome
NLRP3	Immunological disorders	Autoinflammatory disease	Familial cold urticaria
MEFV	Immunological disorders	Autoinflammatory disease	Familial mediterranean fever
MEFV	Immunological disorders	Autoinflammatory disease	Familial mediterranean fever
TNFRSF1A	Immunological disorders	Autoinflammatory disease	Familial periodic fever
PSTPIP1	Immunological disorders	Autoinflammatory disease	Familial recurrent arthritis
MVK	Immunological disorders	Autoinflammatory disease	Hyper-IgD syndrome
NLRP3	Immunological disorders	Autoinflammatory disease	Muckle-Wells syndrome
ADA	Immunological disorders	Combined immunodeficiency	ADA deficiency
STAT3	Immunological disorders	Combined immunodeficiency	Hyper-IgE syndrome
DNMT3B	Immunological disorders	Combined immunodeficiency	ICF syndrome
UNC119	Immunological disorders	Combined immunodeficiency	Lymphocytopenia
AK2	Immunological disorders	Combined immunodeficiency	Reticular dysgenesis
WAS	Immunological disorders	Combined immunodeficiency	Wiskott-Aldrich syndrome
CAV1	Immunological disorders	Diffuse cutaneous systemic scleroderma
RPSA	Immunological disorders	Familial isolated congenital asplenia
STX11	Immunological disorders	Hemophagocytic lymphohistiocytosis
STXBP2	Immunological disorders	Hemophagocytic lymphohistiocytosis
UNC13D	Immunological disorders	Hemophagocytic lymphohistiocytosis
BTK	Immunological disorders	Immunodeficiency affecting antibody production	Agammaglobulinemia
IGHM	Immunological disorders	Immunodeficiency affecting antibody production	Agammaglobulinemia
MVK	Immunological disorders	Immunodeficiency affecting antibody production	Hyper-IgD syndrome
STAT3	Immunological disorders	Immunodeficiency affecting antibody production	Hyper-IgE syndrome
SERPING1	Immunological disorders	Immunodeficiency due to a complement cascade component deficiency	C1 inhibitor deficiency
C3	Immunological disorders	Immunodeficiency due to a complement cascade component deficiency	C3 deficiency
CFI	Immunological disorders	Immunodeficiency due to a complement cascade component deficiency	Factor 1 deficiency
IKBKG	Immunological disorders	Infectious susceptibility	Familial mycobacterial disease
IKBKG	Immunological disorders	Infectious susceptibility	Invasive pneumococcal disease
IKBKG	Immunological disorders	Infectious susceptibility	Isolated immunodeficiency
MBL2	Immunological disorders	Infectious susceptibility	Mannose-binding lectin (MBL) deficiency
ELANE	Immunological disorders	Neutropenia	Cyclic neutropenia
G6PC3	Immunological disorders	Neutropenia	Dursun syndrome
HAX1	Immunological disorders	Neutropenia	Kostmann syndrome
USB1	Immunological disorders	Neutropenia	Poikiloderma with neutropenia
ELANE	Immunological disorders	Neutropenia
GFI1	Immunological disorders	Neutropenia
GFI1	Immunological disorders	Neutropenia
VPS45	Immunological disorders	Neutropenia
WAS	Immunological disorders	Neutropenia
PRPS1	Neurological disorders	Intelectual disability	Arts syndrome
ARID1A	Neurological disorders	Intelectual disability	Coffin-Siris syndrome
ARID1B	Neurological disorders	Intelectual disability	Coffin-Siris syndrome
SMARCA4	Neurological disorders	Intelectual disability	Coffin-Siris syndrome
SMARCB1	Neurological disorders	Intelectual disability	Coffin-Siris syndrome
SMARCE1	Neurological disorders	Intelectual disability	Coffin-Siris syndrome
AGTR2	Neurological disorders	Intelectual disability	Intelectual disability, x-linked
DPP6	Neurological disorders	Intelectual disability	Intelectual disability, autosomal dominant
DYNC1H1	Neurological disorders	Intelectual disability	Intelectual disability, autosomal dominant
DYRK1A	Neurological disorders	Intelectual disability	Intelectual disability, autosomal dominant
KIF1A	Neurological disorders	Intelectual disability	Intelectual disability, autosomal dominant
MBD5	Neurological disorders	Intelectual disability	Intelectual disability, autosomal dominant
MEF2C	Neurological disorders	Intelectual disability	Intelectual disability, autosomal dominant
SOX11	Neurological disorders	Intelectual disability	Intelectual disability, autosomal dominant
ANK3	Neurological disorders	Intelectual disability	Intelectual disability, autosomal recessive
TRAPPC9	Neurological disorders	Intelectual disability	Intelectual disability, autosomal recessive
ATRX	Neurological disorders	Intelectual disability	Intelectual disability, autosomal x-linked
CLIC2	Neurological disorders	Intelectual disability	Intelectual disability, autosomal x-linked
KDM5C	Neurological disorders	Intelectual disability	Intelectual disability, autosomal x-linked
OPHN1	Neurological disorders	Intelectual disability	Intelectual disability, autosomal x-linked
SLC9A6	Neurological disorders	Intelectual disability	Intelectual disability, autosomal x-linked
ARX	Neurological disorders	Intelectual disability	Intelectual disability, x-linked
ARX	Neurological disorders	Intelectual disability	Partington syndrome with intelectual disability
NRXN1	Neurological disorders	Intelectual disability	Pitt-Hopkins-like syndrome
CDKL5	Neurological disorders	Intelectual disability	Rett syndrome
FOXG1	Neurological disorders	Intelectual disability	Rett syndrome
MECP2	Neurological disorders	Intelectual disability	Rett syndrome
SLC2A1	Neurological disorders	Intelectual disability	Rett syndrome
MCCC1	Metabolic disorders	Aciduria	3-methylcrotonyl-CoA carboxylase deficiency
MCCC2	Metabolic disorders	Aciduria	3-methylcrotonyl-CoA carboxylase deficiency
ACY1	Metabolic disorders	Aciduria	Aminoacylase deficiency
BTD	Metabolic disorders	Aciduria	Biotinidase deficiency
FTCD	Metabolic disorders	Aciduria	Formiminoglutamic aciduria
FH	Metabolic disorders	Aciduria	Fumaric aciduria
ETFDH	Metabolic disorders	Aciduria	Glutaric acidemia
GCDH	Metabolic disorders	Aciduria	Glutaric acidemia
MADD	Metabolic disorders	Aciduria	Glutaric acidemia
HMGCL	Metabolic disorders	Aciduria	Hydroxymethylglutaric aciduria
ACAD8	Metabolic disorders	Aciduria	Isobutyryl-CoA dehydrogenase deficiency
IVD	Metabolic disorders	Aciduria	Isovaleric acidemia
BCKDHA	Metabolic disorders	Aciduria	Maple syrup disease
BCKDHB	Metabolic disorders	Aciduria	Maple syrup disease
HLCS	Metabolic disorders	Aciduria	Multiple carboxylase deficiency
PCCA	Metabolic disorders	Aciduria	Propionic acidemia
PCCB	Metabolic disorders	Aciduria	Propionic acidemia
UROC1	Metabolic disorders	Aciduria	Urocanic aciduria
AUH	Metabolic disorders	Aciduria	3-methylglutaconic aciduria
ACAT1	Metabolic disorders	Aciduria	Alpha methylacetoacetic aciduria
ASL	Metabolic disorders	Aciduria	Argininosuccinic aciduria
MMAA	Metabolic disorders	Aciduria	Methylmalonic aciduria
MMADHC	Metabolic disorders	Aciduria	Methylmalonic aciduria and homocystinuria
MVK	Metabolic disorders	Aciduria	Mevalonic aciduria
SLC2A1	Metabolic disorders	GLUT1 deficiency syndrome
MC1R	Metabolic disorders	Albinism	Oculocutaneous albinism
SERPINA1	Metabolic disorders	Alpha-1-antitrypsin deficiency
TTR	Metabolic disorders	Amyloidosis	Andrade disease
APOA1	Metabolic disorders	Amyloidosis	Renal amyloidosis
ARG1	Metabolic disorders	Argininemia
TTPA	Metabolic disorders	Ataxia with vitamin E deficiency
CFTR	Metabolic disorders	Bronchiectasis	Cystic fibrosis
SCNN1A	Metabolic disorders	Bronchiectasis	Cystic fibrosis
SCNN1B	Metabolic disorders	Bronchiectasis	Cystic fibrosis
SCNN1G	Metabolic disorders	Bronchiectasis	Cystic fibrosis
TCF7L2	Metabolic disorders	Bronchiectasis	Cystic fibrosis
TGFB1	Metabolic disorders	Bronchiectasis	Cystic fibrosis
ASS1	Metabolic disorders	Citrullinemia
CYP21A2	Metabolic disorders	Congenital adrenal hyperplasia
B3GAT3	Metabolic disorders	Congenital glycosylation defect	Larsen-like syndrome
DOLK	Metabolic disorders	Congenital glycosylation defect
PMM2	Metabolic disorders	Congenital glycosylation defect
COG2	Metabolic disorders	Congenital glycosylation disorder
SLC3A1	Metabolic disorders	Cystinuria
SLC7A9	Metabolic disorders	Cystinuria
MTTP	Metabolic disorders	Dyslipidemia	Abetalipoproteinemia
CYP27A1	Metabolic disorders	Dyslipidemia	Cerebrotendinous xanthomatosis
APOB	Metabolic disorders	Dyslipidemia	Hypercholesterolemia
LDLR	Metabolic disorders	Dyslipidemia	Hypercholesterolemia
PCSK9	Metabolic disorders	Dyslipidemia	Hypercholesterolemia
APOE	Metabolic disorders	Dyslipidemia	Hyperlipoproteinemia
LPL	Metabolic disorders	Dyslipidemia	Hyperlipoproteinemia
LPL	Metabolic disorders	Dyslipidemia	Hyperlipoproteinemia
ABCA1	Metabolic disorders	Dyslipidemia	Hypoalphalipoproteinemia
APOA1	Metabolic disorders	Dyslipidemia	Hypoalphalipoproteinemia
APOB	Metabolic disorders	Dyslipidemia	Hypoalphalipoproteinemia
APOE	Metabolic disorders	Dyslipidemia	Lipoprotein glomerulopathy
ALDH3A2	Metabolic disorders	Dyslipidemia	Sjogren-Larsson syndrome
DHCR7	Metabolic disorders	Dyslipidemia	Smith-Lemli-Opitz syndrome
ABCA1	Metabolic disorders	Dyslipidemia	Tangier disease
CYP11B2	Metabolic disorders	Familial hypoaldosteronism
CYP11B2	Metabolic disorders	Familial hypoaldosteronism
AP2S1	Metabolic disorders	Familial hypocalciuric hypercalcemia
CASR	Metabolic disorders	Familial hypocalciuric hypercalcemia
GNA11	Metabolic disorders	Familial hypocalciuric hypercalcemia
ALDOB	Metabolic disorders	Hereditary fructose intolerance
GLRA1	Metabolic disorders	Hereditary hyperekplexia
GLRB	Metabolic disorders	Hereditary hyperekplexia
SLC6A5	Metabolic disorders	Hereditary hyperekplexia
MMADHC	Metabolic disorders	Homocystinuria	Functional methionine synthase deficiency
CBS	Metabolic disorders	Homocystinuria	Thrombosis, hyperhomocysteinemic
CBS	Metabolic disorders	Homocystinuria
UGT1A1	Metabolic disorders	Hyperbilirubinemia	Crigler-Najjar syndrome
UGT1A1	Metabolic disorders	Hyperbilirubinemia	Crigler-Najjar syndrome
UGT1A1	Metabolic disorders	Hyperbilirubinemia	Gilbert syndrome
UGT1A1	Metabolic disorders	Hyperbilirubinemia
GCH1	Metabolic disorders	Hyperphenylalaninemia
PAH	Metabolic disorders	Hyperphenylalaninemia
PTS	Metabolic disorders	Hyperphenylalaninemia
SLC16A2	Metabolic disorders	Hypothyroidism	Allan-Herndon-Dudley syndrome
KCNA1	Metabolic disorders	Isolated hypomagnesemia
EIF2B5	Metabolic disorders	Leucodystrophy	Leukoencephalopathy with vanishing white matter
MLC1	Metabolic disorders	Leucodystrophy	Megalencephalic leukoencephalopathy with subcortical cysts
PLP1	Metabolic disorders	Leucodystrophy	Pelizaeus-Merzbacher disease
ARSA	Metabolic disorders	Leucodystrophy
GJC2	Metabolic disorders	Leucodystrophy
HSPD1	Metabolic disorders	Leucodystrophy
POLR1C	Metabolic disorders	Leucodystrophy
MAN2B1	Metabolic disorders	Lysosomal disease	Alpha-mannosidosis
CLN3	Metabolic disorders	Lysosomal disease	Ceroid lipofuscinosis, neuronal
CLN5	Metabolic disorders	Lysosomal disease	Ceroid lipofuscinosis, neuronal
CLN6	Metabolic disorders	Lysosomal disease	Ceroid lipofuscinosis, neuronal
CLN6	Metabolic disorders	Lysosomal disease	Ceroid lipofuscinosis, neuronal
CLN8	Metabolic disorders	Lysosomal disease	Ceroid lipofuscinosis, neuronal
CLN8	Metabolic disorders	Lysosomal disease	Ceroid lipofuscinosis, neuronal
CTSD	Metabolic disorders	Lysosomal disease	Ceroid lipofuscinosis, neuronal
CTSF	Metabolic disorders	Lysosomal disease	Ceroid lipofuscinosis, neuronal
DNAJC5	Metabolic disorders	Lysosomal disease	Ceroid lipofuscinosis, neuronal
GRN	Metabolic disorders	Lysosomal disease	Ceroid lipofuscinosis, neuronal
MFSD8	Metabolic disorders	Lysosomal disease	Ceroid lipofuscinosis, neuronal
PPT1	Metabolic disorders	Lysosomal disease	Ceroid lipofuscinosis, neuronal
TPP1	Metabolic disorders	Lysosomal disease	Ceroid lipofuscinosis, neuronal
LAMP2	Metabolic disorders	Lysosomal disease	Danon disease
GLA	Metabolic disorders	Lysosomal disease	Fabry disease
AGL	Metabolic disorders	Lysosomal disease	Glycogen storage disease
GAA	Metabolic disorders	Lysosomal disease	Glycogen storage disease
PYGM	Metabolic disorders	Lysosomal disease	Glycogen storage disease
GALC	Metabolic disorders	Lysosomal disease	Krabbe disease
IDS	Metabolic disorders	Lysosomal disease	Mucopolysaccharidosis
IDUA	Metabolic disorders	Lysosomal disease	Mucopolysaccharidosis	Hurler syndrome
IDUA	Metabolic disorders	Lysosomal disease	Mucopolysaccharidosis	Scheie syndrome
NAGLU	Metabolic disorders	Lysosomal disease	Mucopolysaccharidosis
SGSH	Metabolic disorders	Lysosomal disease	Mucopolysaccharidosis
NPC1	Metabolic disorders	Lysosomal disease	Niemann-Pick disease
CTSK	Metabolic disorders	Lysosomal disease	Pycnodysostosis
HEXA	Metabolic disorders	Lysosomal disease	Tay-Sachs disease
MAT1A	Metabolic disorders	Methionine adenosyltransferase I/III deficiency
GPHN	Metabolic disorders	Molybdenum cofactor deficiency
FOLR1	Metabolic disorders	Neurodegenerative syndrome due to cerebral folate transport deficiency
CFTR	Metabolic disorders	Pancreatitis
ABCD1	Metabolic disorders	Peroxisomal disease	Adrenoleukodystrophy
PEX7	Metabolic disorders	Peroxisomal disease	Refsum disease
PHYH	Metabolic disorders	Peroxisomal disease	Refsum disease
PAH	Metabolic disorders	Phenylketonuria
PRPS1	Metabolic disorders	Phosphoribosylpyrophosphate synthetase superactivity
CPOX	Metabolic disorders	Porphyria	Coproporphyria
FECH	Metabolic disorders	Porphyria	Erythropoietic protoporphyria
UROD	Metabolic disorders	Porphyria	Porphyria cutanea tarda
ALAD	Metabolic disorders	Porphyria	Porphyria, acute hepatic
HMBS	Metabolic disorders	Porphyria	Porphyria, acute intermittent
UROS	Metabolic disorders	Porphyria	Porphyria, congenital erythropoietic
PPOX	Metabolic disorders	Porphyria	Variegate porphyria
APOE	Metabolic disorders	Sea-blue histiocytosis
SLC19A3	Metabolic disorders	Thiamine metabolism dysfunction syndrome
FMO3	Metabolic disorders	Trimethylaminuria
FAH	Metabolic disorders	Tyrosinemia
TAT	Metabolic disorders	Tyrosinemia
ATP7B	Metabolic disorders	Wilson disease
TAZ	Mitochondrial disorders	Aciduria	Barth syndrome
CPT1A	Mitochondrial disorders	Fatty acid oxidation and ketogenesis deficiency	Carnitine deficiency
CPT2	Mitochondrial disorders	Fatty acid oxidation and ketogenesis deficiency	Carnitine deficiency
CPT2	Mitochondrial disorders	Fatty acid oxidation and ketogenesis deficiency	Carnitine deficiency
CPT2	Mitochondrial disorders	Fatty acid oxidation and ketogenesis deficiency	Carnitine deficiency
SLC22A5	Mitochondrial disorders	Fatty acid oxidation and ketogenesis deficiency	Carnitine deficiency
SLC25A20	Mitochondrial disorders	Fatty acid oxidation and ketogenesis deficiency	Carnitine deficiency
ACADM	Mitochondrial disorders	Fatty acid oxidation and ketogenesis deficiency	Short chain acyl-CoA dehydrogenase deficiency
ACADS	Mitochondrial disorders	Fatty acid oxidation and ketogenesis deficiency	Short chain acyl-CoA dehydrogenase deficiency
ACADVL	Mitochondrial disorders	Fatty acid oxidation and ketogenesis deficiency	Short chain acyl-CoA dehydrogenase deficiency
AMPD1	Mitochondrial disorders	Mitochondrial myopathy
COX15	Mitochondrial disorders	Mitochondrial oxidative phosphorylation disorder	Fatal infantile cardioencephalomyopathy
SCO2	Mitochondrial disorders	Mitochondrial oxidative phosphorylation disorder	Fatal infantile cardioencephalomyopathy
NDUFS1	Mitochondrial disorders	Mitochondrial oxidative phosphorylation disorder	Complex I deficiency
NDUFS2	Mitochondrial disorders	Mitochondrial oxidative phosphorylation disorder	Complex I deficiency
NDUFS4	Mitochondrial disorders	Mitochondrial oxidative phosphorylation disorder	Complex I deficiency
NDUFS7	Mitochondrial disorders	Mitochondrial oxidative phosphorylation disorder	Complex I deficiency
NDUFS8	Mitochondrial disorders	Mitochondrial oxidative phosphorylation disorder	Complex I deficiency
NDUFV1	Mitochondrial disorders	Mitochondrial oxidative phosphorylation disorder	Complex I deficiency
SDHA	Mitochondrial disorders	Mitochondrial oxidative phosphorylation disorder	Complex II deficiency
SDHAF1	Mitochondrial disorders	Mitochondrial oxidative phosphorylation disorder	Complex II deficiency
SDHB	Mitochondrial disorders	Mitochondrial oxidative phosphorylation disorder	Complex II deficiency
SDHD	Mitochondrial disorders	Mitochondrial oxidative phosphorylation disorder	Complex II deficiency
BCS1L	Mitochondrial disorders	Mitochondrial oxidative phosphorylation disorder	Complex III deficiency
UQCRB	Mitochondrial disorders	Mitochondrial oxidative phosphorylation disorder	Complex III deficiency
UQCRB	Mitochondrial disorders	Mitochondrial oxidative phosphorylation disorder	Complex III deficiency
COX10	Mitochondrial disorders	Mitochondrial oxidative phosphorylation disorder	Complex IV deficiency
SCO1	Mitochondrial disorders	Mitochondrial oxidative phosphorylation disorder	Complex IV deficiency
SURF1	Mitochondrial disorders	Mitochondrial oxidative phosphorylation disorder	Complex IV deficiency
TACO1	Mitochondrial disorders	Mitochondrial oxidative phosphorylation disorder	Complex IV deficiency
ATPAF2	Mitochondrial disorders	Mitochondrial oxidative phosphorylation disorder	Complex V deficiency
BCS1L	Mitochondrial disorders	Mitochondrial oxidative phosphorylation disorder	Leigh syndrome
COX10	Mitochondrial disorders	Mitochondrial oxidative phosphorylation disorder	Leigh syndrome
COX15	Mitochondrial disorders	Mitochondrial oxidative phosphorylation disorder	Leigh syndrome
LRPPRC	Mitochondrial disorders	Mitochondrial oxidative phosphorylation disorder	Leigh syndrome
DGUOK	Mitochondrial disorders	Mitochondrial oxidative phosphorylation disorder	Mitochondrial DNA deletion syndrome	Mitochondrial DNA depletion syndrome, hepatocellular form
POLG	Mitochondrial disorders	Mitochondrial oxidative phosphorylation disorder	Mitochondrial DNA deletion syndrome	Alpers progressive sclerosing poliodystrophy
POLG	Mitochondrial disorders	Mitochondrial oxidative phosphorylation disorder	Mitochondrial DNA deletion syndrome	Mitochondrial neurogastrointestinal encephalomyopathy, MNGIE
RRM2B	Mitochondrial disorders	Mitochondrial oxidative phosphorylation disorder	Mitochondrial DNA deletion syndrome	Mitochondrial neurogastrointestinal encephalomyopathy, MNGIE
SLC25A4	Mitochondrial disorders	Mitochondrial oxidative phosphorylation disorder	Mitochondrial DNA deletion syndrome
SLC25A4	Mitochondrial disorders	Mitochondrial oxidative phosphorylation disorder	Mitochondrial DNA deletion syndrome
TK2	Mitochondrial disorders	Mitochondrial oxidative phosphorylation disorder	Mitochondrial DNA deletion syndrome	Mitochondrial DNA depletion syndrome, myopathic form
DARS2	Mitochondrial disorders	Mitochondrial oxidative phosphorylation disorder	Mitochondrial protein synthesis defects	Leukoencephalopathy
GFM1	Mitochondrial disorders	Mitochondrial oxidative phosphorylation disorder	Mitochondrial protein synthesis defects	Combined oxidative phosphorylation defect
MRPS16	Mitochondrial disorders	Mitochondrial oxidative phosphorylation disorder	Mitochondrial protein synthesis defects	Combined oxidative phosphorylation defect
PUS1	Mitochondrial disorders	Mitochondrial oxidative phosphorylation disorder	Mitochondrial protein synthesis defects	Mitochondrial myopathy
TRMU	Mitochondrial disorders	Mitochondrial oxidative phosphorylation disorder	Mitochondrial protein synthesis defects	Acute infantile liver failure
TUFM	Mitochondrial disorders	Mitochondrial oxidative phosphorylation disorder	Mitochondrial protein synthesis defects	Combined oxidative phosphorylation defect
DGUOK	Mitochondrial disorders	Mitochondrial oxidative phosphorylation disorder	Multiple mitochondrial DNA deletion syndrome	Progressive external ophthalmoplegia
OPA1	Mitochondrial disorders	Mitochondrial oxidative phosphorylation disorder	Multiple mitochondrial DNA deletion syndrome	Optic atrophy, deafness, polyneuropathy and myopathy
POLG	Mitochondrial disorders	Mitochondrial oxidative phosphorylation disorder	Multiple mitochondrial DNA deletion syndrome	Spinocerebellar ataxia-spilepsy
POLG	Mitochondrial disorders	Mitochondrial oxidative phosphorylation disorder	Multiple mitochondrial DNA deletion syndrome	Progressive external ophthalmoplegia
POLG	Mitochondrial disorders	Mitochondrial oxidative phosphorylation disorder	Multiple mitochondrial DNA deletion syndrome	Progressive external ophthalmoplegia
POLG2	Mitochondrial disorders	Mitochondrial oxidative phosphorylation disorder	Multiple mitochondrial DNA deletion syndrome	Progressive external ophthalmoplegia
RRM2B	Mitochondrial disorders	Mitochondrial oxidative phosphorylation disorder	Multiple mitochondrial DNA deletion syndrome	Kearns-Sayre syndrome
SLC25A4	Mitochondrial disorders	Mitochondrial oxidative phosphorylation disorder	Multiple mitochondrial DNA deletion syndrome	Progressive external ophthalmoplegia
TK2	Mitochondrial disorders	Mitochondrial oxidative phosphorylation disorder	Multiple mitochondrial DNA deletion syndrome	Progressive external ophthalmoplegia
COQ2	Mitochondrial disorders	Mitochondrial oxidative phosphorylation disorder	Primary coenzyme Q10 deficiency
COQ8A	Mitochondrial disorders	Mitochondrial oxidative phosphorylation disorder	Primary coenzyme Q10 deficiency
COQ9	Mitochondrial disorders	Mitochondrial oxidative phosphorylation disorder	Primary coenzyme Q10 deficiency
BCS1L	Mitochondrial disorders	Mitochondrial oxidative phosphorylation disorder	Respiratory chain complex defects	Bjornstad syndrome
BCS1L	Mitochondrial disorders	Mitochondrial oxidative phosphorylation disorder	Respiratory chain complex defects	GRACILE syndrome
SLC25A3	Mitochondrial disorders	Mitochondrial phosphate–carrier deficiency
C19orf12	Mitochondrial disorders	Neurodegeneration with brain iron accumulation
ATP1A3	Neurological disorders	Movement disorders	Alternating hemiplegia of childhood
APTX	Neurological disorders	Movement disorders	Ataxia	Ataxia-oculomotor apraxia
PIK3R5	Neurological disorders	Movement disorders	Ataxia	Ataxia-oculomotor apraxia
PNKP	Neurological disorders	Movement disorders	Ataxia	Ataxia-oculomotor apraxia
SETX	Neurological disorders	Movement disorders	Ataxia	Ataxia-oculomotor apraxia
ATM	Neurological disorders	Movement disorders	Ataxia	Ataxia-telangiectasia
PNPLA6	Neurological disorders	Movement disorders	Ataxia	Boucher-Neuhäuser syndrome
ZNF592	Neurological disorders	Movement disorders	Ataxia	CAMOS syndrome
ATP1A3	Neurological disorders	Movement disorders	Ataxia	CAPOS syndrome
CACNA1A	Neurological disorders	Movement disorders	Ataxia	Episodic ataxia
CACNB4	Neurological disorders	Movement disorders	Ataxia	Episodic ataxia
KCNA1	Neurological disorders	Movement disorders	Ataxia	Episodic ataxia
SLC1A3	Neurological disorders	Movement disorders	Ataxia	Episodic ataxia
FXN	Neurological disorders	Movement disorders	Ataxia	Friedreich ataxia
POLG	Neurological disorders	Movement disorders	Ataxia	Mitochondrial ataxia syndrome
KCNJ10	Neurological disorders	Movement disorders	Ataxia	SeSAME syndrome
AFG3L2	Neurological disorders	Movement disorders	Ataxia	Spastic ataxia
MTPAP	Neurological disorders	Movement disorders	Ataxia	Spastic ataxia
SACS	Neurological disorders	Movement disorders	Ataxia	Spastic ataxia
AFG3L2	Neurological disorders	Movement disorders	Ataxia	Spinocerebellar ataxia
ANO10	Neurological disorders	Movement disorders	Ataxia	Spinocerebellar ataxia
BEAN1	Neurological disorders	Movement disorders	Ataxia	Spinocerebellar ataxia
CACNA1A	Neurological disorders	Movement disorders	Ataxia	Spinocerebellar ataxia
CCDC88C	Neurological disorders	Movement disorders	Ataxia	Spinocerebellar ataxia
FGF14	Neurological disorders	Movement disorders	Ataxia	Spinocerebellar ataxia
IFRD1	Neurological disorders	Movement disorders	Ataxia	Spinocerebellar ataxia
ITPR1	Neurological disorders	Movement disorders	Ataxia	Spinocerebellar ataxia
ITPR1	Neurological disorders	Movement disorders	Ataxia	Spinocerebellar ataxia
KCNC3	Neurological disorders	Movement disorders	Ataxia	Spinocerebellar ataxia
KCND3	Neurological disorders	Movement disorders	Ataxia	Spinocerebellar ataxia
PDYN	Neurological disorders	Movement disorders	Ataxia	Spinocerebellar ataxia
PLEKHG4	Neurological disorders	Movement disorders	Ataxia	Spinocerebellar ataxia
PRKCG	Neurological disorders	Movement disorders	Ataxia	Spinocerebellar ataxia
SETX	Neurological disorders	Movement disorders	Ataxia	Spinocerebellar ataxia
SPTBN2	Neurological disorders	Movement disorders	Ataxia	Spinocerebellar ataxia
SPTBN2	Neurological disorders	Movement disorders	Ataxia	Spinocerebellar ataxia
SYNE1	Neurological disorders	Movement disorders	Ataxia	Spinocerebellar ataxia
SYT14	Neurological disorders	Movement disorders	Ataxia	Spinocerebellar ataxia
TDP1	Neurological disorders	Movement disorders	Ataxia	Spinocerebellar ataxia
TGM6	Neurological disorders	Movement disorders	Ataxia	Spinocerebellar ataxia
TPP1	Neurological disorders	Movement disorders	Ataxia	Spinocerebellar ataxia
TTBK2	Neurological disorders	Movement disorders	Ataxia	Spinocerebellar ataxia
HK1	Neurological disorders	Movement disorders	Charcot-Marie-Tooth disease
VPS13A	Neurological disorders	Movement disorders	Chorea	Choreoacanthocytosis
PRRT2	Neurological disorders	Movement disorders	Chorea	Episodic kinesigenic dyskinesia
NKX2-1	Neurological disorders	Movement disorders	Chorea	Hereditary benign chorea
GCH1	Neurological disorders	Movement disorders	Dystonia	Dopa-responsive dystonia
SGCE	Neurological disorders	Movement disorders	Dystonia	Myoclonic dystonia
ATP1A3	Neurological disorders	Movement disorders	Dystonia
CACNA1B	Neurological disorders	Movement disorders	Dystonia
COL6A3	Neurological disorders	Movement disorders	Dystonia
CC2D2A	Neurological disorders	Movement disorders	Joubert syndrome
CEP290	Neurological disorders	Movement disorders	Joubert syndrome
NPHP1	Neurological disorders	Movement disorders	Joubert syndrome
OFD1	Neurological disorders	Movement disorders	Joubert syndrome
SH3TC2	Neurological disorders	Movement disorders	Mononeuropathy of the median nerve, mild
KIF5A	Neurological disorders	Movement disorders	Neonatal intractable myoclonus
ATP13A2	Neurological disorders	Movement disorders	Parkinson disease	Kufor-Rakeb syndrome
DCTN1	Neurological disorders	Movement disorders	Parkinson disease	Perry syndrome
LRRK2	Neurological disorders	Movement disorders	Parkinson disease
PARK7	Neurological disorders	Movement disorders	Parkinson disease
PINK1	Neurological disorders	Movement disorders	Parkinson disease
PRKN	Neurological disorders	Movement disorders	Parkinson disease
SNCA	Neurological disorders	Movement disorders	Parkinson disease
SNCA	Neurological disorders	Movement disorders	Parkinson disease
SPG21	Neurological disorders	Movement disorders	Spastic paraparesis	Mast syndrome
ALS2	Neurological disorders	Movement disorders	Spastic paraparesis
AP4B1	Neurological disorders	Movement disorders	Spastic paraparesis
AP4E1	Neurological disorders	Movement disorders	Spastic paraparesis
AP4M1	Neurological disorders	Movement disorders	Spastic paraparesis
AP4S1	Neurological disorders	Movement disorders	Spastic paraparesis
AP5Z1	Neurological disorders	Movement disorders	Spastic paraparesis
ATL1	Neurological disorders	Movement disorders	Spastic paraparesis
ATP13A2	Neurological disorders	Movement disorders	Spastic paraparesis
BSCL2	Neurological disorders	Movement disorders	Spastic paraparesis
C19orf12	Neurological disorders	Movement disorders	Spastic paraparesis
CYP7B1	Neurological disorders	Movement disorders	Spastic paraparesis
ENTPD1	Neurological disorders	Movement disorders	Spastic paraparesis
ERLIN2	Neurological disorders	Movement disorders	Spastic paraparesis
FA2H	Neurological disorders	Movement disorders	Spastic paraparesis
GJC2	Neurological disorders	Movement disorders	Spastic paraparesis
HSPD1	Neurological disorders	Movement disorders	Spastic paraparesis
KIF1A	Neurological disorders	Movement disorders	Spastic paraparesis
KIF5A	Neurological disorders	Movement disorders	Spastic paraparesis
NIPA1	Neurological disorders	Movement disorders	Spastic paraparesis
PLP1	Neurological disorders	Movement disorders	Spastic paraparesis
PNPLA6	Neurological disorders	Movement disorders	Spastic paraparesis
SLC33A1	Neurological disorders	Movement disorders	Spastic paraparesis
SPART	Neurological disorders	Movement disorders	Spastic paraparesis
SPAST	Neurological disorders	Movement disorders	Spastic paraparesis
SPG11	Neurological disorders	Movement disorders	Spastic paraparesis
SPG7	Neurological disorders	Movement disorders	Spastic paraparesis
WASHC5	Neurological disorders	Movement disorders	Spastic paraparesis
ZFYVE26	Neurological disorders	Movement disorders	Spastic paraparesis
ZFYVE27	Neurological disorders	Movement disorders	Spastic paraparesis
MPZ	Neurological disorders	Muscular dystrophies	Charcot-Marie-Tooth disease	Dejerine-Sottas syndrome
MPZ	Neurological disorders	Muscular dystrophies	Charcot-Marie-Tooth disease	Roussy-Lévy syndrome
PMP22	Neurological disorders	Muscular dystrophies	Charcot-Marie-Tooth disease	Roussy-Lévy syndrome
AARS1	Neurological disorders	Muscular dystrophies	Charcot-Marie-Tooth disease
BSCL2	Neurological disorders	Muscular dystrophies	Charcot-Marie-Tooth disease
DNAJB2	Neurological disorders	Muscular dystrophies	Charcot-Marie-Tooth disease
DNM2	Neurological disorders	Muscular dystrophies	Charcot-Marie-Tooth disease
DNM2	Neurological disorders	Muscular dystrophies	Charcot-Marie-Tooth disease
DYNC1H1	Neurological disorders	Muscular dystrophies	Charcot-Marie-Tooth disease
EGR2	Neurological disorders	Muscular dystrophies	Charcot-Marie-Tooth disease
FGD4	Neurological disorders	Muscular dystrophies	Charcot-Marie-Tooth disease
FIG4	Neurological disorders	Muscular dystrophies	Charcot-Marie-Tooth disease
GARS	Neurological disorders	Muscular dystrophies	Charcot-Marie-Tooth disease
GDAP1	Neurological disorders	Muscular dystrophies	Charcot-Marie-Tooth disease
GDAP1	Neurological disorders	Muscular dystrophies	Charcot-Marie-Tooth disease
GDAP1	Neurological disorders	Muscular dystrophies	Charcot-Marie-Tooth disease
GDAP1	Neurological disorders	Muscular dystrophies	Charcot-Marie-Tooth disease
GJB1	Neurological disorders	Muscular dystrophies	Charcot-Marie-Tooth disease
HSPB1	Neurological disorders	Muscular dystrophies	Charcot-Marie-Tooth disease
HSPB8	Neurological disorders	Muscular dystrophies	Charcot-Marie-Tooth disease
IGHMBP2	Neurological disorders	Muscular dystrophies	Charcot-Marie-Tooth disease
KARS	Neurological disorders	Muscular dystrophies	Charcot-Marie-Tooth disease
KIF1B	Neurological disorders	Muscular dystrophies	Charcot-Marie-Tooth disease
KIF5A	Neurological disorders	Muscular dystrophies	Charcot-Marie-Tooth disease
LITAF	Neurological disorders	Muscular dystrophies	Charcot-Marie-Tooth disease
LMNA	Neurological disorders	Muscular dystrophies	Charcot-Marie-Tooth disease
LRSAM1	Neurological disorders	Muscular dystrophies	Charcot-Marie-Tooth disease
MED25	Neurological disorders	Muscular dystrophies	Charcot-Marie-Tooth disease
MFN2	Neurological disorders	Muscular dystrophies	Charcot-Marie-Tooth disease
MFN2	Neurological disorders	Muscular dystrophies	Charcot-Marie-Tooth disease
MPZ	Neurological disorders	Muscular dystrophies	Charcot-Marie-Tooth disease
MPZ	Neurological disorders	Muscular dystrophies	Charcot-Marie-Tooth disease
MPZ	Neurological disorders	Muscular dystrophies	Charcot-Marie-Tooth disease
MPZ	Neurological disorders	Muscular dystrophies	Charcot-Marie-Tooth disease
MTMR2	Neurological disorders	Muscular dystrophies	Charcot-Marie-Tooth disease
NAGLU	Neurological disorders	Muscular dystrophies	Charcot-Marie-Tooth disease
NDRG1	Neurological disorders	Muscular dystrophies	Charcot-Marie-Tooth disease
NEFL	Neurological disorders	Muscular dystrophies	Charcot-Marie-Tooth disease
NEFL	Neurological disorders	Muscular dystrophies	Charcot-Marie-Tooth disease
PLEKHG5	Neurological disorders	Muscular dystrophies	Charcot-Marie-Tooth disease
PMP22	Neurological disorders	Muscular dystrophies	Charcot-Marie-Tooth disease
PMP22	Neurological disorders	Muscular dystrophies	Charcot-Marie-Tooth disease
PRPS1	Neurological disorders	Muscular dystrophies	Charcot-Marie-Tooth disease
PRX	Neurological disorders	Muscular dystrophies	Charcot-Marie-Tooth disease
RAB7A	Neurological disorders	Muscular dystrophies	Charcot-Marie-Tooth disease
SBF2	Neurological disorders	Muscular dystrophies	Charcot-Marie-Tooth disease
SH3TC2	Neurological disorders	Muscular dystrophies	Charcot-Marie-Tooth disease
SPG11	Neurological disorders	Muscular dystrophies	Charcot-Marie-Tooth disease
SURF1	Neurological disorders	Muscular dystrophies	Charcot-Marie-Tooth disease
TRPV4	Neurological disorders	Muscular dystrophies	Charcot-Marie-Tooth disease
VCP	Neurological disorders	Muscular dystrophies	Charcot-Marie-Tooth disease
YARS	Neurological disorders	Muscular dystrophies	Charcot-Marie-Tooth disease
COL6A1	Neurological disorders	Muscular dystrophies	Congenital muscular dystrophy	Congenital muscular dystrophy, Ullrich type
LAMA2	Neurological disorders	Muscular dystrophies	Congenital muscular dystrophy
LMNA	Neurological disorders	Muscular dystrophies	Congenital muscular dystrophy
CHRNE	Neurological disorders	Muscular dystrophies	Congenital myasthenic syndrome
CHRNE	Neurological disorders	Muscular dystrophies	Congenital myasthenic syndrome
CHRNE	Neurological disorders	Muscular dystrophies	Congenital myasthenic syndrome
SLC5A7	Neurological disorders	Muscular dystrophies	Congenital myasthenic syndrome
DMD	Neurological disorders	Muscular dystrophies	Dystrophinopathy	Muscular dystrophy, Becker type
DMD	Neurological disorders	Muscular dystrophies	Dystrophinopathy	Muscular dystrophy, Duchenne type
EMD	Neurological disorders	Muscular dystrophies	Emery-Dreifuss muscular dystrophy
LMNA	Neurological disorders	Muscular dystrophies	Emery-Dreifuss muscular dystrophy
LMNA	Neurological disorders	Muscular dystrophies	Emery-Dreifuss muscular dystrophy
SYNE1	Neurological disorders	Muscular dystrophies	Emery-Dreifuss muscular dystrophy
SYNE2	Neurological disorders	Muscular dystrophies	Emery-Dreifuss muscular dystrophy
TMEM43	Neurological disorders	Muscular dystrophies	Emery-Dreifuss muscular dystrophy
KCNE3	Neurological disorders	Muscular dystrophies	Hypokalemic periodic paralysis
CAV3	Neurological disorders	Muscular dystrophies	Isolated asymptomatic elevation of creatine phosphokinase
TTN	Neurological disorders	Muscular dystrophies	Late-onset tibial muscular dystrophy
ANO5	Neurological disorders	Muscular dystrophies	Limb-girdle muscular dystrophy
CAPN3	Neurological disorders	Muscular dystrophies	Limb-girdle muscular dystrophy
CAV3	Neurological disorders	Muscular dystrophies	Limb-girdle muscular dystrophy
DES	Neurological disorders	Muscular dystrophies	Limb-girdle muscular dystrophy
DNAJB6	Neurological disorders	Muscular dystrophies	Limb-girdle muscular dystrophy
DYSF	Neurological disorders	Muscular dystrophies	Limb-girdle muscular dystrophy
LMNA	Neurological disorders	Muscular dystrophies	Limb-girdle muscular dystrophy
MYOT	Neurological disorders	Muscular dystrophies	Limb-girdle muscular dystrophy
PLEC	Neurological disorders	Muscular dystrophies	Limb-girdle muscular dystrophy
SGCA	Neurological disorders	Muscular dystrophies	Limb-girdle muscular dystrophy
SGCB	Neurological disorders	Muscular dystrophies	Limb-girdle muscular dystrophy
SGCD	Neurological disorders	Muscular dystrophies	Limb-girdle muscular dystrophy
SGCG	Neurological disorders	Muscular dystrophies	Limb-girdle muscular dystrophy
TCAP	Neurological disorders	Muscular dystrophies	Limb-girdle muscular dystrophy
TTN	Neurological disorders	Muscular dystrophies	Limb-girdle muscular dystrophy
ANO5	Neurological disorders	Muscular dystrophies	Miyoshi muscular dystrophy
DYSF	Neurological disorders	Muscular dystrophies	Miyoshi muscular dystrophy
ACTA2	Neurological disorders	Muscular dystrophies	Multisystemic smooth muscle dysfunction syndrome
FKRP	Neurological disorders	Muscular dystrophies	Muscular dystrophy-dystroglycanopathy
FKRP	Neurological disorders	Muscular dystrophies	Muscular dystrophy-dystroglycanopathy
FKRP	Neurological disorders	Muscular dystrophies	Muscular dystrophy-dystroglycanopathy
FKTN	Neurological disorders	Muscular dystrophies	Muscular dystrophy-dystroglycanopathy
FKTN	Neurological disorders	Muscular dystrophies	Muscular dystrophy-dystroglycanopathy
FKTN	Neurological disorders	Muscular dystrophies	Muscular dystrophy-dystroglycanopathy
POMGNT1	Neurological disorders	Muscular dystrophies	Muscular dystrophy-dystroglycanopathy
POMGNT1	Neurological disorders	Muscular dystrophies	Muscular dystrophy-dystroglycanopathy
POMGNT1	Neurological disorders	Muscular dystrophies	Muscular dystrophy-dystroglycanopathy
POMT1	Neurological disorders	Muscular dystrophies	Muscular dystrophy-dystroglycanopathy
POMT1	Neurological disorders	Muscular dystrophies	Muscular dystrophy-dystroglycanopathy
POMT1	Neurological disorders	Muscular dystrophies	Muscular dystrophy-dystroglycanopathy
POMT2	Neurological disorders	Muscular dystrophies	Muscular dystrophy-dystroglycanopathy
POMT2	Neurological disorders	Muscular dystrophies	Muscular dystrophy-dystroglycanopathy
POMT2	Neurological disorders	Muscular dystrophies	Muscular dystrophy-dystroglycanopathy
MSTN	Neurological disorders	Muscular dystrophies	Muscular hypertrophy
COL6A1	Neurological disorders	Muscular dystrophies	Myopathy	Bethlem myopathy
COL6A2	Neurological disorders	Muscular dystrophies	Myopathy	Bethlem myopathy
COL6A3	Neurological disorders	Muscular dystrophies	Myopathy	Bethlem myopathy
DNM2	Neurological disorders	Muscular dystrophies	Myopathy	Centronuclear myopathy
MTM1	Neurological disorders	Muscular dystrophies	Myopathy	Centronuclear myopathy
ACTA1	Neurological disorders	Muscular dystrophies	Myopathy	Congenital myopathy
RYR1	Neurological disorders	Muscular dystrophies	Myopathy	Congenital myopathy
RYR1	Neurological disorders	Muscular dystrophies	Myopathy	Congenital myopathy
TPM3	Neurological disorders	Muscular dystrophies	Myopathy	Congenital myopathy
CAV3	Neurological disorders	Muscular dystrophies	Myopathy	Distal myopathy
DYSF	Neurological disorders	Muscular dystrophies	Myopathy	Distal myopathy
FLNC	Neurological disorders	Muscular dystrophies	Myopathy	Distal myopathy
MYH7	Neurological disorders	Muscular dystrophies	Myopathy	Distal myopathy
VCP	Neurological disorders	Muscular dystrophies	Myopathy	Inclusion body myopathy with early-onset Paget disease
DNM2	Neurological disorders	Muscular dystrophies	Myopathy	Lethal congenital contracture syndrome
BAG3	Neurological disorders	Muscular dystrophies	Myopathy	Myofibrillar myopathy
CRYAB	Neurological disorders	Muscular dystrophies	Myopathy	Myofibrillar myopathy
CRYAB	Neurological disorders	Muscular dystrophies	Myopathy	Myofibrillar myopathy
FLNC	Neurological disorders	Muscular dystrophies	Myopathy	Myofibrillar myopathy
LDB3	Neurological disorders	Muscular dystrophies	Myopathy	Myofibrillar myopathy
MYOT	Neurological disorders	Muscular dystrophies	Myopathy	Myofibrillar myopathy
TTN	Neurological disorders	Muscular dystrophies	Myopathy	Myofibrillar myopathy	Myopathy myofibrillar, with early respiratory failure
GFER	Neurological disorders	Muscular dystrophies	Myopathy	Myopathy with congenital cataract and developmental delay
FHL1	Neurological disorders	Muscular dystrophies	Myopathy	Myopathy with postural muscle atrophy
MYOT	Neurological disorders	Muscular dystrophies	Myopathy	Myopathy, spheroid body
MYH7	Neurological disorders	Muscular dystrophies	Myopathy	Myosin storage myopathy
MYH7	Neurological disorders	Muscular dystrophies	Myopathy	Myosin storage myopathy
CNBP	Neurological disorders	Muscular dystrophies	Myopathy	Myotonic myopathy
ACTA1	Neurological disorders	Muscular dystrophies	Myopathy	Nemaline myopathy
CFL2	Neurological disorders	Muscular dystrophies	Myopathy	Nemaline myopathy
KBTBD13	Neurological disorders	Muscular dystrophies	Myopathy	Nemaline myopathy
MYPN	Neurological disorders	Muscular dystrophies	Myopathy	Nemaline myopathy
NEB	Neurological disorders	Muscular dystrophies	Myopathy	Nemaline myopathy
TNNT1	Neurological disorders	Muscular dystrophies	Myopathy	Nemaline myopathy
TPM2	Neurological disorders	Muscular dystrophies	Myopathy	Nemaline myopathy
TPM3	Neurological disorders	Muscular dystrophies	Myopathy	Nemaline myopathy
PNPLA2	Neurological disorders	Muscular dystrophies	Myopathy	Neutral lipid storage disease with myopathy
FHL1	Neurological disorders	Muscular dystrophies	Myopathy	Reducing body myopathy
FHL1	Neurological disorders	Muscular dystrophies	Myopathy	Reducing body myopathy
CAV3	Neurological disorders	Muscular dystrophies	Myopathy	Rippling muscle disease
TTN	Neurological disorders	Muscular dystrophies	Myopathy	Salih myopathy
ACTA1	Neurological disorders	Muscular dystrophies	Myopathy	Scapulohumeroperoneal myopathy
FHL1	Neurological disorders	Muscular dystrophies	Myopathy	Scapuloperoneal myopathy
MYH7	Neurological disorders	Muscular dystrophies	Myopathy	Scapuloperoneal myopathy
CLCN1	Neurological disorders	Muscular dystrophies	Myopathy
CLCN1	Neurological disorders	Muscular dystrophies	Myopathy
DES	Neurological disorders	Muscular dystrophies	Neurogenic scapuloperoneal syndrome, Kaeser type
EGR2	Neurological disorders	Muscular dystrophies	Neuropathy	Dejerine-Sottas hypertrophic neuropathy
PMP22	Neurological disorders	Muscular dystrophies	Neuropathy	Dejerine-Sottas hypertrophic neuropathy
PRX	Neurological disorders	Muscular dystrophies	Neuropathy	Dejerine-Sottas hypertrophic neuropathy
BSCL2	Neurological disorders	Muscular dystrophies	Neuropathy	Distal motor neuropathy
DCTN1	Neurological disorders	Muscular dystrophies	Neuropathy	Distal motor neuropathy
GARS	Neurological disorders	Muscular dystrophies	Neuropathy	Distal motor neuropathy
HSPB1	Neurological disorders	Muscular dystrophies	Neuropathy	Distal motor neuropathy
HSPB3	Neurological disorders	Muscular dystrophies	Neuropathy	Distal motor neuropathy
HSPB8	Neurological disorders	Muscular dystrophies	Neuropathy	Distal motor neuropathy
REEP1	Neurological disorders	Muscular dystrophies	Neuropathy	Distal motor neuropathy
SLC5A7	Neurological disorders	Muscular dystrophies	Neuropathy	Distal motor neuropathy
TRPV4	Neurological disorders	Muscular dystrophies	Neuropathy	Distal motor neuropathy
CCT5	Neurological disorders	Muscular dystrophies	Neuropathy	Neuropathy, hereditary sensory, with spastic paraplegia
PMP22	Neurological disorders	Muscular dystrophies	Neuropathy	Hereditary neuropathy with pressure palsies
SOX10	Neurological disorders	Muscular dystrophies	Neuropathy	Peripheral demyelinating neuropathy-central dysmyelinating leukodystrophy-Waardenburg syndrome-Hirschsprung disease
ABHD12	Neurological disorders	Muscular dystrophies	Neuropathy	PHARC syndrome
ATL1	Neurological disorders	Muscular dystrophies	Neuropathy	Neuropathy, hereditary sensory
KIF1A	Neurological disorders	Muscular dystrophies	Neuropathy	Neuropathy, hereditary sensory
SPTLC1	Neurological disorders	Muscular dystrophies	Neuropathy	Neuropathy, hereditary sensory
ARHGEF10	Neurological disorders	Muscular dystrophies	Neuropathy	Sensory motor neuropathy	Slowed nerve conduction velocity
EGR2	Neurological disorders	Muscular dystrophies	Neuropathy	Sensory motor neuropathy
FBLN5	Neurological disorders	Muscular dystrophies	Neuropathy	Sensory motor neuropathy
MFN2	Neurological disorders	Muscular dystrophies	Neuropathy	Sensory motor neuropathy
MPZ	Neurological disorders	Muscular dystrophies	Neuropathy	Sensory motor neuropathy
TTR	Neurological disorders	Muscular dystrophies	Neuropathy	Sensory motor neuropathy	Andrade disease
GJB3	Neurological disorders	Muscular dystrophies	Neuropathy with hearing impairment
ALS2	Neurological disorders	Muscular dystrophies	Primary lateral sclerosis
SPG7	Neurological disorders	Muscular dystrophies	Primary lateral sclerosis
DNAJB2	Neurological disorders	Muscular dystrophies	Spinal muscular atrophy
DYNC1H1	Neurological disorders	Muscular dystrophies	Spinal muscular atrophy
IGHMBP2	Neurological disorders	Muscular dystrophies	Spinal muscular atrophy
PLEKHG5	Neurological disorders	Muscular dystrophies	Spinal muscular atrophy
SMN1	Neurological disorders	Muscular dystrophies	Spinal muscular atrophy
SMN1	Neurological disorders	Muscular dystrophies	Spinal muscular atrophy
SMN1	Neurological disorders	Muscular dystrophies	Spinal muscular atrophy
SMN1	Neurological disorders	Muscular dystrophies	Spinal muscular atrophy
SMN2	Neurological disorders	Muscular dystrophies	Spinal muscular atrophy
TRPV4	Neurological disorders	Muscular dystrophies	Spinal muscular atrophy
COL2A1	Musculoskeletal disorders	Avascular necrosis
FBN2	Musculoskeletal disorders	Congenital extremity anomalies	Arthrogryposis
SYNE1	Musculoskeletal disorders	Congenital extremity anomalies	Arthrogryposis
TPM2	Musculoskeletal disorders	Congenital extremity anomalies	Arthrogryposis
TPM2	Musculoskeletal disorders	Congenital extremity anomalies	Arthrogryposis
BMPR1B	Musculoskeletal disorders	Congenital extremity anomalies	Brachydactyly
BMPR1B	Musculoskeletal disorders	Congenital extremity anomalies	Brachydactyly
TRPV4	Musculoskeletal disorders	Congenital extremity anomalies	Digital arthropathy
GLI3	Musculoskeletal disorders	Congenital extremity anomalies	Greig cephalopolysyndactyly syndrome
FGFR1	Musculoskeletal disorders	Congenital extremity anomalies	Hartsfield-Bixler-Demyer syndrome
GLI3	Musculoskeletal disorders	Congenital extremity anomalies	Postaxial polydactyly
GLI3	Musculoskeletal disorders	Congenital extremity anomalies	Preaxial polydactyly
RECQL4	Musculoskeletal disorders	Congenital extremity anomalies	RAPADILINO syndrome
TWIST1	Musculoskeletal disorders	Congenital extremity anomalies	Robinow-Sorauf syndrome
GJA1	Musculoskeletal disorders	Congenital extremity anomalies	Syndactyly
ABCC9	Musculoskeletal disorders	Dysostosis	Cantu syndrome
FGFR3	Musculoskeletal disorders	Dysostosis	CATSHL syndrome
ERF	Musculoskeletal disorders	Dysostosis	Craniosynostosis
FGFR1	Musculoskeletal disorders	Dysostosis	Craniosynostosis	Jackson-Weiss syndrome
FGFR1	Musculoskeletal disorders	Dysostosis	Craniosynostosis	Pfeiffer syndrome
FGFR1	Musculoskeletal disorders	Dysostosis	Craniosynostosis	Trigonocephaly
FGFR2	Musculoskeletal disorders	Dysostosis	Craniosynostosis	Crouzon syndrome
FGFR2	Musculoskeletal disorders	Dysostosis	Craniosynostosis	Pfeiffer syndrome
FGFR2	Musculoskeletal disorders	Dysostosis	Craniosynostosis
FGFR3	Musculoskeletal disorders	Dysostosis	Craniosynostosis	Brachycephaly
FGFR3	Musculoskeletal disorders	Dysostosis	Craniosynostosis	Muenke syndrome
FGFR3	Musculoskeletal disorders	Dysostosis	Craniosynostosis	Saethre-Chotzen syndrome
FLNA	Musculoskeletal disorders	Dysostosis	Craniosynostosis	Melnick-Needles syndrome
RECQL4	Musculoskeletal disorders	Dysostosis	Craniosynostosis	Baller-Gerold syndrome
SHOX	Musculoskeletal disorders	Dysostosis	Craniosynostosis	Léri-Weill syndrome
TWIST1	Musculoskeletal disorders	Dysostosis	Craniosynostosis	Saethre-Chotzen syndrome
TWIST1	Musculoskeletal disorders	Dysostosis	Craniosynostosis
EDNRA	Musculoskeletal disorders	Dysostosis	Otomandibular dysplasia
POLR1C	Musculoskeletal disorders	Dysostosis	Otomandibular dysplasia	Treacher-Collins syndrome
POLR1D	Musculoskeletal disorders	Dysostosis	Otomandibular dysplasia	Treacher-Collins syndrome
TCOF1	Musculoskeletal disorders	Dysostosis	Otomandibular dysplasia	Treacher-Collins syndrome
ZNF469	Musculoskeletal disorders	Ehlers-Danlos syndrome	Brittle cornea syndrome
TTR	Musculoskeletal disorders	Familial carpal tunnel syndrome
COL2A1	Musculoskeletal disorders	Legg-Calve-Perthes disease
B3GLCT	Musculoskeletal disorders	Multiple congenital anomalies/Dysmorphic disorder	Peters Plus syndrome
DVL1	Musculoskeletal disorders	Multiple congenital anomalies/Dysmorphic disorder	Robinow syndrome
WNT5A	Musculoskeletal disorders	Multiple congenital anomalies/Dysmorphic disorder	Robinow syndrome
OBSL1	Musculoskeletal disorders	Primary bone dysplasia	3M syndrome
COL2A1	Musculoskeletal disorders	Primary bone dysplasia	Achondrogenesis
SLC26A2	Musculoskeletal disorders	Primary bone dysplasia	Achondrogenesis
FGFR3	Musculoskeletal disorders	Primary bone dysplasia	Achondroplasia
FGFR3	Musculoskeletal disorders	Primary bone dysplasia	Achondroplasia
BMPR1B	Musculoskeletal disorders	Primary bone dysplasia	Acromesomelic dysplasia
FBN1	Musculoskeletal disorders	Primary bone dysplasia	Acromicric dysplasia
RMRP	Musculoskeletal disorders	Primary bone dysplasia	Anauxetic dysplasia
FGFR2	Musculoskeletal disorders	Primary bone dysplasia	Bent bone dysplasia
TRPV4	Musculoskeletal disorders	Primary bone dysplasia	Bent bone dysplasia
PAPSS2	Musculoskeletal disorders	Primary bone dysplasia	Brachyolmia
TRPV4	Musculoskeletal disorders	Primary bone dysplasia	Brachyolmia
FKBP10	Musculoskeletal disorders	Primary bone dysplasia	Bruck syndrome
COL1A1	Musculoskeletal disorders	Primary bone dysplasia	Caffey disease
TGFB1	Musculoskeletal disorders	Primary bone dysplasia	Camurati-Engelmann syndrome
COL10A1	Musculoskeletal disorders	Primary bone dysplasia	Chondrodysplasia
COL2A1	Musculoskeletal disorders	Primary bone dysplasia	Chondrodysplasia
PEX7	Musculoskeletal disorders	Primary bone dysplasia	Chondrodysplasia
RMRP	Musculoskeletal disorders	Primary bone dysplasia	Chondrodysplasia
HSPG2	Musculoskeletal disorders	Primary bone dysplasia	Cortical hyperostosis	Dyssegmental dysplasia, Silverman-Handmaker type
GJA1	Musculoskeletal disorders	Primary bone dysplasia	Craniometaphyseal dysplasia
COL2A1	Musculoskeletal disorders	Primary bone dysplasia	Czech dysplasia
CANT1	Musculoskeletal disorders	Primary bone dysplasia	Desbuquois dysplasia
SLC26A2	Musculoskeletal disorders	Primary bone dysplasia	Diastrophic dysplasia
COL2A1	Musculoskeletal disorders	Primary bone dysplasia	Epiphyseal dysplasia
SLC26A2	Musculoskeletal disorders	Primary bone dysplasia	Epiphyseal dysplasia
COL11A2	Musculoskeletal disorders	Primary bone dysplasia	Fibrochondrogenesis
FLNA	Musculoskeletal disorders	Primary bone dysplasia	Frontometaphyseal dysplasia
FBN1	Musculoskeletal disorders	Primary bone dysplasia	Geleophysic dysplasia
ANO5	Musculoskeletal disorders	Primary bone dysplasia	Gnathodiaphyseal dysplasia
FGFR3	Musculoskeletal disorders	Primary bone dysplasia	Hypochondroplasia
ENPP1	Musculoskeletal disorders	Primary bone dysplasia	Hypophosphatemic rickets
COL2A1	Musculoskeletal disorders	Primary bone dysplasia	Kniest dysplasia
SHOX	Musculoskeletal disorders	Primary bone dysplasia	Langer mesomelic dysplasia
B3GAT3	Musculoskeletal disorders	Primary bone dysplasia	Larsen-like syndrome
FBN1	Musculoskeletal disorders	Primary bone dysplasia	Marfan syndrome
FBN2	Musculoskeletal disorders	Primary bone dysplasia	Marfan syndrome
PTPN11	Musculoskeletal disorders	Primary bone dysplasia	Metachondromatosis
RMRP	Musculoskeletal disorders	Primary bone dysplasia	Metaphyseal dysplasia
TRPV4	Musculoskeletal disorders	Primary bone dysplasia	Metatropic dysplasia
EXT1	Musculoskeletal disorders	Primary bone dysplasia	Multiple osteochondromas
EXT2	Musculoskeletal disorders	Primary bone dysplasia	Multiple osteochondromas
GJA1	Musculoskeletal disorders	Primary bone dysplasia	Oculodentodigital dysplasia
OFD1	Musculoskeletal disorders	Primary bone dysplasia	Orofaciodigital syndrome
ANO5	Musculoskeletal disorders	Primary bone dysplasia	Osteogenesis imperfecta
BMP1	Musculoskeletal disorders	Primary bone dysplasia	Osteogenesis imperfecta
COL1A1	Musculoskeletal disorders	Primary bone dysplasia	Osteogenesis imperfecta
COL1A1	Musculoskeletal disorders	Primary bone dysplasia	Osteogenesis imperfecta
COL1A1	Musculoskeletal disorders	Primary bone dysplasia	Osteogenesis imperfecta
COL1A1	Musculoskeletal disorders	Primary bone dysplasia	Osteogenesis imperfecta
COL1A2	Musculoskeletal disorders	Primary bone dysplasia	Osteogenesis imperfecta
COL1A2	Musculoskeletal disorders	Primary bone dysplasia	Osteogenesis imperfecta
COL1A2	Musculoskeletal disorders	Primary bone dysplasia	Osteogenesis imperfecta
CRTAP	Musculoskeletal disorders	Primary bone dysplasia	Osteogenesis imperfecta
FKBP10	Musculoskeletal disorders	Primary bone dysplasia	Osteogenesis imperfecta
IFITM5	Musculoskeletal disorders	Primary bone dysplasia	Osteogenesis imperfecta
P3H1	Musculoskeletal disorders	Primary bone dysplasia	Osteogenesis imperfecta
PLOD2	Musculoskeletal disorders	Primary bone dysplasia	Osteogenesis imperfecta
PPIB	Musculoskeletal disorders	Primary bone dysplasia	Osteogenesis imperfecta
SERPINF1	Musculoskeletal disorders	Primary bone dysplasia	Osteogenesis imperfecta
SERPINH1	Musculoskeletal disorders	Primary bone dysplasia	Osteogenesis imperfecta
SP7	Musculoskeletal disorders	Primary bone dysplasia	Osteogenesis imperfecta
TMEM38B	Musculoskeletal disorders	Primary bone dysplasia	Osteogenesis imperfecta
WNT1	Musculoskeletal disorders	Primary bone dysplasia	Osteogenesis imperfecta
FGFR1	Musculoskeletal disorders	Primary bone dysplasia	Osteoglophonic dysplasia
SLC34A1	Musculoskeletal disorders	Primary bone dysplasia	Osteoporosis
FLNA	Musculoskeletal disorders	Primary bone dysplasia	Otopalatodigital syndrome
COL2A1	Musculoskeletal disorders	Primary bone dysplasia	Platyspondylic dysplasia
SHOX	Musculoskeletal disorders	Primary bone dysplasia	Short stature
PLOD2	Musculoskeletal disorders	Primary bone dysplasia	Bruck syndrome
COL2A1	Musculoskeletal disorders	Primary bone dysplasia	Spondyloepimetaphyseal dysplasia
TRPV4	Musculoskeletal disorders	Primary bone dysplasia	Spondyloepimetaphyseal dysplasia
CHST3	Musculoskeletal disorders	Primary bone dysplasia	Spondyloepiphyseal dysplasia
COL2A1	Musculoskeletal disorders	Primary bone dysplasia	Spondyloepiphyseal dysplasia
COL2A1	Musculoskeletal disorders	Primary bone dysplasia	Spondyloepiphyseal dysplasia
TRPV4	Musculoskeletal disorders	Primary bone dysplasia	Spondyloepiphyseal dysplasia
COL2A1	Musculoskeletal disorders	Primary bone dysplasia	Spondyloperipheral dysplasia
FLNA	Musculoskeletal disorders	Primary bone dysplasia	Terminal osseous dysplasia
FGFR3	Musculoskeletal disorders	Primary bone dysplasia	Thanatophoric dysplasia
FGFR3	Musculoskeletal disorders	Primary bone dysplasia	Thanatophoric dysplasia
TRPS1	Musculoskeletal disorders	Primary bone dysplasia	Trichorhinophalangeal syndrome
FIG4	Musculoskeletal disorders	Primary bone dysplasia	Yunis-Varon syndrome
GFAP	Neurological disorders	Neurodegenerative disorders	Alexander disease
APOE	Neurological disorders	Neurodegenerative disorders	Alzheimer disease
PSEN1	Neurological disorders	Neurodegenerative disorders	Alzheimer disease
PSEN2	Neurological disorders	Neurodegenerative disorders	Alzheimer disease
ALS2	Neurological disorders	Neurodegenerative disorders	Amyotrophic lateral sclerosis
CHMP2B	Neurological disorders	Neurodegenerative disorders	Amyotrophic lateral sclerosis
FIG4	Neurological disorders	Neurodegenerative disorders	Amyotrophic lateral sclerosis
SETX	Neurological disorders	Neurodegenerative disorders	Amyotrophic lateral sclerosis
SOD1	Neurological disorders	Neurodegenerative disorders	Amyotrophic lateral sclerosis
SPG11	Neurological disorders	Neurodegenerative disorders	Amyotrophic lateral sclerosis
TARDBP	Neurological disorders	Neurodegenerative disorders	Amyotrophic lateral sclerosis
VCP	Neurological disorders	Neurodegenerative disorders	Amyotrophic lateral sclerosis
ZNF592	Neurological disorders	Neurodegenerative disorders	CAMOS syndrome
CAV1	Neurological disorders	Neurodegenerative disorders	Congenital partial lipodystrophy, cataracts and neurodegeneration
GRN	Neurological disorders	Neurodegenerative disorders	Frontotemporal dementia	Frontotemporal lobar degeneration with TDP44 inclusions
PSEN1	Neurological disorders	Neurodegenerative disorders	Frontotemporal dementia	Pick disease
CHMP2B	Neurological disorders	Neurodegenerative disorders	Frontotemporal dementia
PSEN1	Neurological disorders	Neurodegenerative disorders	Frontotemporal dementia
ATP13A2	Neurological disorders	Neurodegenerative disorders	Kufor-Rakeb syndrome
EIF2B5	Neurological disorders	Neurodegenerative disorders	Leucodystrophy	Leukoencephalopathy with vanishing white matter
MLC1	Neurological disorders	Neurodegenerative disorders	Leucodystrophy	Megalencephalic leukoencephalopathy with subcortical cysts
PLP1	Neurological disorders	Neurodegenerative disorders	Leucodystrophy	Pelizaeus-Merzbacher disease
ARSA	Neurological disorders	Neurodegenerative disorders	Leucodystrophy
GJC2	Neurological disorders	Neurodegenerative disorders	Leucodystrophy
HSPD1	Neurological disorders	Neurodegenerative disorders	Leucodystrophy
POLR1C	Neurological disorders	Neurodegenerative disorders	Leucodystrophy
SNCA	Neurological disorders	Neurodegenerative disorders	Lewy body dementia
SPG21	Neurological disorders	Neurodegenerative disorders	Mast syndrome
C19orf12	Neurological disorders	Neurodegenerative disorders	Neurodegeneration with brain iron accumulation
DCTN1	Neurological disorders	Neurodegenerative disorders	Perry syndrome
BSCL2	Neurological disorders	Neurodegenerative disorders	Progressive encephalopathy
CISD2	Neurological disorders	Neurodegenerative disorders	Wolfram syndrome
WFS1	Neurological disorders	Neurodegenerative disorders	Wolfram syndrome
ABCA4	Ophthalmological disorders	Age-related macular degeneration
APOE	Ophthalmological disorders	Age-related macular degeneration
C3	Ophthalmological disorders	Age-related macular degeneration
CACNA1F	Ophthalmological disorders	Albinism	Ocular albinism	Åland Island ocular albinism
MC1R	Ophthalmological disorders	Albinism	Oculocutaneous albinism
ZNF469	Ophthalmological disorders	Brittle cornea syndrome
PAX6	Ophthalmological disorders	Corneal dystrophy	Hereditary keratitis
ELP4	Ophthalmological disorders	Developmental eye defects	Aniridia
ITPR1	Ophthalmological disorders	Developmental eye defects	Aniridia
PAX6	Ophthalmological disorders	Developmental eye defects	Aniridia
PAX6	Ophthalmological disorders	Developmental eye defects	Anterior segment dysgenesis	Peters anomaly
PITX2	Ophthalmological disorders	Developmental eye defects	Anterior segment dysgenesis	Axenfeld-Rieger syndrome
PAX6	Ophthalmological disorders	Developmental eye defects	Coloboma
PAX6	Ophthalmological disorders	Developmental eye defects	Coloboma
LAMB2	Ophthalmological disorders	Developmental eye defects	Microcoria	Pierson syndrome
MFRP	Ophthalmological disorders	Developmental eye defects	Microphthalmia
MFRP	Ophthalmological disorders	Developmental eye defects	Nanophthalmia
OPA1	Ophthalmological disorders	Hereditary optic neuropathy	Optic atrophy
OPA1	Ophthalmological disorders	Hereditary optic neuropathy	Optic atrophy
PAX6	Ophthalmological disorders	Hereditary optic neuropathy	Optic nerve hypoplasia
CNGA3	Ophthalmological disorders	Inherited retinal dystrophy	Achromatopsia
CNGB3	Ophthalmological disorders	Inherited retinal dystrophy	Achromatopsia
PDE6C	Ophthalmological disorders	Inherited retinal dystrophy	Achromatopsia
ALMS1	Ophthalmological disorders	Inherited retinal dystrophy	Alström syndrome
ARL6	Ophthalmological disorders	Inherited retinal dystrophy	Bardet-Biedl syndrome
BBS1	Ophthalmological disorders	Inherited retinal dystrophy	Bardet-Biedl syndrome
BBS10	Ophthalmological disorders	Inherited retinal dystrophy	Bardet-Biedl syndrome
BBS12	Ophthalmological disorders	Inherited retinal dystrophy	Bardet-Biedl syndrome
BBS2	Ophthalmological disorders	Inherited retinal dystrophy	Bardet-Biedl syndrome
CEP290	Ophthalmological disorders	Inherited retinal dystrophy	Bardet-Biedl syndrome
MKKS	Ophthalmological disorders	Inherited retinal dystrophy	Bardet-Biedl syndrome
PNPLA6	Ophthalmological disorders	Inherited retinal dystrophy	Bardet-Biedl syndrome
CRB1	Ophthalmological disorders	Inherited retinal dystrophy	Chorioretinal atrophy
CHM	Ophthalmological disorders	Inherited retinal dystrophy	Choroideremia
CACNA1F	Ophthalmological disorders	Inherited retinal dystrophy	Congenital stationary night blindness
PDE6B	Ophthalmological disorders	Inherited retinal dystrophy	Congenital stationary night blindness
RHO	Ophthalmological disorders	Inherited retinal dystrophy	Congenital stationary night blindness
SAG	Ophthalmological disorders	Inherited retinal dystrophy	Congenital stationary night blindness
OAT	Ophthalmological disorders	Inherited retinal dystrophy	Gyrate atrophy of choroid and retina
AIPL1	Ophthalmological disorders	Inherited retinal dystrophy	Leber congenital amaurosis
CEP290	Ophthalmological disorders	Inherited retinal dystrophy	Leber congenital amaurosis
CRB1	Ophthalmological disorders	Inherited retinal dystrophy	Leber congenital amaurosis
CRX	Ophthalmological disorders	Inherited retinal dystrophy	Leber congenital amaurosis
GUCY2D	Ophthalmological disorders	Inherited retinal dystrophy	Leber congenital amaurosis
IMPDH1	Ophthalmological disorders	Inherited retinal dystrophy	Leber congenital amaurosis
LCA5	Ophthalmological disorders	Inherited retinal dystrophy	Leber congenital amaurosis
LRAT	Ophthalmological disorders	Inherited retinal dystrophy	Leber congenital amaurosis
NMNAT1	Ophthalmological disorders	Inherited retinal dystrophy	Leber congenital amaurosis
PRPH2	Ophthalmological disorders	Inherited retinal dystrophy	Leber congenital amaurosis
RD3	Ophthalmological disorders	Inherited retinal dystrophy	Leber congenital amaurosis
RDH12	Ophthalmological disorders	Inherited retinal dystrophy	Leber congenital amaurosis
ROM1	Ophthalmological disorders	Inherited retinal dystrophy	Leber congenital amaurosis
RPE65	Ophthalmological disorders	Inherited retinal dystrophy	Leber congenital amaurosis
RPGRIP1	Ophthalmological disorders	Inherited retinal dystrophy	Leber congenital amaurosis
TULP1	Ophthalmological disorders	Inherited retinal dystrophy	Leber congenital amaurosis
ABCA4	Ophthalmological disorders	Inherited retinal dystrophy	Macular degeneration	Cone-rod dystrophies
ABCA4	Ophthalmological disorders	Inherited retinal dystrophy	Macular degeneration	Stargardt disease
ABCA4	Ophthalmological disorders	Inherited retinal dystrophy	Macular degeneration	Fundus flavimaculatus
AIPL1	Ophthalmological disorders	Inherited retinal dystrophy	Macular degeneration	Cone-rod dystrophies
BEST1	Ophthalmological disorders	Inherited retinal dystrophy	Macular degeneration	Bestrophinopathy
BEST1	Ophthalmological disorders	Inherited retinal dystrophy	Macular degeneration	Cone-rod dystrophy
BEST1	Ophthalmological disorders	Inherited retinal dystrophy	Macular degeneration	Vitreoretinopathy
C1QTNF5	Ophthalmological disorders	Inherited retinal dystrophy	Macular degeneration
CACNA1F	Ophthalmological disorders	Inherited retinal dystrophy	Macular degeneration	Cone-rod dystrophy
[truncated: 145 more rows]

## Sheet: D2
Gen symbol	Category	Subcategory 1	Subcategory 2	Subcategory 3	Subcategory 4	Subcategory 5
NOTCH1	Cardiovascular disorders	Aortic disease	Aortic valve disease
SLC2A10	Cardiovascular disorders	Aortic disease	Arterial tortuosity syndrome
FLNA	Cardiovascular disorders	Aortic disease	Cardiac-valvular dysplasia
SMAD3	Cardiovascular disorders	Aortic disease	Familial thoracic aortic aneurysm	Loeys-Dietz syndrome
TGFB2	Cardiovascular disorders	Aortic disease	Familial thoracic aortic aneurysm	Loeys-Dietz syndrome
TGFB3	Cardiovascular disorders	Aortic disease	Familial thoracic aortic aneurysm	Loeys-Dietz syndrome
TGFBR1	Cardiovascular disorders	Aortic disease	Familial thoracic aortic aneurysm	Loeys-Dietz syndrome
TGFBR2	Cardiovascular disorders	Aortic disease	Familial thoracic aortic aneurysm	Loeys-Dietz syndrome
ACTA2	Cardiovascular disorders	Aortic disease	Familial thoracic aortic aneurysm
ELN	Cardiovascular disorders	Aortic disease	Familial thoracic aortic aneurysm
FBN1	Cardiovascular disorders	Aortic disease	Familial thoracic aortic aneurysm
MFAP5	Cardiovascular disorders	Aortic disease	Familial thoracic aortic aneurysm
MYH11	Cardiovascular disorders	Aortic disease	Familial thoracic aortic aneurysm
MYLK	Cardiovascular disorders	Aortic disease	Familial thoracic aortic aneurysm
PRKG1	Cardiovascular disorders	Aortic disease	Familial thoracic aortic aneurysm
GJA1	Cardiovascular disorders	Aortic disease	Hypoplastic left heart syndrome
NKX2-5	Cardiovascular disorders	Aortic disease	Hypoplastic left heart syndrome
FBN1	Cardiovascular disorders	Aortic disease	Marfan syndrome
FBN2	Cardiovascular disorders	Aortic disease	Marfan syndrome
TGFBR2	Cardiovascular disorders	Aortic disease	Marfan syndrome
ELN	Cardiovascular disorders	Aortic disease	Supravalvar aortic stenosis
ADAMTS2	Cardiovascular disorders	Aortic disease
ADAMTSL4	Cardiovascular disorders	Aortic disease
ATP7A	Cardiovascular disorders	Aortic disease
B3GAT3	Cardiovascular disorders	Aortic disease
CBS	Cardiovascular disorders	Aortic disease
CHST14	Cardiovascular disorders	Aortic disease
COL1A1	Cardiovascular disorders	Aortic disease
COL1A2	Cardiovascular disorders	Aortic disease
COL3A1	Cardiovascular disorders	Aortic disease
COL5A1	Cardiovascular disorders	Aortic disease
COL5A2	Cardiovascular disorders	Aortic disease
COL7A1	Cardiovascular disorders	Aortic disease
EFEMP2	Cardiovascular disorders	Aortic disease
FKBP14	Cardiovascular disorders	Aortic disease
GAA	Cardiovascular disorders	Aortic disease
GATA5	Cardiovascular disorders	Aortic disease
HRAS	Cardiovascular disorders	Aortic disease
KCNJ8	Cardiovascular disorders	Aortic disease
MED12	Cardiovascular disorders	Aortic disease
PLOD1	Cardiovascular disorders	Aortic disease
PTPN11	Cardiovascular disorders	Aortic disease
SKI	Cardiovascular disorders	Aortic disease
SMAD4	Cardiovascular disorders	Aortic disease
ZDHHC9	Cardiovascular disorders	Aortic disease
COL4A1	Cardiovascular disorders	Brain small vessel disease
NOTCH3	Cardiovascular disorders	CADASIL
SCO2	Cardiovascular disorders	Cardiac arrhythmia	Infantile cardioencephalomyopathy
SCN5A	Cardiovascular disorders	Cardiac arrhythmia	Ventricular arrhytmia and sudden death without structural heart disease	Sick sinus syndrome
ABCC9	Cardiovascular disorders	Cardiac arrhythmia	Ventricular arrhytmia and sudden death without structural heart disease
ACTC1	Cardiovascular disorders	Cardiac arrhythmia	Ventricular arrhytmia and sudden death without structural heart disease
AKAP9	Cardiovascular disorders	Cardiac arrhythmia	Ventricular arrhytmia and sudden death without structural heart disease
ANK2	Cardiovascular disorders	Cardiac arrhythmia	Ventricular arrhytmia and sudden death without structural heart disease
ANK3	Cardiovascular disorders	Cardiac arrhythmia	Ventricular arrhytmia and sudden death without structural heart disease
CACNA1C	Cardiovascular disorders	Cardiac arrhythmia	Ventricular arrhytmia and sudden death without structural heart disease
CACNA1D	Cardiovascular disorders	Cardiac arrhythmia	Ventricular arrhytmia and sudden death without structural heart disease
CACNA2D1	Cardiovascular disorders	Cardiac arrhythmia	Ventricular arrhytmia and sudden death without structural heart disease
CACNB2	Cardiovascular disorders	Cardiac arrhythmia	Ventricular arrhytmia and sudden death without structural heart disease
CALM1	Cardiovascular disorders	Cardiac arrhythmia	Ventricular arrhytmia and sudden death without structural heart disease
CALM2	Cardiovascular disorders	Cardiac arrhythmia	Ventricular arrhytmia and sudden death without structural heart disease
CALM3	Cardiovascular disorders	Cardiac arrhythmia	Ventricular arrhytmia and sudden death without structural heart disease
CASQ2	Cardiovascular disorders	Cardiac arrhythmia	Ventricular arrhytmia and sudden death without structural heart disease
CAV3	Cardiovascular disorders	Cardiac arrhythmia	Ventricular arrhytmia and sudden death without structural heart disease
CAVIN4	Cardiovascular disorders	Cardiac arrhythmia	Ventricular arrhytmia and sudden death without structural heart disease
DES	Cardiovascular disorders	Cardiac arrhythmia	Ventricular arrhytmia and sudden death without structural heart disease
DSC2	Cardiovascular disorders	Cardiac arrhythmia	Ventricular arrhytmia and sudden death without structural heart disease
DSG2	Cardiovascular disorders	Cardiac arrhythmia	Ventricular arrhytmia and sudden death without structural heart disease
DSP	Cardiovascular disorders	Cardiac arrhythmia	Ventricular arrhytmia and sudden death without structural heart disease
EMD	Cardiovascular disorders	Cardiac arrhythmia	Ventricular arrhytmia and sudden death without structural heart disease
FGF12	Cardiovascular disorders	Cardiac arrhythmia	Ventricular arrhytmia and sudden death without structural heart disease
FLNC	Cardiovascular disorders	Cardiac arrhythmia	Ventricular arrhytmia and sudden death without structural heart disease
GAA	Cardiovascular disorders	Cardiac arrhythmia	Ventricular arrhytmia and sudden death without structural heart disease
GJA1	Cardiovascular disorders	Cardiac arrhythmia	Ventricular arrhytmia and sudden death without structural heart disease
GLA	Cardiovascular disorders	Cardiac arrhythmia	Ventricular arrhytmia and sudden death without structural heart disease
GPD1L	Cardiovascular disorders	Cardiac arrhythmia	Ventricular arrhytmia and sudden death without structural heart disease
HCN4	Cardiovascular disorders	Cardiac arrhythmia	Ventricular arrhytmia and sudden death without structural heart disease
HFE	Cardiovascular disorders	Cardiac arrhythmia	Ventricular arrhytmia and sudden death without structural heart disease
JUP	Cardiovascular disorders	Cardiac arrhythmia	Ventricular arrhytmia and sudden death without structural heart disease
KCNA5	Cardiovascular disorders	Cardiac arrhythmia	Ventricular arrhytmia and sudden death without structural heart disease
KCND2	Cardiovascular disorders	Cardiac arrhythmia	Ventricular arrhytmia and sudden death without structural heart disease
KCND3	Cardiovascular disorders	Cardiac arrhythmia	Ventricular arrhytmia and sudden death without structural heart disease
KCNE1	Cardiovascular disorders	Cardiac arrhythmia	Ventricular arrhytmia and sudden death without structural heart disease
KCNE2	Cardiovascular disorders	Cardiac arrhythmia	Ventricular arrhytmia and sudden death without structural heart disease
KCNE3	Cardiovascular disorders	Cardiac arrhythmia	Ventricular arrhytmia and sudden death without structural heart disease
KCNA5	Cardiovascular disorders	Cardiac rhythm disease	Atrial fibrillation
KCNH2	Cardiovascular disorders	Cardiac arrhythmia	Ventricular arrhytmia and sudden death without structural heart disease
KCNJ2	Cardiovascular disorders	Cardiac arrhythmia	Ventricular arrhytmia and sudden death without structural heart disease
KCNJ5	Cardiovascular disorders	Cardiac arrhythmia	Ventricular arrhytmia and sudden death without structural heart disease
KCNJ8	Cardiovascular disorders	Cardiac arrhythmia	Ventricular arrhytmia and sudden death without structural heart disease
KCNK17	Cardiovascular disorders	Cardiac arrhythmia	Ventricular arrhytmia and sudden death without structural heart disease
KCNQ1	Cardiovascular disorders	Cardiac arrhythmia	Ventricular arrhytmia and sudden death without structural heart disease
LAMP2	Cardiovascular disorders	Cardiac arrhythmia	Ventricular arrhytmia and sudden death without structural heart disease
LDB3	Cardiovascular disorders	Cardiac arrhythmia	Ventricular arrhytmia and sudden death without structural heart disease
LMNA	Cardiovascular disorders	Cardiac arrhythmia	Ventricular arrhytmia and sudden death without structural heart disease
MYH7	Cardiovascular disorders	Cardiac arrhythmia	Ventricular arrhytmia and sudden death without structural heart disease
NKX2-5	Cardiovascular disorders	Cardiac arrhythmia	Ventricular arrhytmia and sudden death without structural heart disease
NOS1AP	Cardiovascular disorders	Cardiac arrhythmia	Ventricular arrhytmia and sudden death without structural heart disease
NPPA	Cardiovascular disorders	Cardiac arrhythmia	Ventricular arrhytmia and sudden death without structural heart disease
PKP2	Cardiovascular disorders	Cardiac arrhythmia	Ventricular arrhytmia and sudden death without structural heart disease
PRKAG2	Cardiovascular disorders	Cardiac arrhythmia	Ventricular arrhytmia and sudden death without structural heart disease
RANGRF	Cardiovascular disorders	Cardiac arrhythmia	Ventricular arrhytmia and sudden death without structural heart disease
RYR2	Cardiovascular disorders	Cardiac arrhythmia	Ventricular arrhytmia and sudden death without structural heart disease
SCN10A	Cardiovascular disorders	Cardiac arrhythmia	Ventricular arrhytmia and sudden death without structural heart disease
SCN1B	Cardiovascular disorders	Cardiac arrhythmia	Ventricular arrhytmia and sudden death without structural heart disease
SCN2B	Cardiovascular disorders	Cardiac arrhythmia	Ventricular arrhytmia and sudden death without structural heart disease
SCN3B	Cardiovascular disorders	Cardiac arrhythmia	Ventricular arrhytmia and sudden death without structural heart disease
SCN4B	Cardiovascular disorders	Cardiac arrhythmia	Ventricular arrhytmia and sudden death without structural heart disease
SLMAP	Cardiovascular disorders	Cardiac arrhythmia	Ventricular arrhytmia and sudden death without structural heart disease
SNTA1	Cardiovascular disorders	Cardiac arrhythmia	Ventricular arrhytmia and sudden death without structural heart disease
SYNE1	Cardiovascular disorders	Cardiac arrhythmia	Ventricular arrhytmia and sudden death without structural heart disease
SYNE2	Cardiovascular disorders	Cardiac arrhythmia	Ventricular arrhytmia and sudden death without structural heart disease
TBX5	Cardiovascular disorders	Cardiac arrhythmia	Ventricular arrhytmia and sudden death without structural heart disease
TMEM43	Cardiovascular disorders	Cardiac arrhythmia	Ventricular arrhytmia and sudden death without structural heart disease
TNNI3K	Cardiovascular disorders	Cardiac arrhythmia	Ventricular arrhytmia and sudden death without structural heart disease
TRDN	Cardiovascular disorders	Cardiac arrhythmia	Ventricular arrhytmia and sudden death without structural heart disease
TRPM4	Cardiovascular disorders	Cardiac arrhythmia	Ventricular arrhytmia and sudden death without structural heart disease
TTR	Cardiovascular disorders	Cardiac arrhythmia	Ventricular arrhytmia and sudden death without structural heart disease
A2ML1	Cardiovascular disorders	Cardiac arrhythmia
AARS2	Cardiovascular disorders	Cardiac arrhythmia
ACAD9	Cardiovascular disorders	Cardiac arrhythmia
ACADVL	Cardiovascular disorders	Cardiac arrhythmia
ACTA1	Cardiovascular disorders	Cardiac arrhythmia
ACTN2	Cardiovascular disorders	Cardiac arrhythmia
AGK	Cardiovascular disorders	Cardiac arrhythmia
AGL	Cardiovascular disorders	Cardiac arrhythmia
AGPAT2	Cardiovascular disorders	Cardiac arrhythmia
ALMS1	Cardiovascular disorders	Cardiac arrhythmia
ANKRD1	Cardiovascular disorders	Cardiac arrhythmia
ANO5	Cardiovascular disorders	Cardiac arrhythmia
ATP5F1E	Cardiovascular disorders	Cardiac arrhythmia
ATPAF2	Cardiovascular disorders	Cardiac arrhythmia
BAG3	Cardiovascular disorders	Cardiac arrhythmia
BRAF	Cardiovascular disorders	Cardiac arrhythmia
BSCL2	Cardiovascular disorders	Cardiac arrhythmia
CALR3	Cardiovascular disorders	Cardiac arrhythmia
CAPN3	Cardiovascular disorders	Cardiac arrhythmia
CHRM2	Cardiovascular disorders	Cardiac arrhythmia
COA5	Cardiovascular disorders	Cardiac arrhythmia
COA6	Cardiovascular disorders	Cardiac arrhythmia
COL7A1	Cardiovascular disorders	Cardiac arrhythmia
COQ2	Cardiovascular disorders	Cardiac arrhythmia
COX15	Cardiovascular disorders	Cardiac arrhythmia
COX6B1	Cardiovascular disorders	Cardiac arrhythmia
CRYAB	Cardiovascular disorders	Cardiac arrhythmia
CSRP3	Cardiovascular disorders	Cardiac arrhythmia
CTNNA3	Cardiovascular disorders	Cardiac arrhythmia
DLD	Cardiovascular disorders	Cardiac arrhythmia
DMD	Cardiovascular disorders	Cardiac arrhythmia
DNAJC19	Cardiovascular disorders	Cardiac arrhythmia
DTNA	Cardiovascular disorders	Cardiac arrhythmia
ELAC2	Cardiovascular disorders	Cardiac arrhythmia
EYA4	Cardiovascular disorders	Cardiac arrhythmia
FAH	Cardiovascular disorders	Cardiac arrhythmia
FHL1	Cardiovascular disorders	Cardiac arrhythmia
FKRP	Cardiovascular disorders	Cardiac arrhythmia
FKTN	Cardiovascular disorders	Cardiac arrhythmia
FOXD4	Cardiovascular disorders	Cardiac arrhythmia
FOXRED1	Cardiovascular disorders	Cardiac arrhythmia
FXN	Cardiovascular disorders	Cardiac arrhythmia
GATA4	Cardiovascular disorders	Cardiac arrhythmia
GATA6	Cardiovascular disorders	Cardiac arrhythmia
GATAD1	Cardiovascular disorders	Cardiac arrhythmia
GFM1	Cardiovascular disorders	Cardiac arrhythmia
GJA5	Cardiovascular disorders	Cardiac arrhythmia
GLB1	Cardiovascular disorders	Cardiac arrhythmia
GNPTAB	Cardiovascular disorders	Cardiac arrhythmia
GUSB	Cardiovascular disorders	Cardiac arrhythmia
HRAS	Cardiovascular disorders	Cardiac arrhythmia
JPH2	Cardiovascular disorders	Cardiac arrhythmia
KCNK17	Cardiovascular disorders	Cardiac arrhythmia
KCNK3	Cardiovascular disorders	Cardiac arrhythmia
KRAS	Cardiovascular disorders	Cardiac arrhythmia
LAMA2	Cardiovascular disorders	Cardiac arrhythmia
LDLR	Cardiovascular disorders	Cardiac arrhythmia
LIAS	Cardiovascular disorders	Cardiac arrhythmia
LZTR1	Cardiovascular disorders	Cardiac arrhythmia
MAP2K1	Cardiovascular disorders	Cardiac arrhythmia
MAP2K2	Cardiovascular disorders	Cardiac arrhythmia
MIB1	Cardiovascular disorders	Cardiac arrhythmia
MLYCD	Cardiovascular disorders	Cardiac arrhythmia
MRPL3	Cardiovascular disorders	Cardiac arrhythmia
MRPL44	Cardiovascular disorders	Cardiac arrhythmia
MRPS22	Cardiovascular disorders	Cardiac arrhythmia
MTO1	Cardiovascular disorders	Cardiac arrhythmia
MYH11	Cardiovascular disorders	Cardiac arrhythmia
MYL2	Cardiovascular disorders	Cardiac arrhythmia
MYL3	Cardiovascular disorders	Cardiac arrhythmia
MYLK2	Cardiovascular disorders	Cardiac arrhythmia
MYOM1	Cardiovascular disorders	Cardiac arrhythmia
MYOT	Cardiovascular disorders	Cardiac arrhythmia
MYOZ2	Cardiovascular disorders	Cardiac arrhythmia
NF1	Cardiovascular disorders	Cardiac arrhythmia
NKX2-6	Cardiovascular disorders	Cardiac arrhythmia
NNT	Cardiovascular disorders	Cardiac arrhythmia
NOTCH1	Cardiovascular disorders	Cardiac arrhythmia
NRAS	Cardiovascular disorders	Cardiac arrhythmia
OBSCN	Cardiovascular disorders	Cardiac arrhythmia
OBSL1	Cardiovascular disorders	Cardiac arrhythmia
PDHA1	Cardiovascular disorders	Cardiac arrhythmia
PDLIM3	Cardiovascular disorders	Cardiac arrhythmia
PHKA1	Cardiovascular disorders	Cardiac arrhythmia
PITX2	Cardiovascular disorders	Cardiac arrhythmia
PKP4	Cardiovascular disorders	Cardiac arrhythmia
PMM2	Cardiovascular disorders	Cardiac arrhythmia
PRDM16	Cardiovascular disorders	Cardiac arrhythmia
PSEN1	Cardiovascular disorders	Cardiac arrhythmia
PSEN2	Cardiovascular disorders	Cardiac arrhythmia
PTPN11	Cardiovascular disorders	Cardiac arrhythmia
RAF1	Cardiovascular disorders	Cardiac arrhythmia
RASA2	Cardiovascular disorders	Cardiac arrhythmia
RIT1	Cardiovascular disorders	Cardiac arrhythmia
RRAS	Cardiovascular disorders	Cardiac arrhythmia
SDHA	Cardiovascular disorders	Cardiac arrhythmia
SGCA	Cardiovascular disorders	Cardiac arrhythmia
SGCB	Cardiovascular disorders	Cardiac arrhythmia
SGCD	Cardiovascular disorders	Cardiac arrhythmia
SHOC2	Cardiovascular disorders	Cardiac arrhythmia
SLC22A5	Cardiovascular disorders	Cardiac arrhythmia
SLC25A3	Cardiovascular disorders	Cardiac arrhythmia
SLC25A4	Cardiovascular disorders	Cardiac arrhythmia
SLMAP	Cardiovascular disorders	Cardiac arrhythmia
SOS1	Cardiovascular disorders	Cardiac arrhythmia
SOS2	Cardiovascular disorders	Cardiac arrhythmia
SPEG	Cardiovascular disorders	Cardiac arrhythmia
SPRED1	Cardiovascular disorders	Cardiac arrhythmia
SURF1	Cardiovascular disorders	Cardiac arrhythmia
TBX20	Cardiovascular disorders	Cardiac arrhythmia
TCAP	Cardiovascular disorders	Cardiac arrhythmia
TGFB3	Cardiovascular disorders	Cardiac arrhythmia
TMEM70	Cardiovascular disorders	Cardiac arrhythmia
TMPO	Cardiovascular disorders	Cardiac arrhythmia
TNNI3K	Cardiovascular disorders	Cardiac arrhythmia
TOR1AIP1	Cardiovascular disorders	Cardiac arrhythmia
TRIM63	Cardiovascular disorders	Cardiac arrhythmia
TSFM	Cardiovascular disorders	Cardiac arrhythmia
TTN	Cardiovascular disorders	Cardiac arrhythmia
TXNRD2	Cardiovascular disorders	Cardiac arrhythmia
VCL	Cardiovascular disorders	Cardiac arrhythmia
XK	Cardiovascular disorders	Cardiac arrhythmia
KCNJ2	Cardiovascular disorders	Cardiac conduction disease	Andersen syndrome
GJA5	Cardiovascular disorders	Cardiac conduction disease	Atrial standstill
NPPA	Cardiovascular disorders	Cardiac conduction disease	Atrial standstill
SCN1B	Cardiovascular disorders	Cardiac conduction disease	Cardiac conduction defect
GATA6	Cardiovascular disorders	Cardiac conduction disease	Conotruncal heart malformation
NKX2-5	Cardiovascular disorders	Cardiac conduction disease	Conotruncal heart malformation
NKX2-6	Cardiovascular disorders	Cardiac conduction disease	Conotruncal heart malformation
TBX1	Cardiovascular disorders	Cardiac conduction disease	Conotruncal heart malformation
LAMP2	Cardiovascular disorders	Cardiac conduction disease	Danon disease
SCN5A	Cardiovascular disorders	Cardiac conduction disease	Heart block, progressive
TRPM4	Cardiovascular disorders	Cardiac conduction disease	Heart block, progressive
HCN4	Cardiovascular disorders	Cardiac conduction disease	Sick sinus syndrome
CACNA1D	Cardiovascular disorders	Cardiac conduction disease	Sinoatrial node dysfunction and deafness
ACTC1	Cardiovascular disorders	Cardiac conduction disease
CAVIN4	Cardiovascular disorders	Cardiac conduction disease
DES	Cardiovascular disorders	Cardiac conduction disease
EMD	Cardiovascular disorders	Cardiac conduction disease
GAA	Cardiovascular disorders	Cardiac conduction disease
GLA	Cardiovascular disorders	Cardiac conduction disease
HFE	Cardiovascular disorders	Cardiac conduction disease
KCNE2	Cardiovascular disorders	Cardiac conduction disease
KCNH2	Cardiovascular disorders	Cardiac conduction disease
KCNK17	Cardiovascular disorders	Cardiac conduction disease
KCNQ1	Cardiovascular disorders	Cardiac conduction disease
LDB3	Cardiovascular disorders	Cardiac conduction disease
LMNA	Cardiovascular disorders	Cardiac conduction disease
MYH7	Cardiovascular disorders	Cardiac conduction disease
PRKAG2	Cardiovascular disorders	Cardiac conduction disease
SCN10A	Cardiovascular disorders	Cardiac conduction disease
SCN4B	Cardiovascular disorders	Cardiac conduction disease
SYNE1	Cardiovascular disorders	Cardiac conduction disease
SYNE2	Cardiovascular disorders	Cardiac conduction disease
TBX5	Cardiovascular disorders	Cardiac conduction disease
TNNI3K	Cardiovascular disorders	Cardiac conduction disease
TTR	Cardiovascular disorders	Cardiac conduction disease
KCNJ2	Cardiovascular disorders	Cardiac rhythm disease	Andersen cardiodysrhythmic periodic paralysis
ABCC9	Cardiovascular disorders	Cardiac rhythm disease	Atrial fibrillation
ACTC1	Cardiovascular disorders	Cardiac rhythm disease	Atrial fibrillation
CACNB2	Cardiovascular disorders	Cardiac rhythm disease	Atrial fibrillation
EMD	Cardiovascular disorders	Cardiac rhythm disease	Atrial fibrillation
GATA4	Cardiovascular disorders	Cardiac rhythm disease	Atrial fibrillation
GATA4	Cardiovascular disorders	Cardiac rhythm disease	Atrial fibrillation
GATA6	Cardiovascular disorders	Cardiac rhythm disease	Atrial fibrillation
GJA1	Cardiovascular disorders	Cardiac rhythm disease	Atrial fibrillation
GJA5	Cardiovascular disorders	Cardiac rhythm disease	Atrial fibrillation
HCN4	Cardiovascular disorders	Cardiac rhythm disease	Atrial fibrillation
JPH2	Cardiovascular disorders	Cardiac rhythm disease	Atrial fibrillation
KCNA5	Cardiovascular disorders	Channelopathies	Long QT syndrome
KCND3	Cardiovascular disorders	Cardiac rhythm disease	Atrial fibrillation
KCNE1	Cardiovascular disorders	Cardiac rhythm disease	Atrial fibrillation
KCNE2	Cardiovascular disorders	Cardiac rhythm disease	Atrial fibrillation
KCNE3	Cardiovascular disorders	Cardiac rhythm disease	Atrial fibrillation
KCNA5	Cardiovascular disorders	Congenital cardiopathy
KCNJ2	Cardiovascular disorders	Cardiac rhythm disease	Atrial fibrillation
KCNJ5	Cardiovascular disorders	Cardiac rhythm disease	Atrial fibrillation
KCNJ8	Cardiovascular disorders	Cardiac rhythm disease	Atrial fibrillation
KCNK3	Cardiovascular disorders	Cardiac rhythm disease	Atrial fibrillation
KCNQ1	Cardiovascular disorders	Cardiac rhythm disease	Atrial fibrillation
LMNA	Cardiovascular disorders	Cardiac rhythm disease	Atrial fibrillation
NKX2-5	Cardiovascular disorders	Cardiac rhythm disease	Atrial fibrillation
NKX2-6	Cardiovascular disorders	Cardiac rhythm disease	Atrial fibrillation
NPPA	Cardiovascular disorders	Cardiac rhythm disease	Atrial fibrillation
PITX2	Cardiovascular disorders	Cardiac rhythm disease	Atrial fibrillation
RYR2	Cardiovascular disorders	Cardiac rhythm disease	Atrial fibrillation
SCN10A	Cardiovascular disorders	Cardiac rhythm disease	Atrial fibrillation
SCN1B	Cardiovascular disorders	Cardiac rhythm disease	Atrial fibrillation
SCN2B	Cardiovascular disorders	Cardiac rhythm disease	Atrial fibrillation
SCN3B	Cardiovascular disorders	Cardiac rhythm disease	Atrial fibrillation
SCN4B	Cardiovascular disorders	Cardiac rhythm disease	Atrial fibrillation
SCN5A	Cardiovascular disorders	Cardiac rhythm disease	Atrial fibrillation
TBX5	Cardiovascular disorders	Cardiac rhythm disease	Atrial fibrillation
TTR	Cardiovascular disorders	Cardiac rhythm disease	Atrial fibrillation
GJA5	Cardiovascular disorders	Cardiac rhythm disease	Atrial standstill
NPPA	Cardiovascular disorders	Cardiac rhythm disease	Atrial standstill
TBX5	Cardiovascular disorders	Cardiac rhythm disease	Holt-Oram syndrome
ABCC9	Cardiovascular disorders	Cardiac rhythm disease	Ventricular fibrillation	Brugada syndrome
ANK2	Cardiovascular disorders	Cardiac rhythm disease	Ventricular fibrillation	Brugada syndrome
ANK3	Cardiovascular disorders	Cardiac rhythm disease	Ventricular fibrillation	Brugada syndrome
CACNA1C	Cardiovascular disorders	Cardiac rhythm disease	Ventricular fibrillation	Brugada syndrome
CACNA1D	Cardiovascular disorders	Cardiac rhythm disease	Ventricular fibrillation	Brugada syndrome
CACNA2D1	Cardiovascular disorders	Cardiac rhythm disease	Ventricular fibrillation	Brugada syndrome
CACNB2	Cardiovascular disorders	Cardiac rhythm disease	Ventricular fibrillation	Brugada syndrome
GPD1L	Cardiovascular disorders	Cardiac rhythm disease	Ventricular fibrillation	Brugada syndrome
HCN4	Cardiovascular disorders	Cardiac rhythm disease	Ventricular fibrillation	Brugada syndrome
KCND3	Cardiovascular disorders	Cardiac rhythm disease	Ventricular fibrillation	Brugada syndrome
KCNE3	Cardiovascular disorders	Cardiac rhythm disease	Ventricular fibrillation	Brugada syndrome
KCNH2	Cardiovascular disorders	Cardiac rhythm disease	Ventricular fibrillation	Brugada syndrome
KCNJ8	Cardiovascular disorders	Cardiac rhythm disease	Ventricular fibrillation	Brugada syndrome
PKP2	Cardiovascular disorders	Cardiac rhythm disease	Ventricular fibrillation	Brugada syndrome
SCN10A	Cardiovascular disorders	Cardiac rhythm disease	Ventricular fibrillation	Brugada syndrome
SCN1B	Cardiovascular disorders	Cardiac rhythm disease	Ventricular fibrillation	Brugada syndrome
SCN2B	Cardiovascular disorders	Cardiac rhythm disease	Ventricular fibrillation	Brugada syndrome
SCN3B	Cardiovascular disorders	Cardiac rhythm disease	Ventricular fibrillation	Brugada syndrome
SCN5A	Cardiovascular disorders	Cardiac rhythm disease	Ventricular fibrillation	Brugada syndrome
TRPM4	Cardiovascular disorders	Cardiac rhythm disease	Ventricular fibrillation	Brugada syndrome
DPP6	Cardiovascular disorders	Cardiac rhythm disease	Ventricular fibrillation
SCN5A	Cardiovascular disorders	Cardiac rhythm disease	Ventricular fibrillation
ABCC9	Cardiovascular disorders	Channelopathies	Brugada syndrome
ANK2	Cardiovascular disorders	Channelopathies	Brugada syndrome
ANK3	Cardiovascular disorders	Channelopathies	Brugada syndrome
CACNA1C	Cardiovascular disorders	Channelopathies	Brugada syndrome
CACNA1D	Cardiovascular disorders	Channelopathies	Brugada syndrome
CACNA2D1	Cardiovascular disorders	Channelopathies	Brugada syndrome
CACNB2	Cardiovascular disorders	Channelopathies	Brugada syndrome
CALM3	Cardiovascular disorders	Channelopathies	Brugada syndrome
FGF12	Cardiovascular disorders	Channelopathies	Brugada syndrome
GPD1L	Cardiovascular disorders	Channelopathies	Brugada syndrome
HCN4	Cardiovascular disorders	Channelopathies	Brugada syndrome
KCND2	Cardiovascular disorders	Channelopathies	Brugada syndrome
KCND2	Cardiovascular disorders	Channelopathies	Brugada syndrome
KCND3	Cardiovascular disorders	Channelopathies	Brugada syndrome
KCNE3	Cardiovascular disorders	Channelopathies	Brugada syndrome
KCNA5	Cardiovascular disorders	Pulmonary arterial hypertension
KCNH2	Cardiovascular disorders	Channelopathies	Brugada syndrome
KCNJ8	Cardiovascular disorders	Channelopathies	Brugada syndrome
PKP2	Cardiovascular disorders	Channelopathies	Brugada syndrome
RANGRF	Cardiovascular disorders	Channelopathies	Brugada syndrome
SCN10A	Cardiovascular disorders	Channelopathies	Brugada syndrome
SCN1B	Cardiovascular disorders	Channelopathies	Brugada syndrome
SCN2B	Cardiovascular disorders	Channelopathies	Brugada syndrome
SCN3B	Cardiovascular disorders	Channelopathies	Brugada syndrome
SCN5A	Cardiovascular disorders	Channelopathies	Brugada syndrome
SLMAP	Cardiovascular disorders	Channelopathies	Brugada syndrome
TRDN	Cardiovascular disorders	Channelopathies	Brugada syndrome
TRPM4	Cardiovascular disorders	Channelopathies	Brugada syndrome
ANK2	Cardiovascular disorders	Channelopathies	Catecholaminergic polymorphic ventricular tachycardia
CALM1	Cardiovascular disorders	Channelopathies	Catecholaminergic polymorphic ventricular tachycardia
CALM2	Cardiovascular disorders	Channelopathies	Catecholaminergic polymorphic ventricular tachycardia
CALM3	Cardiovascular disorders	Channelopathies	Catecholaminergic polymorphic ventricular tachycardia
CASQ2	Cardiovascular disorders	Channelopathies	Catecholaminergic polymorphic ventricular tachycardia
FKBP1B	Cardiovascular disorders	Channelopathies	Catecholaminergic polymorphic ventricular tachycardia
KCNJ2	Cardiovascular disorders	Channelopathies	Catecholaminergic polymorphic ventricular tachycardia
RYR2	Cardiovascular disorders	Channelopathies	Catecholaminergic polymorphic ventricular tachycardia
SCN5A	Cardiovascular disorders	Channelopathies	Catecholaminergic polymorphic ventricular tachycardia
TRDN	Cardiovascular disorders	Channelopathies	Catecholaminergic polymorphic ventricular tachycardia
KCNJ2	Cardiovascular disorders	Channelopathies	Long QT syndrome	Andersen cardiodysrhythmic periodic paralysis
KCNE1	Cardiovascular disorders	Channelopathies	Long QT syndrome	Jervell-Lange-Nielsen syndrome
KCNQ1	Cardiovascular disorders	Channelopathies	Long QT syndrome	Jervell-Lange-Nielsen syndrome
AKAP9	Cardiovascular disorders	Channelopathies	Long QT syndrome
ANK2	Cardiovascular disorders	Channelopathies	Long QT syndrome
CACNA1C	Cardiovascular disorders	Channelopathies	Long QT syndrome
CALM1	Cardiovascular disorders	Channelopathies	Long QT syndrome
CALM2	Cardiovascular disorders	Channelopathies	Long QT syndrome
CAV3	Cardiovascular disorders	Channelopathies	Long QT syndrome
HCN4	Cardiovascular disorders	Channelopathies	Long QT syndrome
KCNE5	Cardiovascular disorders	Cardiac arrhythmia	Ventricular arrhytmia and sudden death without structural heart disease
KCND3	Cardiovascular disorders	Channelopathies	Long QT syndrome
KCNE1	Cardiovascular disorders	Channelopathies	Long QT syndrome
KCNE2	Cardiovascular disorders	Channelopathies	Long QT syndrome
KCNE3	Cardiovascular disorders	Channelopathies	Long QT syndrome
KCNH2	Cardiovascular disorders	Channelopathies	Long QT syndrome
KCNJ5	Cardiovascular disorders	Channelopathies	Long QT syndrome
KCNQ1	Cardiovascular disorders	Channelopathies	Long QT syndrome
NOS1AP	Cardiovascular disorders	Channelopathies	Long QT syndrome
RYR2	Cardiovascular disorders	Channelopathies	Long QT syndrome
SCN1B	Cardiovascular disorders	Channelopathies	Long QT syndrome
SCN4B	Cardiovascular disorders	Channelopathies	Long QT syndrome
SCN5A	Cardiovascular disorders	Channelopathies	Long QT syndrome
SNTA1	Cardiovascular disorders	Channelopathies	Long QT syndrome
CACNA1C	Cardiovascular disorders	Channelopathies	Short QT syndrome
CACNA1D	Cardiovascular disorders	Channelopathies	Short QT syndrome
CACNA2D1	Cardiovascular disorders	Channelopathies	Short QT syndrome
CACNB2	Cardiovascular disorders	Channelopathies	Short QT syndrome
KCNH2	Cardiovascular disorders	Channelopathies	Short QT syndrome
KCNJ2	Cardiovascular disorders	Channelopathies	Short QT syndrome
KCNQ1	Cardiovascular disorders	Channelopathies	Short QT syndrome
GNAQ	Cardiovascular disorders	Congenital capillary malformations
NOTCH1	Cardiovascular disorders	Congenital cardiopathy	Aortic valve disease
SMAD6	Cardiovascular disorders	Congenital cardiopathy	Aortic valve disease
SLC2A10	Cardiovascular disorders	Congenital cardiopathy	Arterial tortuosity syndrome
FLNA	Cardiovascular disorders	Congenital cardiopathy	Cardiac valvular dysplasia
BRAF	Cardiovascular disorders	Congenital cardiopathy	Cardiofaciocutaneous syndrome
MAP2K1	Cardiovascular disorders	Congenital cardiopathy	Cardiofaciocutaneous syndrome
MAP2K2	Cardiovascular disorders	Congenital cardiopathy	Cardiofaciocutaneous syndrome
GATA4	Cardiovascular disorders	Congenital cardiopathy	Complete atrioventricular canal defect
GJA1	Cardiovascular disorders	Congenital cardiopathy	Complete atrioventricular canal defect
NKX2-6	Cardiovascular disorders	Congenital cardiopathy	Conotruncal heart malformation
GATA4	Cardiovascular disorders	Congenital cardiopathy	Fallot tetralogy
GATA5	Cardiovascular disorders	Congenital cardiopathy	Fallot tetralogy
GJA5	Cardiovascular disorders	Congenital cardiopathy	Fallot tetralogy
JAG1	Cardiovascular disorders	Congenital cardiopathy	Fallot tetralogy
JAG1	Cardiovascular disorders	Congenital cardiopathy	Fallot tetralogy
NKX2-5	Cardiovascular disorders	Congenital cardiopathy	Fallot tetralogy
ACTC1	Cardiovascular disorders	Congenital cardiopathy	Interatrial communication
CITED2	Cardiovascular disorders	Congenital cardiopathy	Interatrial communication
CRELD1	Cardiovascular disorders	Congenital cardiopathy	Interatrial communication
GATA4	Cardiovascular disorders	Congenital cardiopathy	Interatrial communication
GATA6	Cardiovascular disorders	Congenital cardiopathy	Interatrial communication
GATA6	Cardiovascular disorders	Congenital cardiopathy	Interatrial communication
MYH6	Cardiovascular disorders	Congenital cardiopathy	Interatrial communication
NKX2-5	Cardiovascular disorders	Congenital cardiopathy	Interatrial communication
TBX20	Cardiovascular disorders	Congenital cardiopathy	Interatrial communication
CITED2	Cardiovascular disorders	Congenital cardiopathy	Interventricular communication
GATA4	Cardiovascular disorders	Congenital cardiopathy	Interventricular communication
NKX2-5	Cardiovascular disorders	Congenital cardiopathy	Interventricular communication
ENG	Cardiovascular disorders	Congenital cardiopathy	Intracranial aneurysm
TGFBR3	Cardiovascular disorders	Congenital cardiopathy	Intracranial aneurysm
SMAD3	Cardiovascular disorders	Congenital cardiopathy	Loeys-Dietz syndrome
TGFB2	Cardiovascular disorders	Congenital cardiopathy	Loeys-Dietz syndrome
TGFB3	Cardiovascular disorders	Congenital cardiopathy	Loeys-Dietz syndrome
TGFBR1	Cardiovascular disorders	Congenital cardiopathy	Loeys-Dietz syndrome
TGFBR2	Cardiovascular disorders	Congenital cardiopathy	Loeys-Dietz syndrome
FBN1	Cardiovascular disorders	Congenital cardiopathy	Marfan syndrome
NF1	Cardiovascular disorders	Congenital cardiopathy	Neurofibromatosis
SPRED1	Cardiovascular disorders	Congenital cardiopathy	Neurofibromatosis
ELN	Cardiovascular disorders	Congenital cardiopathy	Supravalvular aortic stenosis
ACTA2	Cardiovascular disorders	Congenital cardiopathy
ACVR1	Cardiovascular disorders	Congenital cardiopathy
ACVR2B	Cardiovascular disorders	Congenital cardiopathy
ACVRL1	Cardiovascular disorders	Congenital cardiopathy
ANKRD1	Cardiovascular disorders	Congenital cardiopathy
B3GAT3	Cardiovascular disorders	Congenital cardiopathy
BMPR2	Cardiovascular disorders	Congenital cardiopathy
CBL	Cardiovascular disorders	Congenital cardiopathy
CFC1	Cardiovascular disorders	Congenital cardiopathy
CHD7	Cardiovascular disorders	Congenital cardiopathy
COL1A1	Cardiovascular disorders	Congenital cardiopathy
COL1A2	Cardiovascular disorders	Congenital cardiopathy
COL3A1	Cardiovascular disorders	Congenital cardiopathy
COL5A1	Cardiovascular disorders	Congenital cardiopathy
COL5A2	Cardiovascular disorders	Congenital cardiopathy
CREBBP	Cardiovascular disorders	Congenital cardiopathy
DTNA	Cardiovascular disorders	Congenital cardiopathy
EFEMP2	Cardiovascular disorders	Congenital cardiopathy
EHMT1	Cardiovascular disorders	Congenital cardiopathy
ELN	Cardiovascular disorders	Congenital cardiopathy
EP300	Cardiovascular disorders	Congenital cardiopathy
EVC	Cardiovascular disorders	Congenital cardiopathy
EYA4	Cardiovascular disorders	Congenital cardiopathy
FBN2	Cardiovascular disorders	Congenital cardiopathy
FOXC1	Cardiovascular disorders	Congenital cardiopathy
FOXF1	Cardiovascular disorders	Congenital cardiopathy
FOXH1	Cardiovascular disorders	Congenital cardiopathy
FOXP1	Cardiovascular disorders	Congenital cardiopathy
GAA	Cardiovascular disorders	Congenital cardiopathy
GATA5	Cardiovascular disorders	Congenital cardiopathy
GDF1	Cardiovascular disorders	Congenital cardiopathy
GDF1	Cardiovascular disorders	Congenital cardiopathy
HAND2	Cardiovascular disorders	Congenital cardiopathy
HRAS	Cardiovascular disorders	Congenital cardiopathy
IRX4	Cardiovascular disorders	Congenital cardiopathy
ISL1	Cardiovascular disorders	Congenital cardiopathy
KANSL1	Cardiovascular disorders	Congenital cardiopathy
KCNE5	Cardiovascular disorders	Cardiac rhythm disease	Atrial fibrillation
KCNJ8	Cardiovascular disorders	Congenital cardiopathy
KCNK3	Cardiovascular disorders	Congenital cardiopathy
KMT2D	Cardiovascular disorders	Congenital cardiopathy
KRAS	Cardiovascular disorders	Congenital cardiopathy
LEFTY2	Cardiovascular disorders	Congenital cardiopathy
MCTP2	Cardiovascular disorders	Congenital cardiopathy
MED12	Cardiovascular disorders	Congenital cardiopathy
MED13L	Cardiovascular disorders	Congenital cardiopathy
MFAP5	Cardiovascular disorders	Congenital cardiopathy
MIB1	Cardiovascular disorders	Congenital cardiopathy
MYH11	Cardiovascular disorders	Congenital cardiopathy
MYH7	Cardiovascular disorders	Congenital cardiopathy
MYLK	Cardiovascular disorders	Congenital cardiopathy
NODAL	Cardiovascular disorders	Congenital cardiopathy
NOTCH2	Cardiovascular disorders	Congenital cardiopathy
NOTCH3	Cardiovascular disorders	Congenital cardiopathy
NRAS	Cardiovascular disorders	Congenital cardiopathy
PDGFRA	Cardiovascular disorders	Congenital cardiopathy
PITX2	Cardiovascular disorders	Congenital cardiopathy
PLOD1	Cardiovascular disorders	Congenital cardiopathy
PRKG1	Cardiovascular disorders	Congenital cardiopathy
PTPN11	Cardiovascular disorders	Congenital cardiopathy
RAF1	Cardiovascular disorders	Congenital cardiopathy
RASA1	Cardiovascular disorders	Congenital cardiopathy
RASA2	Cardiovascular disorders	Congenital cardiopathy
RIT1	Cardiovascular disorders	Congenital cardiopathy
SALL4	Cardiovascular disorders	Congenital cardiopathy
SHOC2	Cardiovascular disorders	Congenital cardiopathy
SKI	Cardiovascular disorders	Congenital cardiopathy
SMAD1	Cardiovascular disorders	Congenital cardiopathy
SMAD4	Cardiovascular disorders	Congenital cardiopathy
SMAD9	Cardiovascular disorders	Congenital cardiopathy
SOS1	Cardiovascular disorders	Congenital cardiopathy
SPRED1	Cardiovascular disorders	Congenital cardiopathy
TAB2	Cardiovascular disorders	Congenital cardiopathy
TBX1	Cardiovascular disorders	Congenital cardiopathy
TBX5	Cardiovascular disorders	Congenital cardiopathy
TDGF1	Cardiovascular disorders	Congenital cardiopathy
TFAP2B	Cardiovascular disorders	Congenital cardiopathy
TNNI3	Cardiovascular disorders	Congenital cardiopathy
TNNI3K	Cardiovascular disorders	Congenital cardiopathy
TOPBP1	Cardiovascular disorders	Congenital cardiopathy
UPF3B	Cardiovascular disorders	Congenital cardiopathy
ZDHHC9	Cardiovascular disorders	Congenital cardiopathy
ZFPM2	Cardiovascular disorders	Congenital cardiopathy
ZIC3	Cardiovascular disorders	Congenital cardiopathy
LRP6	Cardiovascular disorders	Coronary artery disease
MEF2A	Cardiovascular disorders	Coronary artery disease
ABCC6	Cardiovascular disorders	Generalized arterial calcification of infancy
ENPP1	Cardiovascular disorders	Generalized arterial calcification of infancy
NR3C2	Cardiovascular disorders	Hypertension, early-onset, with exacerbation in pregnancy
ADD1	Cardiovascular disorders	Hypertension, essential
JUP	Cardiovascular disorders	Myocardiopathies	Arrhythmogenic cardiomyopathy	Naxos disease
CTNNA3	Cardiovascular disorders	Myocardiopathies	Arrhythmogenic cardiomyopathy
DES	Cardiovascular disorders	Myocardiopathies	Arrhythmogenic cardiomyopathy
DSC2	Cardiovascular disorders	Myocardiopathies	Arrhythmogenic cardiomyopathy
DSG2	Cardiovascular disorders	Myocardiopathies	Arrhythmogenic cardiomyopathy
DSP	Cardiovascular disorders	Myocardiopathies	Arrhythmogenic cardiomyopathy
FLNC	Cardiovascular disorders	Myocardiopathies	Arrhythmogenic cardiomyopathy
JUP	Cardiovascular disorders	Myocardiopathies	Arrhythmogenic cardiomyopathy
LDB3	Cardiovascular disorders	Myocardiopathies	Arrhythmogenic cardiomyopathy
LMNA	Cardiovascular disorders	Myocardiopathies	Arrhythmogenic cardiomyopathy
PKP2	Cardiovascular disorders	Myocardiopathies	Arrhythmogenic cardiomyopathy
PKP4	Cardiovascular disorders	Myocardiopathies	Arrhythmogenic cardiomyopathy
RYR2	Cardiovascular disorders	Myocardiopathies	Arrhythmogenic cardiomyopathy
TGFB3	Cardiovascular disorders	Myocardiopathies	Arrhythmogenic cardiomyopathy
TMEM43	Cardiovascular disorders	Myocardiopathies	Arrhythmogenic cardiomyopathy
TMEM43	Cardiovascular disorders	Myocardiopathies	Arrhythmogenic cardiomyopathy
TTN	Cardiovascular disorders	Myocardiopathies	Arrhythmogenic cardiomyopathy
CASQ2	Cardiovascular disorders	Myocardiopathies	Arrythmogenic cardiomyopathy
ALMS1	Cardiovascular disorders	Myocardiopathies	Dilated cardiomyopathy	Alström syndrome
LAMP2	Cardiovascular disorders	Myocardiopathies	Dilated cardiomyopathy	Danon disease
ABCC9	Cardiovascular disorders	Myocardiopathies	Dilated cardiomyopathy
ACTA1	Cardiovascular disorders	Myocardiopathies	Dilated cardiomyopathy
ACTC1	Cardiovascular disorders	Myocardiopathies	Dilated cardiomyopathy
ACTN2	Cardiovascular disorders	Myocardiopathies	Dilated cardiomyopathy
ANKRD1	Cardiovascular disorders	Myocardiopathies	Dilated cardiomyopathy
ANO5	Cardiovascular disorders	Myocardiopathies	Dilated cardiomyopathy
BAG3	Cardiovascular disorders	Myocardiopathies	Dilated cardiomyopathy
BRAF	Cardiovascular disorders	Myocardiopathies	Dilated cardiomyopathy
CAV3	Cardiovascular disorders	Myocardiopathies	Dilated cardiomyopathy
CAVIN4	Cardiovascular disorders	Myocardiopathies	Dilated cardiomyopathy
CHRM2	Cardiovascular disorders	Myocardiopathies	Dilated cardiomyopathy
COL7A1	Cardiovascular disorders	Myocardiopathies	Dilated cardiomyopathy
CRYAB	Cardiovascular disorders	Myocardiopathies	Dilated cardiomyopathy
CSRP3	Cardiovascular disorders	Myocardiopathies	Dilated cardiomyopathy
DES	Cardiovascular disorders	Myocardiopathies	Dilated cardiomyopathy
DMD	Cardiovascular disorders	Myocardiopathies	Dilated cardiomyopathy
DNAJC19	Cardiovascular disorders	Myocardiopathies	Dilated cardiomyopathy
DSC2	Cardiovascular disorders	Myocardiopathies	Dilated cardiomyopathy
DSG2	Cardiovascular disorders	Myocardiopathies	Dilated cardiomyopathy
DSP	Cardiovascular disorders	Myocardiopathies	Dilated cardiomyopathy
EMD	Cardiovascular disorders	Myocardiopathies	Dilated cardiomyopathy
EYA4	Cardiovascular disorders	Myocardiopathies	Dilated cardiomyopathy
FHL2	Cardiovascular disorders	Myocardiopathies	Dilated cardiomyopathy
FKRP	Cardiovascular disorders	Myocardiopathies	Dilated cardiomyopathy
FKTN	Cardiovascular disorders	Myocardiopathies	Dilated cardiomyopathy
FLNC	Cardiovascular disorders	Myocardiopathies	Dilated cardiomyopathy
FOXD4	Cardiovascular disorders	Myocardiopathies	Dilated cardiomyopathy
GAA	Cardiovascular disorders	Myocardiopathies	Dilated cardiomyopathy
GATA4	Cardiovascular disorders	Myocardiopathies	Dilated cardiomyopathy
GATA6	Cardiovascular disorders	Myocardiopathies	Dilated cardiomyopathy
GATAD1	Cardiovascular disorders	Myocardiopathies	Dilated cardiomyopathy
GLA	Cardiovascular disorders	Myocardiopathies	Dilated cardiomyopathy
GLB1	Cardiovascular disorders	Myocardiopathies	Dilated cardiomyopathy
HFE	Cardiovascular disorders	Myocardiopathies	Dilated cardiomyopathy
JUP	Cardiovascular disorders	Myocardiopathies	Dilated cardiomyopathy
KCNJ2	Cardiovascular disorders	Myocardiopathies	Dilated cardiomyopathy
KCNJ8	Cardiovascular disorders	Myocardiopathies	Dilated cardiomyopathy
LAMA2	Cardiovascular disorders	Myocardiopathies	Dilated cardiomyopathy
LAMA4	Cardiovascular disorders	Myocardiopathies	Dilated cardiomyopathy
LDB3	Cardiovascular disorders	Myocardiopathies	Dilated cardiomyopathy
LMNA	Cardiovascular disorders	Myocardiopathies	Dilated cardiomyopathy
LMNA	Cardiovascular disorders	Myocardiopathies	Dilated cardiomyopathy
MYBPC3	Cardiovascular disorders	Myocardiopathies	Dilated cardiomyopathy
MYH6	Cardiovascular disorders	Myocardiopathies	Dilated cardiomyopathy
MYH7	Cardiovascular disorders	Myocardiopathies	Dilated cardiomyopathy
MYL2	Cardiovascular disorders	Myocardiopathies	Dilated cardiomyopathy
MYL3	Cardiovascular disorders	Myocardiopathies	Dilated cardiomyopathy
MYOT	Cardiovascular disorders	Myocardiopathies	Dilated cardiomyopathy
MYPN	Cardiovascular disorders	Myocardiopathies	Dilated cardiomyopathy
NEBL	Cardiovascular disorders	Myocardiopathies	Dilated cardiomyopathy
NEXN	Cardiovascular disorders	Myocardiopathies	Dilated cardiomyopathy
NKX2-5	Cardiovascular disorders	Myocardiopathies	Dilated cardiomyopathy
PDLIM3	Cardiovascular disorders	Myocardiopathies	Dilated cardiomyopathy
PKP2	Cardiovascular disorders	Myocardiopathies	Dilated cardiomyopathy
PLN	Cardiovascular disorders	Myocardiopathies	Dilated cardiomyopathy
PRDM16	Cardiovascular disorders	Myocardiopathies	Dilated cardiomyopathy
PSEN1	Cardiovascular disorders	Myocardiopathies	Dilated cardiomyopathy
PSEN2	Cardiovascular disorders	Myocardiopathies	Dilated cardiomyopathy
PTPN11	Cardiovascular disorders	Myocardiopathies	Dilated cardiomyopathy
RAF1	Cardiovascular disorders	Myocardiopathies	Dilated cardiomyopathy
RBM20	Cardiovascular disorders	Myocardiopathies	Dilated cardiomyopathy
RYR2	Cardiovascular disorders	Myocardiopathies	Dilated cardiomyopathy
SCN5A	Cardiovascular disorders	Myocardiopathies	Dilated cardiomyopathy
SDHA	Cardiovascular disorders	Myocardiopathies	Dilated cardiomyopathy
SGCA	Cardiovascular disorders	Myocardiopathies	Dilated cardiomyopathy
SGCB	Cardiovascular disorders	Myocardiopathies	Dilated cardiomyopathy
SGCD	Cardiovascular disorders	Myocardiopathies	Dilated cardiomyopathy
SLC22A5	Cardiovascular disorders	Myocardiopathies	Dilated cardiomyopathy
SPEG	Cardiovascular disorders	Myocardiopathies	Dilated cardiomyopathy
SYNE1	Cardiovascular disorders	Myocardiopathies	Dilated cardiomyopathy
SYNE2	Cardiovascular disorders	Myocardiopathies	Dilated cardiomyopathy
TBX20	Cardiovascular disorders	Myocardiopathies	Dilated cardiomyopathy
TCAP	Cardiovascular disorders	Myocardiopathies	Dilated cardiomyopathy
TMEM43	Cardiovascular disorders	Myocardiopathies	Dilated cardiomyopathy
TMPO	Cardiovascular disorders	Myocardiopathies	Dilated cardiomyopathy
TNNC1	Cardiovascular disorders	Myocardiopathies	Dilated cardiomyopathy
TNNI3	Cardiovascular disorders	Myocardiopathies	Dilated cardiomyopathy
TNNI3	Cardiovascular disorders	Myocardiopathies	Dilated cardiomyopathy
TNNT2	Cardiovascular disorders	Myocardiopathies	Dilated cardiomyopathy
TOR1AIP1	Cardiovascular disorders	Myocardiopathies	Dilated cardiomyopathy
TPM1	Cardiovascular disorders	Myocardiopathies	Dilated cardiomyopathy
TTN	Cardiovascular disorders	Myocardiopathies	Dilated cardiomyopathy
TTR	Cardiovascular disorders	Myocardiopathies	Dilated cardiomyopathy
TXNRD2	Cardiovascular disorders	Myocardiopathies	Dilated cardiomyopathy
VCL	Cardiovascular disorders	Myocardiopathies	Dilated cardiomyopathy
XK	Cardiovascular disorders	Myocardiopathies	Dilated cardiomyopathy
LAMP2	Cardiovascular disorders	Myocardiopathies	Hypertrophic cardiomyopathy	Danon disease
ACTC1	Cardiovascular disorders	Myocardiopathies	Hypertrophic cardiomyopathy
ACTN2	Cardiovascular disorders	Myocardiopathies	Hypertrophic cardiomyopathy
CALR3	Cardiovascular disorders	Myocardiopathies	Hypertrophic cardiomyopathy
CAV3	Cardiovascular disorders	Myocardiopathies	Hypertrophic cardiomyopathy
CSRP3	Cardiovascular disorders	Myocardiopathies	Hypertrophic cardiomyopathy
DES	Cardiovascular disorders	Myocardiopathies	Hypertrophic cardiomyopathy
FLNC	Cardiovascular disorders	Myocardiopathies	Hypertrophic cardiomyopathy
GLA	Cardiovascular disorders	Myocardiopathies	Hypertrophic cardiomyopathy
KCNE5	Cardiovascular disorders	Myocardiopathies	Hypertrophic cardiomyopathy
JPH2	Cardiovascular disorders	Myocardiopathies	Hypertrophic cardiomyopathy
MYBPC3	Cardiovascular disorders	Myocardiopathies	Hypertrophic cardiomyopathy
MYH6	Cardiovascular disorders	Myocardiopathies	Hypertrophic cardiomyopathy
MYH7	Cardiovascular disorders	Myocardiopathies	Hypertrophic cardiomyopathy
MYL2	Cardiovascular disorders	Myocardiopathies	Hypertrophic cardiomyopathy
MYL3	Cardiovascular disorders	Myocardiopathies	Hypertrophic cardiomyopathy
MYLK2	Cardiovascular disorders	Myocardiopathies	Hypertrophic cardiomyopathy
MYOZ2	Cardiovascular disorders	Myocardiopathies	Hypertrophic cardiomyopathy
MYPN	Cardiovascular disorders	Myocardiopathies	Hypertrophic cardiomyopathy
NEXN	Cardiovascular disorders	Myocardiopathies	Hypertrophic cardiomyopathy
PDLIM3	Cardiovascular disorders	Myocardiopathies	Hypertrophic cardiomyopathy
PLN	Cardiovascular disorders	Myocardiopathies	Hypertrophic cardiomyopathy
PRKAG2	Cardiovascular disorders	Myocardiopathies	Hypertrophic cardiomyopathy
PTPN11	Cardiovascular disorders	Myocardiopathies	Hypertrophic cardiomyopathy
TNNC1	Cardiovascular disorders	Myocardiopathies	Hypertrophic cardiomyopathy
TNNI3	Cardiovascular disorders	Myocardiopathies	Hypertrophic cardiomyopathy
TNNT2	Cardiovascular disorders	Myocardiopathies	Hypertrophic cardiomyopathy
TPM1	Cardiovascular disorders	Myocardiopathies	Hypertrophic cardiomyopathy
TTN	Cardiovascular disorders	Myocardiopathies	Hypertrophic cardiomyopathy
VCL	Cardiovascular disorders	Myocardiopathies	Hypertrophic cardiomyopathy
SURF1	Cardiovascular disorders	Myocardiopathies	Myopathy and fatal cardiopathy due to cytochrome c oxidase deficiency		Mitochondrial DNA depletion syndrome, hepatocellular form
ACTC1	Cardiovascular disorders	Myocardiopathies	Non-compacted cardiomyopathy
ACTN2	Cardiovascular disorders	Myocardiopathies	Non-compacted cardiomyopathy
ANKRD1	Cardiovascular disorders	Myocardiopathies	Non-compacted cardiomyopathy
BAG3	Cardiovascular disorders	Myocardiopathies	Non-compacted cardiomyopathy
CASQ2	Cardiovascular disorders	Myocardiopathies	Non-compacted cardiomyopathy
CSRP3	Cardiovascular disorders	Myocardiopathies	Non-compacted cardiomyopathy
DMD	Cardiovascular disorders	Myocardiopathies	Non-compacted cardiomyopathy
DNAJC19	Cardiovascular disorders	Myocardiopathies	Non-compacted cardiomyopathy
DSP	Cardiovascular disorders	Myocardiopathies	Non-compacted cardiomyopathy
DTNA	Cardiovascular disorders	Myocardiopathies	Non-compacted cardiomyopathy
FHL1	Cardiovascular disorders	Myocardiopathies	Non-compacted cardiomyopathy
FLNC	Cardiovascular disorders	Myocardiopathies	Non-compacted cardiomyopathy
HCN4	Cardiovascular disorders	Myocardiopathies	Non-compacted cardiomyopathy
KCNH2	Cardiovascular disorders	Myocardiopathies	Non-compacted cardiomyopathy
KCNQ1	Cardiovascular disorders	Myocardiopathies	Non-compacted cardiomyopathy
LDB3	Cardiovascular disorders	Myocardiopathies	Non-compacted cardiomyopathy
LMNA	Cardiovascular disorders	Myocardiopathies	Non-compacted cardiomyopathy
MIB1	Cardiovascular disorders	Myocardiopathies	Non-compacted cardiomyopathy
MYBPC3	Cardiovascular disorders	Myocardiopathies	Non-compacted cardiomyopathy
MYH7	Cardiovascular disorders	Myocardiopathies	Non-compacted cardiomyopathy
MYL2	Cardiovascular disorders	Myocardiopathies	Non-compacted cardiomyopathy
MYL3	Cardiovascular disorders	Myocardiopathies	Non-compacted cardiomyopathy
NKX2-5	Cardiovascular disorders	Myocardiopathies	Non-compacted cardiomyopathy
NNT	Cardiovascular disorders	Myocardiopathies	Non-compacted cardiomyopathy
NOTCH1	Cardiovascular disorders	Myocardiopathies	Non-compacted cardiomyopathy
PRDM16	Cardiovascular disorders	Myocardiopathies	Non-compacted cardiomyopathy
PTPN11	Cardiovascular disorders	Myocardiopathies	Non-compacted cardiomyopathy
RYR2	Cardiovascular disorders	Myocardiopathies	Non-compacted cardiomyopathy
TNNT2	Cardiovascular disorders	Myocardiopathies	Non-compacted cardiomyopathy
TPM1	Cardiovascular disorders	Myocardiopathies	Non-compacted cardiomyopathy
TTN	Cardiovascular disorders	Myocardiopathies	Non-compacted cardiomyopathy
ACTC1	Cardiovascular disorders	Myocardiopathies	Restrictive cardiomyopathy
ACTN2	Cardiovascular disorders	Myocardiopathies	Restrictive cardiomyopathy
BAG3	Cardiovascular disorders	Myocardiopathies	Restrictive cardiomyopathy
DES	Cardiovascular disorders	Myocardiopathies	Restrictive cardiomyopathy
FHL1	Cardiovascular disorders	Myocardiopathies	Restrictive cardiomyopathy
FLNC	Cardiovascular disorders	Myocardiopathies	Restrictive cardiomyopathy
GLA	Cardiovascular disorders	Myocardiopathies	Restrictive cardiomyopathy
HFE	Cardiovascular disorders	Myocardiopathies	Restrictive cardiomyopathy
LMNA	Cardiovascular disorders	Myocardiopathies	Restrictive cardiomyopathy
MYH7	Cardiovascular disorders	Myocardiopathies	Restrictive cardiomyopathy
MYL2	Cardiovascular disorders	Myocardiopathies	Restrictive cardiomyopathy
MYL3	Cardiovascular disorders	Myocardiopathies	Restrictive cardiomyopathy
MYPN	Cardiovascular disorders	Myocardiopathies	Restrictive cardiomyopathy
TNNI3	Cardiovascular disorders	Myocardiopathies	Restrictive cardiomyopathy
TNNT2	Cardiovascular disorders	Myocardiopathies	Restrictive cardiomyopathy
TTN	Cardiovascular disorders	Myocardiopathies	Restrictive cardiomyopathy
TTR	Cardiovascular disorders	Myocardiopathies	Restrictive cardiomyopathy
ADA2	Cardiovascular disorders	Polyarteritis nodosa of the infancy
ACVRL1	Cardiovascular disorders	Pulmonary arterial hypertension
BMPR1B	Cardiovascular disorders	Pulmonary arterial hypertension
BMPR2	Cardiovascular disorders	Pulmonary arterial hypertension
CAV1	Cardiovascular disorders	Pulmonary arterial hypertension
EIF2AK4	Cardiovascular disorders	Pulmonary arterial hypertension
ENG	Cardiovascular disorders	Pulmonary arterial hypertension
FOXF1	Cardiovascular disorders	Pulmonary arterial hypertension
GDF2	Cardiovascular disorders	Pulmonary arterial hypertension
KCNE5	Cardiovascular disorders	Channelopathies	Brugada syndrome
KCNK3	Cardiovascular disorders	Pulmonary arterial hypertension
NOTCH3	Cardiovascular disorders	Pulmonary arterial hypertension
RASA1	Cardiovascular disorders	Pulmonary arterial hypertension
SMAD1	Cardiovascular disorders	Pulmonary arterial hypertension
SMAD4	Cardiovascular disorders	Pulmonary arterial hypertension
SMAD9	Cardiovascular disorders	Pulmonary arterial hypertension
SMAD9	Cardiovascular disorders	Pulmonary arterial hypertension
TOPBP1	Cardiovascular disorders	Pulmonary arterial hypertension
MAP2K1	Cardiovascular disorders	RASopathies	Cardiofaciocutaneous syndrome
MAP2K2	Cardiovascular disorders	RASopathies	Cardiofaciocutaneous syndrome
HRAS	Cardiovascular disorders	RASopathies	Costello syndrome
SPRED1	Cardiovascular disorders	RASopathies	Neurofibromatosis
BRAF	Cardiovascular disorders	RASopathies	Noonan syndrome	Leopard syndrome
PTPN11	Cardiovascular disorders	RASopathies	Noonan syndrome	Leopard syndrome
RAF1	Cardiovascular disorders	RASopathies	Noonan syndrome	Leopard syndrome
BRAF	Cardiovascular disorders	RASopathies	Noonan syndrome
KRAS	Cardiovascular disorders	RASopathies	Noonan syndrome
LZTR1	Cardiovascular disorders	RASopathies	Noonan syndrome
LZTR1	Cardiovascular disorders	RASopathies	Noonan syndrome
NRAS	Cardiovascular disorders	RASopathies	Noonan syndrome
PTPN11	Cardiovascular disorders	RASopathies	Noonan syndrome
RAF1	Cardiovascular disorders	RASopathies	Noonan syndrome
RIT1	Cardiovascular disorders	RASopathies	Noonan syndrome
SHOC2	Cardiovascular disorders	RASopathies	Noonan syndrome
SOS1	Cardiovascular disorders	RASopathies	Noonan syndrome
SOS2	Cardiovascular disorders	RASopathies	Noonan syndrome
A2ML1	Cardiovascular disorders	RASopathies
NF1	Cardiovascular disorders	RASopathies
RASA2	Cardiovascular disorders	RASopathies
RRAS	Cardiovascular disorders	RASopathies
ADA2	Cardiovascular disorders	Sneddon syndrome
ARX	Congenital developmental anomalies	Central nervous system malformations	Corpus callosum agenesis	Proud-Levine-Carpenter syndrome
L1CAM	Congenital developmental anomalies	Central nervous system malformations	Corpus callosum agenesis
CNTNAP2	Congenital developmental anomalies	Central nervous system malformations	Focal cortical dysplasia
TSC1	Congenital developmental anomalies	Central nervous system malformations	Focal cortical dysplasia
TSC2	Congenital developmental anomalies	Central nervous system malformations	Focal cortical dysplasia
PTCH1	Congenital developmental anomalies	Central nervous system malformations	Holoprosencephaly
ARX	Congenital developmental anomalies	Central nervous system malformations	Hydranencephaly with abnormal genitalia
L1CAM	Congenital developmental anomalies	Central nervous system malformations	Hydrocephalus due to aqueductal stenosis
MPDZ	Congenital developmental anomalies	Central nervous system malformations	Hydrocephalus, non syndromic
CCDC88C	Congenital developmental anomalies	Central nervous system malformations	Hydroencephaly
ARX	Congenital developmental anomalies	Central nervous system malformations	Lissencephaly
DCX	Congenital developmental anomalies	Central nervous system malformations	Lissencephaly
PAFAH1B1	Congenital developmental anomalies	Central nervous system malformations	Lissencephaly
RELN	Congenital developmental anomalies	Central nervous system malformations	Lissencephaly
TUBA1A	Congenital developmental anomalies	Central nervous system malformations	Lissencephaly
L1CAM	Congenital developmental anomalies	Central nervous system malformations	MASA syndrome
CSPP1	Congenital developmental anomalies	Central nervous system malformations	Meckel syndrome
MKS1	Congenital developmental anomalies	Central nervous system malformations	Meckel syndrome
NPHP3	Congenital developmental anomalies	Central nervous system malformations	Meckel syndrome
RPGRIP1L	Congenital developmental anomalies	Central nervous system malformations	Meckel syndrome
TCTN2	Congenital developmental anomalies	Central nervous system malformations	Meckel syndrome
TMEM216	Congenital developmental anomalies	Central nervous system malformations	Meckel syndrome
TMEM67	Congenital developmental anomalies	Central nervous system malformations	Meckel syndrome
MED17	Congenital developmental anomalies	Central nervous system malformations	Microcephaly with seizures and brain atrophy
ARFGEF2	Congenital developmental anomalies	Central nervous system malformations	Periventricular nodular heterotopia
FLNA	Congenital developmental anomalies	Central nervous system malformations	Periventricular nodular heterotopia
COL4A1	Congenital developmental anomalies	Central nervous system malformations	Porencephaly
DCX	Congenital developmental anomalies	Central nervous system malformations	Subcortical laminal heterotopia
ARHGAP31	Congenital developmental anomalies	Congenital extremity anomalies	Adams-Oliver syndrome
RBPJ	Congenital developmental anomalies	Congenital extremity anomalies	Adams-Oliver syndrome
CTNNA3	Congenital developmental anomalies	Congenital heart defects	Arrhythmogenic ventricular dysplasia
LDB3	Congenital developmental anomalies	Congenital heart defects	Arrhythmogenic ventricular dysplasia
PKP4	Congenital developmental anomalies	Congenital heart defects	Arrhythmogenic ventricular dysplasia
TGFB3	Congenital developmental anomalies	Congenital heart defects	Arrhythmogenic ventricular dysplasia
TMEM43	Congenital developmental anomalies	Congenital heart defects	Arrhythmogenic ventricular dysplasia
TTN	Congenital developmental anomalies	Congenital heart defects	Arrhythmogenic ventricular dysplasia
FLNA	Congenital developmental anomalies	Congenital heart defects	Cardiac valvular dysplasia
TFAP2B	Congenital developmental anomalies	Congenital heart defects	Char syndrome
TBX1	Congenital developmental anomalies	Congenital heart defects	DiGeorge syndrome
GATA4	Congenital developmental anomalies	Congenital heart defects	Fallot tetralogy
GATA5	Congenital developmental anomalies	Congenital heart defects	Fallot tetralogy
GATA6	Congenital developmental anomalies	Congenital heart defects	Fallot tetralogy
JAG1	Congenital developmental anomalies	Congenital heart defects	Fallot tetralogy
NKX2-5	Congenital developmental anomalies	Congenital heart defects	Fallot tetralogy
TBX1	Congenital developmental anomalies	Congenital heart defects	Fallot tetralogy
ZFPM2	Congenital developmental anomalies	Congenital heart defects	Fallot tetralogy
ACVR2B	Congenital developmental anomalies	Congenital heart defects	Heterotaxy, visceral
CFC1	Congenital developmental anomalies	Congenital heart defects	Heterotaxy, visceral
GDF1	Congenital developmental anomalies	Congenital heart defects	Heterotaxy, visceral
MED13L	Congenital developmental anomalies	Congenital heart defects	Heterotaxy, visceral
NODAL	Congenital developmental anomalies	Congenital heart defects	Heterotaxy, visceral
ZIC3	Congenital developmental anomalies	Congenital heart defects	Heterotaxy, visceral
TFAP2B	Congenital developmental anomalies	Congenital heart defects	Patent ductus arteriosus
TBX1	Congenital developmental anomalies	Congenital heart defects	Velocardiofacial syndrome
RASA1	Congenital developmental anomalies	Congenital heart defects
PDX1	Congenital developmental anomalies	Congenital visceral malformations	Pancreatic agenesis
GATA6	Congenital developmental anomalies	Congenital visceral malformations	Pancreatic agenesis and congenital heart defects
NPHP3	Congenital developmental anomalies	Congenital visceral malformations	Renal-hepatic-pancreatic dysplasia
ADAMTS2	Congenital developmental anomalies	Connective tissue disorders	Ehlers-Danlos syndrome
ATP7A	Congenital developmental anomalies	Connective tissue disorders	Ehlers-Danlos syndrome
CHST14	Congenital developmental anomalies	Connective tissue disorders	Ehlers-Danlos syndrome
COL1A1	Congenital developmental anomalies	Connective tissue disorders	Ehlers-Danlos syndrome
COL1A2	Congenital developmental anomalies	Connective tissue disorders	Ehlers-Danlos syndrome
COL3A1	Congenital developmental anomalies	Connective tissue disorders	Ehlers-Danlos syndrome
COL5A1	Congenital developmental anomalies	Connective tissue disorders	Ehlers-Danlos syndrome
COL5A2	Congenital developmental anomalies	Connective tissue disorders	Ehlers-Danlos syndrome
FKBP14	Congenital developmental anomalies	Connective tissue disorders	Ehlers-Danlos syndrome
PLOD1	Congenital developmental anomalies	Connective tissue disorders	Ehlers-Danlos syndrome
TNXB	Congenital developmental anomalies	Connective tissue disorders	Ehlers-Danlos syndrome
EFEMP2	Congenital developmental anomalies	Connective tissue disorders	Lethal arteriopathy syndrome
SOS1	Congenital developmental anomalies	Dental malformations	Gingival fibromatosis
EDA	Congenital developmental anomalies	Dental malformations	Tooth agenesis
LRP6	Congenital developmental anomalies	Dental malformations	Tooth agenesis
ALMS1	Congenital developmental anomalies	Diabetes mellitus	Alström syndrome
SRY	Congenital developmental anomalies	Disorders of sex development	Gonadal dysgenesis
SRY	Congenital developmental anomalies	Disorders of sex development	Gonadal dysgenesis
ARTN	Congenital developmental anomalies	Enteric nervous system malformations	Hirschsprung disease
BACE2	Congenital developmental anomalies	Enteric nervous system malformations	Hirschsprung disease
DNMT3B	Congenital developmental anomalies	Enteric nervous system malformations	Hirschsprung disease
ECE1	Congenital developmental anomalies	Enteric nervous system malformations	Hirschsprung disease
EDN3	Congenital developmental anomalies	Enteric nervous system malformations	Hirschsprung disease
EDNRB	Congenital developmental anomalies	Enteric nervous system malformations	Hirschsprung disease
GDNF	Congenital developmental anomalies	Enteric nervous system malformations	Hirschsprung disease
GFRA1	Congenital developmental anomalies	Enteric nervous system malformations	Hirschsprung disease
GFRA2	Congenital developmental anomalies	Enteric nervous system malformations	Hirschsprung disease
GFRA3	Congenital developmental anomalies	Enteric nervous system malformations	Hirschsprung disease
GFRA4	Congenital developmental anomalies	Enteric nervous system malformations	Hirschsprung disease
MYOG	Congenital developmental anomalies	Enteric nervous system malformations	Hirschsprung disease
NRG1	Congenital developmental anomalies	Enteric nervous system malformations	Hirschsprung disease
NRG3	Congenital developmental anomalies	Enteric nervous system malformations	Hirschsprung disease
NRTN	Congenital developmental anomalies	Enteric nervous system malformations	Hirschsprung disease
PAX3	Congenital developmental anomalies	Enteric nervous system malformations	Hirschsprung disease
PAX6	Congenital developmental anomalies	Enteric nervous system malformations	Hirschsprung disease
PSPN	Congenital developmental anomalies	Enteric nervous system malformations	Hirschsprung disease
RET	Congenital developmental anomalies	Enteric nervous system malformations	Hirschsprung disease
SEMA3A	Congenital developmental anomalies	Enteric nervous system malformations	Hirschsprung disease
SEMA3C	Congenital developmental anomalies	Enteric nervous system malformations	Hirschsprung disease
SEMA3D	Congenital developmental anomalies	Enteric nervous system malformations	Hirschsprung disease
VCL	Congenital developmental anomalies	Enteric nervous system malformations	Hirschsprung disease
RAD21	Congenital developmental anomalies	Enteric nervous system malformations	Mungan syndrome
FLNA	Congenital developmental anomalies	Enteric nervous system malformations	Neuronal intestinal pseudoobstruction
EDNRB	Congenital developmental anomalies	Multiple congenital abnormalities	ABCD syndrome
GLI3	Congenital developmental anomalies	Multiple congenital abnormalities	Acrocallosal syndrome
ARHGAP31	Congenital developmental anomalies	Multiple congenital abnormalities	Adams-Oliver syndrome
DLL4	Congenital developmental anomalies	Multiple congenital abnormalities	Adams-Oliver syndrome
DOCK6	Congenital developmental anomalies	Multiple congenital abnormalities	Adams-Oliver syndrome
EOGT	Congenital developmental anomalies	Multiple congenital abnormalities	Adams-Oliver syndrome
NOTCH1	Congenital developmental anomalies	Multiple congenital abnormalities	Adams-Oliver syndrome
RBPJ	Congenital developmental anomalies	Multiple congenital abnormalities	Adams-Oliver syndrome
JAG1	Congenital developmental anomalies	Multiple congenital abnormalities	Alagille syndrome
NOTCH2	Congenital developmental anomalies	Multiple congenital abnormalities	Alagille syndrome
ATRX	Congenital developmental anomalies	Multiple congenital abnormalities	Alpha-thalassemia-intectual dissability syndrome
ALMS1	Congenital developmental anomalies	Multiple congenital abnormalities	Alström syndrome
FGFR2	Congenital developmental anomalies	Multiple congenital abnormalities	Antley-Bixler syndrome
FGFR2	Congenital developmental anomalies	Multiple congenital abnormalities	Apert syndrome
PTEN	Congenital developmental anomalies	Multiple congenital abnormalities	Bannayan-Riley-Ruvalcaba syndrome
ACTB	Congenital developmental anomalies	Multiple congenital abnormalities	Baraitser Winter syndrome
ACTG1	Congenital developmental anomalies	Multiple congenital abnormalities	Baraitser Winter syndrome
GATA3	Congenital developmental anomalies	Multiple congenital abnormalities	Barakat syndrome
TEK	Congenital developmental anomalies	Multiple congenital abnormalities	Bean syndrome
FGFR2	Congenital developmental anomalies	Multiple congenital abnormalities	Beare-Stevenson cutis gyrata syndrome
NSD1	Congenital developmental anomalies	Multiple congenital abnormalities	Beckwith-Wiedemann syndrome
EYA1	Congenital developmental anomalies	Multiple congenital abnormalities	Branchiootic syndrome
SIX1	Congenital developmental anomalies	Multiple congenital abnormalities	Branchiootic syndrome
EYA1	Congenital developmental anomalies	Multiple congenital abnormalities	Branchiootorenal spectrum disorder
SIX1	Congenital developmental anomalies	Multiple congenital abnormalities	Branchiootorenal spectrum disorder
SIX5	Congenital developmental anomalies	Multiple congenital abnormalities	Branchiootorenal spectrum disorder
BRAF	Congenital developmental anomalies	Multiple congenital abnormalities	Cardiofaciocutaneous syndrome
KRAS	Congenital developmental anomalies	Multiple congenital abnormalities	Cardiofaciocutaneous syndrome
MAP2K1	Congenital developmental anomalies	Multiple congenital abnormalities	Cardiofaciocutaneous syndrome
MAP2K2	Congenital developmental anomalies	Multiple congenital abnormalities	Cardiofaciocutaneous syndrome
TGDS	Congenital developmental anomalies	Multiple congenital abnormalities	Catel-Manzke syndrome
FGFR3	Congenital developmental anomalies	Multiple congenital abnormalities	CATSHL syndrome
SLC26A2	Congenital developmental anomalies	Multiple congenital abnormalities	Chapelle dysplasia
TFAP2B	Congenital developmental anomalies	Multiple congenital abnormalities	Char syndrome
CHD7	Congenital developmental anomalies	Multiple congenital abnormalities	CHARGE syndrome
SEMA3E	Congenital developmental anomalies	Multiple congenital abnormalities	CHARGE syndrome
ERF	Congenital developmental anomalies	Multiple congenital abnormalities	Chitayat syndrome
CC2D2A	Congenital developmental anomalies	Multiple congenital abnormalities	COACH syndrome
INPP5E	Congenital developmental anomalies	Multiple congenital abnormalities	COACH syndrome
RPGRIP1L	Congenital developmental anomalies	Multiple congenital abnormalities	COACH syndrome
TMEM67	Congenital developmental anomalies	Multiple congenital abnormalities	COACH syndrome
ERCC1	Congenital developmental anomalies	Multiple congenital abnormalities	Cockayne syndrome
ERCC5	Congenital developmental anomalies	Multiple congenital abnormalities	Cockayne syndrome
ERCC6	Congenital developmental anomalies	Multiple congenital abnormalities	Cockayne syndrome
ERCC6	Congenital developmental anomalies	Multiple congenital abnormalities	Cockayne syndrome
ERCC8	Congenital developmental anomalies	Multiple congenital abnormalities	Cockayne syndrome
ABL1	Congenital developmental anomalies	Multiple congenital abnormalities	Congenital heart defects and skeletal malformations syndrome
HDAC8	Congenital developmental anomalies	Multiple congenital abnormalities	Cornelia de Lange syndrome
KMT2A	Congenital developmental anomalies	Multiple congenital abnormalities	Cornelia de Lange syndrome
NIPBL	Congenital developmental anomalies	Multiple congenital abnormalities	Cornelia de Lange syndrome
RAD21	Congenital developmental anomalies	Multiple congenital abnormalities	Cornelia de Lange syndrome
SMC1A	Congenital developmental anomalies	Multiple congenital abnormalities	Cornelia de Lange syndrome
SMC3	Congenital developmental anomalies	Multiple congenital abnormalities	Cornelia de Lange syndrome
HRAS	Congenital developmental anomalies	Multiple congenital abnormalities	Costello syndrome
TBX15	Congenital developmental anomalies	Multiple congenital abnormalities	Cousin syndrome
PAX3	Congenital developmental anomalies	Multiple congenital abnormalities	Craniofacial-deafness-hand syndrome
FGFR3	Congenital developmental anomalies	Multiple congenital abnormalities	Crouzon syndrome-acanthosis nigricans syndrome
TBX1	Congenital developmental anomalies	Multiple congenital abnormalities	DiGeorge syndrome
TBC1D24	Congenital developmental anomalies	Multiple congenital abnormalities	DOOR syndrome
DKC1	Congenital developmental anomalies	Multiple congenital abnormalities	Ectodermal dysplasia	Dyskeratosis congenita
TERT	Congenital developmental anomalies	Multiple congenital abnormalities	Ectodermal dysplasia	Dyskeratosis congenita
IKBKG	Congenital developmental anomalies	Multiple congenital abnormalities	Ectodermal dysplasia	Incontinentia pigmenti
ERCC2	Congenital developmental anomalies	Multiple congenital abnormalities	Ectodermal dysplasia	Photosensitive trichothiodystrophy
ERCC3	Congenital developmental anomalies	Multiple congenital abnormalities	Ectodermal dysplasia	Photosensitive trichothiodystrophy
EDA	Congenital developmental anomalies	Multiple congenital abnormalities	Ectodermal dysplasia
EDARADD	Congenital developmental anomalies	Multiple congenital abnormalities	Ectodermal dysplasia
EDARADD	Congenital developmental anomalies	Multiple congenital abnormalities	Ectodermal dysplasia
GRHL2	Congenital developmental anomalies	Multiple congenital abnormalities	Ectodermal dysplasia
IKBKG	Congenital developmental anomalies	Multiple congenital abnormalities	Ectodermal dysplasia
IKBKG	Congenital developmental anomalies	Multiple congenital abnormalities	Ectodermal dysplasia
TSPEAR	Congenital developmental anomalies	Multiple congenital abnormalities	Ectodermal dysplasia
FLNA	Congenital developmental anomalies	Multiple congenital abnormalities	FG syndrome
POLE	Congenital developmental anomalies	Multiple congenital abnormalities	FILS syndrome
WNT7A	Congenital developmental anomalies	Multiple congenital abnormalities	Fuhrmann syndrome
KIF1BP	Congenital developmental anomalies	Multiple congenital abnormalities	Goldberg-Shprintzen syndrome
HOXA13	Congenital developmental anomalies	Multiple congenital abnormalities	Guttmacher syndrome
NOTCH2	Congenital developmental anomalies	Multiple congenital abnormalities	Hajdu-Cheney syndrome
HOXA13	Congenital developmental anomalies	Multiple congenital abnormalities	Hand-foot-uterus syndrome
LMNA	Congenital developmental anomalies	Multiple congenital abnormalities	Heart-hand syndrome,
PTCH1	Congenital developmental anomalies	Multiple congenital abnormalities	Holoprosencephaly
TBX5	Congenital developmental anomalies	Multiple congenital abnormalities	Holt-Oram syndrome
MED13L	Congenital developmental anomalies	Multiple congenital abnormalities	Impaired intellectual development and distinctive facial features with or without cardiac defects
CSPP1	Congenital developmental anomalies	Multiple congenital abnormalities	Jeune syndrome
KIAA0586	Congenital developmental anomalies	Multiple congenital abnormalities	Jeune syndrome
KMT2D	Congenital developmental anomalies	Multiple congenital abnormalities	kabuki syndrome
EHMT1	Congenital developmental anomalies	Multiple congenital abnormalities	Kleefstra syndrome
KANSL1	Congenital developmental anomalies	Multiple congenital abnormalities	Koolen-de Vries syndrome
FGF10	Congenital developmental anomalies	Multiple congenital abnormalities	LADD syndrome
FGFR2	Congenital developmental anomalies	Multiple congenital abnormalities	LADD syndrome
FGFR3	Congenital developmental anomalies	Multiple congenital abnormalities	LADD syndrome
BRAF	Congenital developmental anomalies	Multiple congenital abnormalities	Leopard syndrome
MED12	Congenital developmental anomalies	Multiple congenital abnormalities	Lujan-Fryns syndrome
MED12	Congenital developmental anomalies	Multiple congenital abnormalities	Lujan-Fryns syndrome
MED12	Congenital developmental anomalies	Multiple congenital abnormalities	Lujan-Fryns syndrome
LMNA	Congenital developmental anomalies	Multiple congenital abnormalities	Mandibuloacral dysplasia
COL11A1	Congenital developmental anomalies	Multiple congenital abnormalities	Marshall syndrome
MKKS	Congenital developmental anomalies	Multiple congenital abnormalities	McKusick-Kaufman syndrome
WT1	Congenital developmental anomalies	Multiple congenital abnormalities	Meacham syndrome
CEP290	Congenital developmental anomalies	Multiple congenital abnormalities	Meckel syndrome
CREBBP	Congenital developmental anomalies	Multiple congenital abnormalities	Menke-Hennekam syndrome
YWHAE	Congenital developmental anomalies	Multiple congenital abnormalities	Miller-Dieker syndrome
ZEB2	Congenital developmental anomalies	Multiple congenital abnormalities	Mowat-Wilson syndrome
TEK	Congenital developmental anomalies	Multiple congenital abnormalities	Mucocutaneous venous malformations
SMAD4	Congenital developmental anomalies	Multiple congenital abnormalities	Myhre syndrome
BRAF	Congenital developmental anomalies	Multiple congenital abnormalities	Noonan syndrome
CBL	Congenital developmental anomalies	Multiple congenital abnormalities	Noonan syndrome
KRAS	Congenital developmental anomalies	Multiple congenital abnormalities	Noonan syndrome
NRAS	Congenital developmental anomalies	Multiple congenital abnormalities	Noonan syndrome
PTPN11	Congenital developmental anomalies	Multiple congenital abnormalities	Noonan syndrome
PTPN11	Congenital developmental anomalies	Multiple congenital abnormalities	Noonan syndrome
RAF1	Congenital developmental anomalies	Multiple congenital abnormalities	Noonan syndrome
RIT1	Congenital developmental anomalies	Multiple congenital abnormalities	Noonan syndrome
SHOC2	Congenital developmental anomalies	Multiple congenital abnormalities	Noonan syndrome
SOS1	Congenital developmental anomalies	Multiple congenital abnormalities	Noonan syndrome
NDP	Congenital developmental anomalies	Multiple congenital abnormalities	Norrie disease
SALL4	Congenital developmental anomalies	Multiple congenital abnormalities	Okihiro syndrome
PNPLA6	Congenital developmental anomalies	Multiple congenital abnormalities	Oliver-Macfarlane syndrome
MID1	Congenital developmental anomalies	Multiple congenital abnormalities	Opitz GBBB syndrome
GLI3	Congenital developmental anomalies	Multiple congenital abnormalities	Pallister-Hall syndrome
WNT7A	Congenital developmental anomalies	Multiple congenital abnormalities	Phocomelia, Schinzel type
TCF4	Congenital developmental anomalies	Multiple congenital abnormalities	Pitt Hopkins syndrome
LMNA	Congenital developmental anomalies	Multiple congenital abnormalities	Progeria	Hutchinson-Gilford progeria syndrome
POLD1	Congenital developmental anomalies	Multiple congenital abnormalities	Progeria	MDP syndrome
RECQL4	Congenital developmental anomalies	Multiple congenital abnormalities	Progeria	Rothmund-Thomson syndrome
ERCC4	Congenital developmental anomalies	Multiple congenital abnormalities	Progeria	XFE progeroid syndrome
DIAPH1	Congenital developmental anomalies	Multiple congenital abnormalities	Progressive microcephaly-seizures-cortical blindness-developmental delay syndrome
LMNA	Congenital developmental anomalies	Multiple congenital abnormalities	Restrictive dermopathy
TMEM67	Congenital developmental anomalies	Multiple congenital abnormalities	RHYNS syndrome
EIF4A3	Congenital developmental anomalies	Multiple congenital abnormalities	Richieri Costa-Pereira syndrome
WASHC5	Congenital developmental anomalies	Multiple congenital abnormalities	Ritscher Schinzel syndrome
ESCO2	Congenital developmental anomalies	Multiple congenital abnormalities	Roberts syndrome
ESCO2	Congenital developmental anomalies	Multiple congenital abnormalities	Roberts-SC phocomelia syndrome
CREBBP	Congenital developmental anomalies	Multiple congenital abnormalities	Rubinstein-Taybi syndrome
EP300	Congenital developmental anomalies	Multiple congenital abnormalities	Rubinstein-Taybi syndrome
HSPG2	Congenital developmental anomalies	Multiple congenital abnormalities	Schwartz-Jampel syndrome
SKI	Congenital developmental anomalies	Multiple congenital abnormalities	Shprintzen-Goldberg syndrome
SBDS	Congenital developmental anomalies	Multiple congenital abnormalities	Shwachman-Diamond syndrome
OFD1	Congenital developmental anomalies	Multiple congenital abnormalities	Simpson-Golabi-Behmel syndrome
NSD1	Congenital developmental anomalies	Multiple congenital abnormalities	Sotos syndrome
COL11A1	Congenital developmental anomalies	Multiple congenital abnormalities	Stickler syndrome
COL11A2	Congenital developmental anomalies	Multiple congenital abnormalities	Stickler syndrome
COL2A1	Congenital developmental anomalies	Multiple congenital abnormalities	Stickler syndrome
COL9A1	Congenital developmental anomalies	Multiple congenital abnormalities	Stickler syndrome
COL9A2	Congenital developmental anomalies	Multiple congenital abnormalities	Stickler syndrome
COL9A3	Congenital developmental anomalies	Multiple congenital abnormalities	Stickler syndrome
PTEN	Congenital developmental anomalies	Multiple congenital abnormalities	Sujansky-Leonard syndrome
ZIC3	Congenital developmental anomalies	Multiple congenital abnormalities	Sujansky-Leonard syndrome
SALL1	Congenital developmental anomalies	Multiple congenital abnormalities	Townes-Brocks syndrome
TSC1	Congenital developmental anomalies	Multiple congenital abnormalities	Tuberous sclerosis
TSC2	Congenital developmental anomalies	Multiple congenital abnormalities	Tuberous sclerosis
TBX3	Congenital developmental anomalies	Multiple congenital abnormalities	Ulnar-mammary syndrome
TBX1	Congenital developmental anomalies	Multiple congenital abnormalities	Velocardiofacial syndrome
EDN3	Congenital developmental anomalies	Multiple congenital abnormalities	Waardenburg syndrome
EDNRB	Congenital developmental anomalies	Multiple congenital abnormalities	Waardenburg syndrome
MITF	Congenital developmental anomalies	Multiple congenital abnormalities	Waardenburg syndrome
MITF	Congenital developmental anomalies	Multiple congenital abnormalities	Waardenburg syndrome
PAX3	Congenital developmental anomalies	Multiple congenital abnormalities	Waardenburg syndrome
PAX3	Congenital developmental anomalies	Multiple congenital abnormalities	Waardenburg syndrome
SOX10	Congenital developmental anomalies	Multiple congenital abnormalities	Waardenburg syndrome
SOX10	Congenital developmental anomalies	Multiple congenital abnormalities	Waardenburg syndrome
TYR	Congenital developmental anomalies	Multiple congenital abnormalities	Waardenburg syndrome
COL11A2	Congenital developmental anomalies	Multiple congenital abnormalities	Weissenbacher-Zweymuller syndrome
KMT2A	Congenital developmental anomalies	Multiple congenital abnormalities	Wiedemann-Steiner syndrome
SMC1A	Congenital developmental anomalies	Multiple congenital abnormalities	Wiedemann-Steiner syndrome
ERCC6	Congenital developmental anomalies	Multiple congenital abnormalities	Xeroderma pigmentosum	Sanctis-Cacchione syndrome
DDB2	Congenital developmental anomalies	Multiple congenital abnormalities	Xeroderma pigmentosum
ERCC2	Congenital developmental anomalies	Multiple congenital abnormalities	Xeroderma pigmentosum
ERCC3	Congenital developmental anomalies	Multiple congenital abnormalities	Xeroderma pigmentosum
ERCC4	Congenital developmental anomalies	Multiple congenital abnormalities	Xeroderma pigmentosum
ERCC5	Congenital developmental anomalies	Multiple congenital abnormalities	Xeroderma pigmentosum
POLH	Congenital developmental anomalies	Multiple congenital abnormalities	Xeroderma pigmentosum
XPA	Congenital developmental anomalies	Multiple congenital abnormalities	Xeroderma pigmentosum
XPC	Congenital developmental anomalies	Multiple congenital abnormalities	Xeroderma pigmentosum
THPO	Congenital developmental anomalies	Multiple congenital abnormalities
WNT3	Congenital developmental anomalies	Multiple congenital abnormalities
FOXL2	Congenital developmental anomalies	Ocular malformations	Blepharophimosis-ptosis-epicanthus inversus
ASPH	Congenital developmental anomalies	Ocular malformations	Traboulsi syndrome
ARX	Congenital developmental anomalies	Urinary tract malformations	Genital abnormalities	Hydranencephaly with abnormal genitalia
ARX	Congenital developmental anomalies	Urinary tract malformations	Genital abnormalities	Proud-Levine-Carpenter syndrome
CCM2	Congenital developmental anomalies	Vascular malformations	Cerebral cavernous malformations
KRIT1	Congenital developmental anomalies	Vascular malformations	Cerebral cavernous malformations
PDCD10	Congenital developmental anomalies	Vascular malformations	Cerebral cavernous malformations
ACVRL1	Congenital developmental anomalies	Vascular malformations	Hereditary hemorrhagic telangiectasia
ENG	Congenital developmental anomalies	Vascular malformations	Hereditary hemorrhagic telangiectasia
GDF2	Congenital developmental anomalies	Vascular malformations	Hereditary hemorrhagic telangiectasia
GJC2	Congenital developmental anomalies	Vascular malformations	Hereditary lymphedema
PRKAR1A	Dermatological disorders	Dermatological diseases	Pigmentary anomalies
GNAQ	Dermatological disorders	Diseases of the dermis	Capillary malformations
ENPP1	Dermatological disorders	Diseases of the dermis	Cole disease
ALDH18A1	Dermatological disorders	Diseases of the dermis	Cutis laxa
ALDH18A1	Dermatological disorders	Diseases of the dermis	Cutis laxa
EFEMP2	Dermatological disorders	Diseases of the dermis	Cutis laxa
ELN	Dermatological disorders	Diseases of the dermis	Cutis laxa
FBLN5	Dermatological disorders	Diseases of the dermis	Cutis laxa
FBLN5	Dermatological disorders	Diseases of the dermis	Cutis laxa
ABCC6	Dermatological disorders	Diseases of the dermis	Pseudoxanthoma elasticum
ENPP1	Dermatological disorders	Diseases of the dermis	Pseudoxanthoma elasticum
ATP2A2	Dermatological disorders	Diseases of the epidermis	Darier-White disease
PKP1	Dermatological disorders	Diseases of the epidermis	Epidermolysis bullosa	McGrath syndrome
COL7A1	Dermatological disorders	Diseases of the epidermis	Epidermolysis bullosa
COL7A1	Dermatological disorders	Diseases of the epidermis	Epidermolysis bullosa
COL7A1	Dermatological disorders	Diseases of the epidermis	Epidermolysis bullosa
COL7A1	Dermatological disorders	Diseases of the epidermis	Epidermolysis bullosa
COL7A1	Dermatological disorders	Diseases of the epidermis	Epidermolysis bullosa
COL7A1	Dermatological disorders	Diseases of the epidermis	Epidermolysis bullosa
COL7A1	Dermatological disorders	Diseases of the epidermis	Epidermolysis bullosa
DSP	Dermatological disorders	Diseases of the epidermis	Epidermolysis bullosa
PLEC	Dermatological disorders	Diseases of the epidermis	Epidermolysis bullosa
PLEC	Dermatological disorders	Diseases of the epidermis	Epidermolysis bullosa
PLEC	Dermatological disorders	Diseases of the epidermis	Epidermolysis bullosa
GJA1	Dermatological disorders	Diseases of the epidermis	Erythrokeratodermia variabilis et progressiva
GJB3	Dermatological disorders	Diseases of the epidermis	Erythrokeratodermia variabilis et progressiva
ELOVL4	Dermatological disorders	Diseases of the epidermis	Ichthyosis
GJB2	Dermatological disorders	Diseases of the epidermis	Ichthyosis
TGM1	Dermatological disorders	Diseases of the epidermis	Ichthyosis
GJB6	Dermatological disorders	Diseases of the epidermis	Keratodermia palmoplantaris	Clouston syndrome
GJB2	Dermatological disorders	Diseases of the epidermis	Keratodermia palmoplantaris	Vohwinkel syndrome
DSP	Dermatological disorders	Diseases of the epidermis	Keratodermia palmoplantaris
DSP	Dermatological disorders	Diseases of the epidermis	Keratodermia palmoplantaris
GJA1	Dermatological disorders	Diseases of the epidermis	Keratodermia palmoplantaris
GJB2	Dermatological disorders	Diseases of the epidermis	Keratodermia palmoplantaris
COL11A1	Dermatological disorders	Diseases of the epidermis	Marshall syndrome
MVK	Dermatological disorders	Diseases of the epidermis	Porokeratosis
ADAR	Dermatological disorders	Diseases of the epidermis	Dyschromatosis symmetrica hereditaria
FGFR1	Dermatological disorders	Encephalocraniocutaneous lipomatosis
PSEN1	Dermatological disorders	Familial acne inversa
PTCH1	Dermatological disorders	Gorlin syndrome
BLM	Dermatological disorders	Photodermatosis	Bloom syndrome
MC1R	Dermatological disorders	Pigmentary anomalies	Albinism	Non-syndromic albinism
OCA2	Dermatological disorders	Pigmentary anomalies	Albinism	Non-syndromic albinism
SLC45A2	Dermatological disorders	Pigmentary anomalies	Albinism	Non-syndromic albinism
TYR	Dermatological disorders	Pigmentary anomalies	Albinism	Non-syndromic albinism
TYR	Dermatological disorders	Pigmentary anomalies	Albinism	Non-syndromic albinism
HPS1	Dermatological disorders	Pigmentary anomalies	Albinism	Syndromic albinism
HPS3	Dermatological disorders	Pigmentary anomalies	Albinism	Syndromic albinism
HPS4	Dermatological disorders	Pigmentary anomalies	Albinism	Syndromic albinism
HPS5	Dermatological disorders	Pigmentary anomalies	Albinism	Syndromic albinism
HPS6	Dermatological disorders	Pigmentary anomalies	Albinism	Syndromic albinism
LYST	Dermatological disorders	Pigmentary anomalies	Albinism	Syndromic albinism
SPRED1	Dermatological disorders	Pigmentary anomalies	Neurofibromatosis	Legius syndrome
NF1	Dermatological disorders	Pigmentary anomalies	Neurofibromatosis
NF2	Dermatological disorders	Pigmentary anomalies	Neurofibromatosis
AP3B1	Dermatological disorders	Pigmentary anomalies	Oculocutaneous albinism	Syndromic albinism
ERCC6	Dermatological disorders	Pigmentary anomalies	UV-sensitive syndrome
ATP2A2	Dermatological disorders	Primary bone dysplasia	Acrokeratosis verruciformis of Hopf
FBN1	Dermatological disorders	Stiff skin syndrome
TBX19	Endocrine disorders	Adrenocorticotropic hormone deficiency
AR	Endocrine disorders	Androgen insensitivity syndrome
AGPAT2	Endocrine disorders	Congenital generalized lipodystrophy
BSCL2	Endocrine disorders	Congenital generalized lipodystrophy
CAV1	Endocrine disorders	Congenital generalized lipodystrophy
LMNA	Endocrine disorders	Congenital generalized lipodystrophy
HNF1A	Endocrine disorders	Diabetes mellitus	Diabetes mellitus insulino-dependiente
INS	Endocrine disorders	Diabetes mellitus	Diabetes mellitus insulino-dependiente
ABCC8	Endocrine disorders	Diabetes mellitus	Diabetes mellitus, noninsulin-dependent
GCK	Endocrine disorders	Diabetes mellitus	Diabetes mellitus, noninsulin-dependent
HNF4A	Endocrine disorders	Diabetes mellitus	Diabetes mellitus, noninsulin-dependent
NEUROD1	Endocrine disorders	Diabetes mellitus	Diabetes mellitus, noninsulin-dependent
PAX4	Endocrine disorders	Diabetes mellitus	Diabetes mellitus, noninsulin-dependent
PDX1	Endocrine disorders	Diabetes mellitus	Diabetes mellitus, noninsulin-dependent
SLC2A2	Endocrine disorders	Diabetes mellitus	Diabetes mellitus, noninsulin-dependent
APPL1	Endocrine disorders	Diabetes mellitus	Maturity-onset diabetes of the young (MODY)
BLK	Endocrine disorders	Diabetes mellitus	Maturity-onset diabetes of the young (MODY)
CEL	Endocrine disorders	Diabetes mellitus	Maturity-onset diabetes of the young (MODY)
GCK	Endocrine disorders	Diabetes mellitus	Maturity-onset diabetes of the young (MODY)
HNF1A	Endocrine disorders	Diabetes mellitus	Maturity-onset diabetes of the young (MODY)
HNF1B	Endocrine disorders	Diabetes mellitus	Maturity-onset diabetes of the young (MODY)
HNF4A	Endocrine disorders	Diabetes mellitus	Maturity-onset diabetes of the young (MODY)
HNF4A	Endocrine disorders	Diabetes mellitus	Maturity-onset diabetes of the young (MODY)
INS	Endocrine disorders	Diabetes mellitus	Maturity-onset diabetes of the young (MODY)
KCNJ11	Endocrine disorders	Diabetes mellitus	Maturity-onset diabetes of the young (MODY)
KLF11	Endocrine disorders	Diabetes mellitus	Maturity-onset diabetes of the young (MODY)
NEUROD1	Endocrine disorders	Diabetes mellitus	Maturity-onset diabetes of the young (MODY)
PAX4	Endocrine disorders	Diabetes mellitus	Maturity-onset diabetes of the young (MODY)
PDX1	Endocrine disorders	Diabetes mellitus	Maturity-onset diabetes of the young (MODY)
SLC2A2	Endocrine disorders	Diabetes mellitus	Maturity-onset diabetes of the young (MODY)
WFS1	Endocrine disorders	Diabetes mellitus	Maturity-onset diabetes of the young (MODY)
PRSS1	Endocrine disorders	Diabetes mellitus	Pancreatitis
SPINK1	Endocrine disorders	Diabetes mellitus	Pancreatitis
ABCC8	Endocrine disorders	Diabetes mellitus	Permanent neonatal diabetes mellitus
GCK	Endocrine disorders	Diabetes mellitus	Permanent neonatal diabetes mellitus
INS	Endocrine disorders	Diabetes mellitus	Permanent neonatal diabetes mellitus
KCNJ11	Endocrine disorders	Diabetes mellitus	Permanent neonatal diabetes mellitus
PDX1	Endocrine disorders	Diabetes mellitus	Permanent neonatal diabetes mellitus
ABCC8	Endocrine disorders	Diabetes mellitus	Transient neonatal diabetes mellitus
KCNJ11	Endocrine disorders	Diabetes mellitus	Transient neonatal diabetes mellitus
SRY	Endocrine disorders	Disorders of sex development	Gonadal dysgenesis
SRY	Endocrine disorders	Disorders of sex development	Gonadal dysgenesis
TTR	Endocrine disorders	Euthyroid hyperthyroxinemia
ABCC8	Endocrine disorders	Familial hyperinsulinism
GCK	Endocrine disorders	Familial hyperinsulinism
HNF1A	Endocrine disorders	Familial hyperinsulinism
HNF4A	Endocrine disorders	Familial hyperinsulinism
KCNJ11	Endocrine disorders	Familial hyperinsulinism
NNT	Endocrine disorders	Glucocorticoid deficiency
TXNRD2	Endocrine disorders	Glucocorticoid deficiency
GH1	Endocrine disorders	Growth hormone deficiency	Kowarsi syndrome
GHR	Endocrine disorders	Growth hormone deficiency	Laron syndrome
BTK	Endocrine disorders	Growth hormone deficiency
GH1	Endocrine disorders	Growth hormone deficiency
GH1	Endocrine disorders	Growth hormone deficiency
GH1	Endocrine disorders	Growth hormone deficiency
GHSR	Endocrine disorders	Growth hormone deficiency
IGF1R	Endocrine disorders	Growth hormone deficiency
POU1F1	Endocrine disorders	Growth hormone deficiency
CACNA1D	Endocrine disorders	Hyperaldosteronism
CYP11B2	Endocrine disorders	Hyperaldosteronism
KCNJ5	Endocrine disorders	Hyperaldosteronism
CASR	Endocrine disorders	Hyperparathyroidism
MEN1	Endocrine disorders	Hyperparathyroidism
INS	Endocrine disorders	Hyperproinsulinemia
THRB	Endocrine disorders	Hyperthyroidism
TSHR	Endocrine disorders	Hyperthyroidism
TSHR	Endocrine disorders	Hyperthyroidism
CASR	Endocrine disorders	Hypocalcemia
GNA11	Endocrine disorders	Hypocalcemia
ANOS1	Endocrine disorders	Hypogonadotropic hypogonadism
CHD7	Endocrine disorders	Hypogonadotropic hypogonadism
FGFR1	Endocrine disorders	Hypogonadotropic hypogonadism
SEMA3A	Endocrine disorders	Hypogonadotropic hypogonadism
GATA3	Endocrine disorders	Hypoparathyroidism
ENPP1	Endocrine disorders	Hypophosphatemic rickets
SLC16A2	Endocrine disorders	Hypothyroidism/goiter	Allan-Herndon-Dudley syndrome
FOXI1	Endocrine disorders	Hypothyroidism/goiter	Pendred syndrome
KCNJ10	Endocrine disorders	Hypothyroidism/goiter	Pendred syndrome
SLC26A4	Endocrine disorders	Hypothyroidism/goiter	Pendred syndrome
NKX2-1	Endocrine disorders	Hypothyroidism/goiter
NKX2-5	Endocrine disorders	Hypothyroidism/goiter
TSHR	Endocrine disorders	Hypothyroidism/goiter
SLC34A1	Endocrine disorders	Infantile hypercalcemia
SPINK1	Endocrine disorders	Pancreatitis	Tropical calcific pancreatitis
CASR	Endocrine disorders	Pancreatitis
CFTR	Endocrine disorders	Pancreatitis
PRSS1	Endocrine disorders	Pancreatitis
SPINK1	Endocrine disorders	Pancreatitis
ERCC6	Endocrine disorders	Premature ovarian failure
FOXL2	Endocrine disorders	Premature ovarian failure
PRSS1	Endocrine disorders	Trypsinogen deficiency
UBE3A	Neurological disorders	Epilepsies	Angelman syndrome
PRRT2	Neurological disorders	Epilepsies	Benign familial infantile epilepsy
KCNQ2	Neurological disorders	Epilepsies	Benign neonatal epilepsy
KCNQ3	Neurological disorders	Epilepsies	Benign neonatal epilepsy
PRRT2	Neurological disorders	Epilepsies	Convulsions, familial infantile, with paroxysmal choreoathetosis
ARHGEF9	Neurological disorders	Epilepsies	Early infantile epileptic encephalopathy
ARX	Neurological disorders	Epilepsies	Early infantile epileptic encephalopathy
CACNA1A	Neurological disorders	Epilepsies	Early infantile epileptic encephalopathy
CDKL5	Neurological disorders	Epilepsies	Early infantile epileptic encephalopathy
FGF12	Neurological disorders	Epilepsies	Early infantile epileptic encephalopathy
HCN1	Neurological disorders	Epilepsies	Early infantile epileptic encephalopathy
KCNQ2	Neurological disorders	Epilepsies	Early infantile epileptic encephalopathy
PCDH19	Neurological disorders	Epilepsies	Early infantile epileptic encephalopathy
PNKP	Neurological disorders	Epilepsies	Early infantile epileptic encephalopathy
SCN1A	Neurological disorders	Epilepsies	Early infantile epileptic encephalopathy
SCN1B	Neurological disorders	Epilepsies	Early infantile epileptic encephalopathy
TBC1D24	Neurological disorders	Epilepsies	Early infantile epileptic encephalopathy
AARS1	Neurological disorders	Epilepsies	Early onset epileptic encephalopathy
SCN1A	Neurological disorders	Epilepsies	Febrile seizures, familial
SCN1A	Neurological disorders	Epilepsies	Generalized epilepsy with febrile seizures plus
SCN1B	Neurological disorders	Epilepsies	Generalized epilepsy with febrile seizures plus
EPM2A	Neurological disorders	Epilepsies	Myoclonic epilepsy	Myoclonic epilepsy of Lafora
CSTB	Neurological disorders	Epilepsies	Myoclonic epilepsy	Myoclonic epilepsy of Unverricht-Lundborg
TBC1D24	Neurological disorders	Epilepsies	Myoclonic epilepsy	Myoclonic epilepsy, infantile, familial
KCTD7	Neurological disorders	Epilepsies	Myoclonic epilepsy	Progressive myoclonic epilepsy
POLG	Neurological disorders	Epilepsies	Myoclonic epilepsy	Progressive myoclonic epilepsy
COL4A3	Renal and urinary disorders	Alport syndrome
COL4A3	Renal and urinary disorders	Alport syndrome
COL4A4	Renal and urinary disorders	Alport syndrome
COL4A5	Renal and urinary disorders	Alport syndrome
GATA3	Renal and urinary disorders	Barakat syndrome
ARL6	Renal and urinary disorders	Bardet-Biedl syndrome
BBS1	Renal and urinary disorders	Bardet-Biedl syndrome
BBS10	Renal and urinary disorders	Bardet-Biedl syndrome
BBS12	Renal and urinary disorders	Bardet-Biedl syndrome
BBS2	Renal and urinary disorders	Bardet-Biedl syndrome
CEP290	Renal and urinary disorders	Bardet-Biedl syndrome
MKKS	Renal and urinary disorders	Bardet-Biedl syndrome
PNPLA6	Renal and urinary disorders	Bardet-Biedl syndrome
BSND	Renal and urinary disorders	Bartter syndrome
CASR	Renal and urinary disorders	Bartter syndrome
SLC12A1	Renal and urinary disorders	Bartter syndrome
CFTR	Renal and urinary disorders	Congenital bilateral absence of vas deferens
WT1	Renal and urinary disorders	Denys-Drash syndrome
ATP6V0A4	Renal and urinary disorders	Distal renal tubular acidosis
ATP6V1B1	Renal and urinary disorders	Distal renal tubular acidosis
SLC4A1	Renal and urinary disorders	Distal renal tubular acidosis
SLC4A1	Renal and urinary disorders	Distal renal tubular acidosis
SLC2A2	Renal and urinary disorders	Fanconi syndrome
SLC34A1	Renal and urinary disorders	Fanconi syndrome
WT1	Renal and urinary disorders	Frasier syndrome
CFHR5	Renal and urinary disorders	Glomerulonephritis
COL4A1	Renal and urinary disorders	Hematuria
SLC34A1	Renal and urinary disorders	Hypophosphatemia with nephrolithiasis
SLC34A1	Renal and urinary disorders	Nephrocalcinosis
CEP290	Renal and urinary disorders	Nephronophthisis	Senior-Loken syndrome
INVS	Renal and urinary disorders	Nephronophthisis	Senior-Loken syndrome
NPHP1	Renal and urinary disorders	Nephronophthisis	Senior-Loken syndrome
NPHP4	Renal and urinary disorders	Nephronophthisis	Senior-Loken syndrome
DCDC2	Renal and urinary disorders	Nephronophthisis
INVS	Renal and urinary disorders	Nephronophthisis
NPHP1	Renal and urinary disorders	Nephronophthisis
NPHP3	Renal and urinary disorders	Nephronophthisis
NPHP4	Renal and urinary disorders	Nephronophthisis
RPGRIP1L	Renal and urinary disorders	Nephronophthisis
TMEM67	Renal and urinary disorders	Nephronophthisis
ACTN4	Renal and urinary disorders	Nephrotic syndrome	Glomerulosclerosis, focal segmental
LAMB2	Renal and urinary disorders	Nephrotic syndrome	Pierson syndrome
LAMB2	Renal and urinary disorders	Nephrotic syndrome
NPHS1	Renal and urinary disorders	Nephrotic syndrome
NPHS2	Renal and urinary disorders	Nephrotic syndrome
WT1	Renal and urinary disorders	Nephrotic syndrome
LRP5	Renal and urinary disorders	Polycystic kidney disease
PKD1	Renal and urinary disorders	Polycystic kidney disease
PKD2	Renal and urinary disorders	Polycystic kidney disease
PKHD1	Renal and urinary disorders	Polycystic kidney disease
APOA1	Renal and urinary disorders	Renal amyloidosis
SCNN1B	Renal and urinary disorders	Renal pseudohypoaldosteronism	Liddle syndrome
SCNN1G	Renal and urinary disorders	Renal pseudohypoaldosteronism	Liddle syndrome
NR3C2	Renal and urinary disorders	Renal pseudohypoaldosteronism
SCNN1A	Renal and urinary disorders	Renal pseudohypoaldosteronism
SCNN1B	Renal and urinary disorders	Renal pseudohypoaldosteronism
SCNN1G	Renal and urinary disorders	Renal pseudohypoaldosteronism
WNK1	Renal and urinary disorders	Renal pseudohypoaldosteronism
WNK4	Renal and urinary disorders	Renal pseudohypoaldosteronism
KCNJ10	Renal and urinary disorders	Renal tubular dysgenesis	SESAME syndrome
ACE	Renal and urinary disorders	Renal tubular dysgenesis
AGT	Renal and urinary disorders	Renal tubular dysgenesis
AGTR1	Renal and urinary disorders	Renal tubular dysgenesis
TNXB	Renal and urinary disorders	Vesicoureteral reflux
ACTG1	Hearing disorders	Non-syndromic sensorineural deafness	Non-syndromic sensorineural deafness, autosomal dominant
CCDC50	Hearing disorders	Non-syndromic sensorineural deafness	Non-syndromic sensorineural deafness, autosomal dominant
CD164	Hearing disorders	Non-syndromic sensorineural deafness	Non-syndromic sensorineural deafness, autosomal dominant
COCH	Hearing disorders	Non-syndromic sensorineural deafness	Non-syndromic sensorineural deafness, autosomal dominant
COL11A2	Hearing disorders	Non-syndromic sensorineural deafness	Non-syndromic sensorineural deafness, autosomal dominant
DIAPH1	Hearing disorders	Non-syndromic sensorineural deafness	Non-syndromic sensorineural deafness, autosomal dominant
DMXL2	Hearing disorders	Non-syndromic sensorineural deafness	Non-syndromic sensorineural deafness, autosomal dominant
DSPP	Hearing disorders	Non-syndromic sensorineural deafness	Non-syndromic sensorineural deafness, autosomal dominant
EYA4	Hearing disorders	Non-syndromic sensorineural deafness	Non-syndromic sensorineural deafness, autosomal dominant
FAM189A2	Hearing disorders	Non-syndromic sensorineural deafness	Non-syndromic sensorineural deafness, autosomal dominant
GJB2	Hearing disorders	Non-syndromic sensorineural deafness	Non-syndromic sensorineural deafness, autosomal dominant
GJB3	Hearing disorders	Non-syndromic sensorineural deafness	Non-syndromic sensorineural deafness, autosomal dominant
GJB6	Hearing disorders	Non-syndromic sensorineural deafness	Non-syndromic sensorineural deafness, autosomal dominant
GRHL2	Hearing disorders	Non-syndromic sensorineural deafness	Non-syndromic sensorineural deafness, autosomal dominant
GSDME	Hearing disorders	Non-syndromic sensorineural deafness	Non-syndromic sensorineural deafness, autosomal dominant
HOMER2	Hearing disorders	Non-syndromic sensorineural deafness	Non-syndromic sensorineural deafness, autosomal dominant
KCNQ4	Hearing disorders	Non-syndromic sensorineural deafness	Non-syndromic sensorineural deafness, autosomal dominant
MCM2	Hearing disorders	Non-syndromic sensorineural deafness	Non-syndromic sensorineural deafness, autosomal dominant
MYH14	Hearing disorders	Non-syndromic sensorineural deafness	Non-syndromic sensorineural deafness, autosomal dominant
MYH9	Hearing disorders	Non-syndromic sensorineural deafness	Non-syndromic sensorineural deafness, autosomal dominant
MYO6	Hearing disorders	Non-syndromic sensorineural deafness	Non-syndromic sensorineural deafness, autosomal dominant
MYO7A	Hearing disorders	Non-syndromic sensorineural deafness	Non-syndromic sensorineural deafness, autosomal dominant
OSBPL2	Hearing disorders	Non-syndromic sensorineural deafness	Non-syndromic sensorineural deafness, autosomal dominant
P2RX2	Hearing disorders	Non-syndromic sensorineural deafness	Non-syndromic sensorineural deafness, autosomal dominant
POU4F3	Hearing disorders	Non-syndromic sensorineural deafness	Non-syndromic sensorineural deafness, autosomal dominant
PTPRQ	Hearing disorders	Non-syndromic sensorineural deafness	Non-syndromic sensorineural deafness, autosomal dominant
SIX1	Hearing disorders	Non-syndromic sensorineural deafness	Non-syndromic sensorineural deafness, autosomal dominant
SLC17A8	Hearing disorders	Non-syndromic sensorineural deafness	Non-syndromic sensorineural deafness, autosomal dominant
TBC1D24	Hearing disorders	Non-syndromic sensorineural deafness	Non-syndromic sensorineural deafness, autosomal dominant
TECTA	Hearing disorders	Non-syndromic sensorineural deafness	Non-syndromic sensorineural deafness, autosomal dominant
TJP2	Hearing disorders	Non-syndromic sensorineural deafness	Non-syndromic sensorineural deafness, autosomal dominant
TMC1	Hearing disorders	Non-syndromic sensorineural deafness	Non-syndromic sensorineural deafness, autosomal dominant
ADCY1	Hearing disorders	Non-syndromic sensorineural deafness	Non-syndromic sensorineural deafness, autosomal recessive
ATP2B2	Hearing disorders	Non-syndromic sensorineural deafness	Non-syndromic sensorineural deafness, autosomal recessive
BDP1	Hearing disorders	Non-syndromic sensorineural deafness	Non-syndromic sensorineural deafness, autosomal recessive
CDC14A	Hearing disorders	Non-syndromic sensorineural deafness	Non-syndromic sensorineural deafness, autosomal recessive
CDH23	Hearing disorders	Non-syndromic sensorineural deafness	Non-syndromic sensorineural deafness, autosomal recessive
CIB2	Hearing disorders	Non-syndromic sensorineural deafness	Non-syndromic sensorineural deafness, autosomal recessive
CLDN14	Hearing disorders	Non-syndromic sensorineural deafness	Non-syndromic sensorineural deafness, autosomal recessive
CLIC5	Hearing disorders	Non-syndromic sensorineural deafness	Non-syndromic sensorineural deafness, autosomal recessive
COCH	Hearing disorders	Non-syndromic sensorineural deafness	Non-syndromic sensorineural deafness, autosomal recessive
COL11A2	Hearing disorders	Non-syndromic sensorineural deafness	Non-syndromic sensorineural deafness, autosomal recessive
DCDC2	Hearing disorders	Non-syndromic sensorineural deafness	Non-syndromic sensorineural deafness, autosomal recessive
ELMOD3	Hearing disorders	Non-syndromic sensorineural deafness	Non-syndromic sensorineural deafness, autosomal recessive
EPS8	Hearing disorders	Non-syndromic sensorineural deafness	Non-syndromic sensorineural deafness, autosomal recessive
EPS8L2	Hearing disorders	Non-syndromic sensorineural deafness	Non-syndromic sensorineural deafness, autosomal recessive
ESPN	Hearing disorders	Non-syndromic sensorineural deafness	Non-syndromic sensorineural deafness, autosomal recessive
ESRRB	Hearing disorders	Non-syndromic sensorineural deafness	Non-syndromic sensorineural deafness, autosomal recessive
FOXI1	Hearing disorders	Non-syndromic sensorineural deafness	Non-syndromic sensorineural deafness, autosomal recessive
GIPC3	Hearing disorders	Non-syndromic sensorineural deafness	Non-syndromic sensorineural deafness, autosomal recessive
GJA1	Hearing disorders	Non-syndromic sensorineural deafness	Non-syndromic sensorineural deafness, autosomal recessive
GJB2	Hearing disorders	Non-syndromic sensorineural deafness	Non-syndromic sensorineural deafness, autosomal recessive
GJB3	Hearing disorders	Non-syndromic sensorineural deafness	Non-syndromic sensorineural deafness, autosomal recessive
GJB6	Hearing disorders	Non-syndromic sensorineural deafness	Non-syndromic sensorineural deafness, autosomal recessive
GPSM2	Hearing disorders	Non-syndromic sensorineural deafness	Non-syndromic sensorineural deafness, autosomal recessive
GRXCR1	Hearing disorders	Non-syndromic sensorineural deafness	Non-syndromic sensorineural deafness, autosomal recessive
GRXCR2	Hearing disorders	Non-syndromic sensorineural deafness	Non-syndromic sensorineural deafness, autosomal recessive
HGF	Hearing disorders	Non-syndromic sensorineural deafness	Non-syndromic sensorineural deafness, autosomal recessive
ILDR1	Hearing disorders	Non-syndromic sensorineural deafness	Non-syndromic sensorineural deafness, autosomal recessive
KARS	Hearing disorders	Non-syndromic sensorineural deafness	Non-syndromic sensorineural deafness, autosomal recessive
KCNJ10	Hearing disorders	Non-syndromic sensorineural deafness	Non-syndromic sensorineural deafness, autosomal recessive
LHFPL5	Hearing disorders	Non-syndromic sensorineural deafness	Non-syndromic sensorineural deafness, autosomal recessive
LOXHD1	Hearing disorders	Non-syndromic sensorineural deafness	Non-syndromic sensorineural deafness, autosomal recessive
LRTOMT	Hearing disorders	Non-syndromic sensorineural deafness	Non-syndromic sensorineural deafness, autosomal recessive
MARVELD2	Hearing disorders	Non-syndromic sensorineural deafness	Non-syndromic sensorineural deafness, autosomal recessive
MET	Hearing disorders	Non-syndromic sensorineural deafness	Non-syndromic sensorineural deafness, autosomal recessive
MSRB3	Hearing disorders	Non-syndromic sensorineural deafness	Non-syndromic sensorineural deafness, autosomal recessive
MYO15A	Hearing disorders	Non-syndromic sensorineural deafness	Non-syndromic sensorineural deafness, autosomal recessive
MYO3A	Hearing disorders	Non-syndromic sensorineural deafness	Non-syndromic sensorineural deafness, autosomal recessive
MYO6	Hearing disorders	Non-syndromic sensorineural deafness	Non-syndromic sensorineural deafness, autosomal recessive
MYO7A	Hearing disorders	Non-syndromic sensorineural deafness	Non-syndromic sensorineural deafness, autosomal recessive
OTOA	Hearing disorders	Non-syndromic sensorineural deafness	Non-syndromic sensorineural deafness, autosomal recessive
OTOF	Hearing disorders	Non-syndromic sensorineural deafness	Non-syndromic sensorineural deafness, autosomal recessive
OTOG	Hearing disorders	Non-syndromic sensorineural deafness	Non-syndromic sensorineural deafness, autosomal recessive
OTOGL	Hearing disorders	Non-syndromic sensorineural deafness	Non-syndromic sensorineural deafness, autosomal recessive
PCDH15	Hearing disorders	Non-syndromic sensorineural deafness	Non-syndromic sensorineural deafness, autosomal recessive
PJVK	Hearing disorders	Non-syndromic sensorineural deafness	Non-syndromic sensorineural deafness, autosomal recessive
PNPT1	Hearing disorders	Non-syndromic sensorineural deafness	Non-syndromic sensorineural deafness, autosomal recessive
PTPRQ	Hearing disorders	Non-syndromic sensorineural deafness	Non-syndromic sensorineural deafness, autosomal recessive
RDX	Hearing disorders	Non-syndromic sensorineural deafness	Non-syndromic sensorineural deafness, autosomal recessive
RIPOR2	Hearing disorders	Non-syndromic sensorineural deafness	Non-syndromic sensorineural deafness, autosomal recessive
ROR1	Hearing disorders	Non-syndromic sensorineural deafness	Non-syndromic sensorineural deafness, autosomal recessive
S1PR2	Hearing disorders	Non-syndromic sensorineural deafness	Non-syndromic sensorineural deafness, autosomal recessive
SERPINB6	Hearing disorders	Non-syndromic sensorineural deafness	Non-syndromic sensorineural deafness, autosomal recessive
SLC22A4	Hearing disorders	Non-syndromic sensorineural deafness	Non-syndromic sensorineural deafness, autosomal recessive
SLC26A4	Hearing disorders	Non-syndromic sensorineural deafness	Non-syndromic sensorineural deafness, autosomal recessive
SLC26A5	Hearing disorders	Non-syndromic sensorineural deafness	Non-syndromic sensorineural deafness, autosomal recessive
STRC	Hearing disorders	Non-syndromic sensorineural deafness	Non-syndromic sensorineural deafness, autosomal recessive
SYNE4	Hearing disorders	Non-syndromic sensorineural deafness	Non-syndromic sensorineural deafness, autosomal recessive
TBC1D24	Hearing disorders	Non-syndromic sensorineural deafness	Non-syndromic sensorineural deafness, autosomal recessive
TECTA	Hearing disorders	Non-syndromic sensorineural deafness	Non-syndromic sensorineural deafness, autosomal recessive
TMC1	Hearing disorders	Non-syndromic sensorineural deafness	Non-syndromic sensorineural deafness, autosomal recessive
TMEM132E	Hearing disorders	Non-syndromic sensorineural deafness	Non-syndromic sensorineural deafness, autosomal recessive
TMIE	Hearing disorders	Non-syndromic sensorineural deafness	Non-syndromic sensorineural deafness, autosomal recessive
TMPRSS3	Hearing disorders	Non-syndromic sensorineural deafness	Non-syndromic sensorineural deafness, autosomal recessive
TPRN	Hearing disorders	Non-syndromic sensorineural deafness	Non-syndromic sensorineural deafness, autosomal recessive
TRIOBP	Hearing disorders	Non-syndromic sensorineural deafness	Non-syndromic sensorineural deafness, autosomal recessive
TSPEAR	Hearing disorders	Non-syndromic sensorineural deafness	Non-syndromic sensorineural deafness, autosomal recessive
USH1C	Hearing disorders	Non-syndromic sensorineural deafness	Non-syndromic sensorineural deafness, autosomal recessive
WBP2	Hearing disorders	Non-syndromic sensorineural deafness	Non-syndromic sensorineural deafness, autosomal recessive
WHRN	Hearing disorders	Non-syndromic sensorineural deafness	Non-syndromic sensorineural deafness, autosomal recessive
AIFM1	Hearing disorders	Non-syndromic sensorineural deafness	Non-syndromic sensorineural deafness, X-linked
COL4A6	Hearing disorders	Non-syndromic sensorineural deafness	Non-syndromic sensorineural deafness, X-linked
POU3F4	Hearing disorders	Non-syndromic sensorineural deafness	Non-syndromic sensorineural deafness, X-linked
PRPS1	Hearing disorders	Non-syndromic sensorineural deafness	Non-syndromic sensorineural deafness, X-linked
SMPX	Hearing disorders	Non-syndromic sensorineural deafness	Non-syndromic sensorineural deafness, X-linked
CABP2	Hearing disorders	Non-syndromic sensorineural deafness	Non-syndromic sensorineural, autosomal recessive
COL4A3	Hearing disorders	Syndromic sensorineural deafness	Alport syndrome
COL4A3	Hearing disorders	Syndromic sensorineural deafness	Alport syndrome
COL4A4	Hearing disorders	Syndromic sensorineural deafness	Alport syndrome
COL4A5	Hearing disorders	Syndromic sensorineural deafness	Alport syndrome
ALMS1	Hearing disorders	Syndromic sensorineural deafness	Alström syndrome
GATA3	Hearing disorders	Syndromic sensorineural deafness	Barakat syndrome
GJB2	Hearing disorders	Syndromic sensorineural deafness	Bart-Pumphrey syndrome
BCS1L	Hearing disorders	Syndromic sensorineural deafness	Bjornstad syndrome
FGFR3	Hearing disorders	Syndromic sensorineural deafness	CATSHL syndrome
GPSM2	Hearing disorders	Syndromic sensorineural deafness	Chudley-McCullough syndrome
MITF	Hearing disorders	Syndromic sensorineural deafness	COMMAD syndrome
PAX3	Hearing disorders	Syndromic sensorineural deafness	Craniofacial-deafness-hand syndrome
COL11A1	Hearing disorders	Syndromic sensorineural deafness	Marshall syndrome
NDP	Hearing disorders	Syndromic sensorineural deafness	Norrie disease
FOXI1	Hearing disorders	Syndromic sensorineural deafness	Pendred syndrome
KCNJ10	Hearing disorders	Syndromic sensorineural deafness	Pendred syndrome
SLC26A4	Hearing disorders	Syndromic sensorineural deafness	Pendred syndrome
ATP6V1B1	Hearing disorders	Syndromic sensorineural deafness	Progressive sensorineural deafness with renal tubular acidosis
BSND	Hearing disorders	Syndromic sensorineural deafness	Sensorineural deafness with mild renal dysfunction	Bartter syndrome
MYO6	Hearing disorders	Syndromic sensorineural deafness	Sensorineural deafness, autosomal dominant , with hypertrophic cardiomyopathy
COL11A1	Hearing disorders	Syndromic sensorineural deafness	Stickler syndrome
COL11A2	Hearing disorders	Syndromic sensorineural deafness	Stickler syndrome
COL2A1	Hearing disorders	Syndromic sensorineural deafness	Stickler syndrome
COL9A1	Hearing disorders	Syndromic sensorineural deafness	Stickler syndrome
COL9A2	Hearing disorders	Syndromic sensorineural deafness	Stickler syndrome
COL9A3	Hearing disorders	Syndromic sensorineural deafness	Stickler syndrome
NOG	Hearing disorders	Syndromic sensorineural deafness	Teunissen-Cremers syndrome
MITF	Hearing disorders	Syndromic sensorineural deafness	Tietz syndrome
ADGRV1	Hearing disorders	Syndromic sensorineural deafness	Usher syndrome
CDH23	Hearing disorders	Syndromic sensorineural deafness	Usher syndrome
CEP250	Hearing disorders	Syndromic sensorineural deafness	Usher syndrome
CEP78	Hearing disorders	Syndromic sensorineural deafness	Usher syndrome
CIB2	Hearing disorders	Syndromic sensorineural deafness	Usher syndrome
CLRN1	Hearing disorders	Syndromic sensorineural deafness	Usher syndrome
MYO7A	Hearing disorders	Syndromic sensorineural deafness	Usher syndrome
MYO7A	Hearing disorders	Syndromic sensorineural deafness	Usher syndrome
PCDH15	Hearing disorders	Syndromic sensorineural deafness	Usher syndrome
PCDH15	Hearing disorders	Syndromic sensorineural deafness	Usher syndrome
PDZD7	Hearing disorders	Syndromic sensorineural deafness	Usher syndrome
PDZD7	Hearing disorders	Syndromic sensorineural deafness	Usher syndrome
USH1C	Hearing disorders	Syndromic sensorineural deafness	Usher syndrome
USH1G	Hearing disorders	Syndromic sensorineural deafness	Usher syndrome
USH2A	Hearing disorders	Syndromic sensorineural deafness	Usher syndrome
WHRN	Hearing disorders	Syndromic sensorineural deafness	Usher syndrome
COL11A2	Hearing disorders	Syndromic sensorineural deafness	Weissenbacher-Zweymuller syndrome
ATRX	Hematological disorders	Anemia	Alpha thalassemia
HBA1	Hematological disorders	Anemia	Alpha thalassemia
HBA1	Hematological disorders	Anemia	Alpha thalassemia
HBA2	Hematological disorders	Anemia	Alpha thalassemia
HBA2	Hematological disorders	Anemia	Alpha thalassemia
HBB	Hematological disorders	Anemia	Beta-thalassemia
HBB	Hematological disorders	Anemia	Beta-thalassemia
HBB	Hematological disorders	Anemia	Beta-thalassemia
SEC23B	Hematological disorders	Anemia	Dyserythropoietic anemia
CFB	Hematological disorders	Anemia	Fanconi anemia	Hemolytic uremic syndrome
BRCA1	Hematological disorders	Anemia	Fanconi anemia
BRCA2	Hematological disorders	Anemia	Fanconi anemia
BRIP1	Hematological disorders	Anemia	Fanconi anemia
ERCC4	Hematological disorders	Anemia	Fanconi anemia
FANCA	Hematological disorders	Anemia	Fanconi anemia
FANCB	Hematological disorders	Anemia	Fanconi anemia
FANCC	Hematological disorders	Anemia	Fanconi anemia
FANCD2	Hematological disorders	Anemia	Fanconi anemia
FANCE	Hematological disorders	Anemia	Fanconi anemia
FANCF	Hematological disorders	Anemia	Fanconi anemia
FANCG	Hematological disorders	Anemia	Fanconi anemia
FANCI	Hematological disorders	Anemia	Fanconi anemia
FANCL	Hematological disorders	Anemia	Fanconi anemia
FANCM	Hematological disorders	Anemia	Fanconi anemia
PALB2	Hematological disorders	Anemia	Fanconi anemia
RAD51C	Hematological disorders	Anemia	Fanconi anemia
SLX4	Hematological disorders	Anemia	Fanconi anemia
XRCC2	Hematological disorders	Anemia	Fanconi anemia
HBA1	Hematological disorders	Anemia	Heinz body anemia
HBA2	Hematological disorders	Anemia	Heinz body anemia
HBB	Hematological disorders	Anemia	Heinz body anemia
SLC4A1	Hematological disorders	Anemia	Hemolytic anemia	Familial spherocytosis
C3	Hematological disorders	Anemia	Hemolytic anemia	Hemolytic uremic syndrome
CD46	Hematological disorders	Anemia	Hemolytic anemia	Hemolytic uremic syndrome
CFH	Hematological disorders	Anemia	Hemolytic anemia	Hemolytic uremic syndrome
CFHR1	Hematological disorders	Anemia	Hemolytic anemia	Hemolytic uremic syndrome
CFHR3	Hematological disorders	Anemia	Hemolytic anemia	Hemolytic uremic syndrome
CFI	Hematological disorders	Anemia	Hemolytic anemia	Hemolytic uremic syndrome
THBD	Hematological disorders	Anemia	Hemolytic anemia	Hemolytic uremic syndrome
SLC4A1	Hematological disorders	Anemia	Hemolytic anemia	Hereditary cryohydrocytosis
SLC4A1	Hematological disorders	Anemia	Hemolytic anemia	Ovalocytosis
G6PD	Hematological disorders	Anemia	Hemolytic anemia
HK1	Hematological disorders	Anemia	Hemolytic anemia
TERT	Hematological disorders	Anemia	Idiopathic aplastic anemia
MYH9	Hematological disorders	Anemia	Macrothrombocytopenia and granulocyte inclusions with or without sensorineural hearing loss
HBB	Hematological disorders	Anemia	Sickle cell anemia
ABCB7	Hematological disorders	Anemia	Sideroblastic anemia and spinocerebellar ataxia
F2	Hematological disorders	Coagulation disorder	Dysprothrombinemia
F5	Hematological disorders	Coagulation disorder	Factor V deficiency
F10	Hematological disorders	Coagulation disorder	Factor X deficiency
F12	Hematological disorders	Coagulation disorder	Factor XII deficiency
F13A1	Hematological disorders	Coagulation disorder	Factor XIII deficiency
F13B	Hematological disorders	Coagulation disorder	Factor XIII deficiency
F8	Hematological disorders	Coagulation disorder	Hemophilia A
F9	Hematological disorders	Coagulation disorder	Hemophilia B
AP3B1	Hematological disorders	Coagulation disorder	Hermansky-Pudlak syndrome
HPS1	Hematological disorders	Coagulation disorder	Hermansky-Pudlak syndrome
HPS3	Hematological disorders	Coagulation disorder	Hermansky-Pudlak syndrome
HPS4	Hematological disorders	Coagulation disorder	Hermansky-Pudlak syndrome
HPS5	Hematological disorders	Coagulation disorder	Hermansky-Pudlak syndrome
HPS6	Hematological disorders	Coagulation disorder	Hermansky-Pudlak syndrome
RBM8A	Hematological disorders	Coagulation disorder	TAR syndrome
THPO	Hematological disorders	Coagulation disorder	Thrombocythemia
F9	Hematological disorders	Coagulation disorder	Thrombophilia
SERPINA10	Hematological disorders	Coagulation disorder	Thrombophilia
SERPINC1	Hematological disorders	Coagulation disorder	Thrombophilia
THBD	Hematological disorders	Coagulation disorder	Thrombophilia
VWF	Hematological disorders	Coagulation disorder	Von Willebrand disease
VWF	Hematological disorders	Coagulation disorder	Von Willebrand disease
VWF	Hematological disorders	Coagulation disorder	Von Willebrand disease
VHL	Hematological disorders	Familial erythrocytosis
CBL	Hematological disorders	Leukaemia
KMT2A	Hematological disorders	Leukaemia
TERT	Hematological disorders	Leukaemia
CDKN2A	Hereditary cancer	Astrocytoma	Melanoma - astrocytoma syndrome
BLM	Hereditary cancer	Bloom syndrome
BRCA1	Hereditary cancer	Breast and ovarian cancer
BRCA2	Hereditary cancer	Breast and ovarian cancer
BRIP1	Hereditary cancer	Breast and ovarian cancer
CDH1	Hereditary cancer	Breast and ovarian cancer
CHEK2	Hereditary cancer	Breast and ovarian cancer
PALB2	Hereditary cancer	Breast and ovarian cancer
PRKN	Hereditary cancer	Breast and ovarian cancer
RAD51C	Hereditary cancer	Breast and ovarian cancer
RAD51D	Hereditary cancer	Breast and ovarian cancer
TP53	Hereditary cancer	Breast and ovarian cancer
XRCC2	Hereditary cancer	Breast and ovarian cancer
TP53	Hereditary cancer	Choroid plexus carcinoma
APC	Hereditary cancer	Colon cancer	Familial adenomatous polyposis
MUTYH	Hereditary cancer	Colon cancer	Familial adenomatous polyposis
SDHD	Hereditary cancer	Colon cancer	Gastrointestinal carcinoid tumors
BMPR1A	Hereditary cancer	Colon cancer	Juvenile polyposis
PTEN	Hereditary cancer	Colon cancer	Juvenile polyposis
SMAD4	Hereditary cancer	Colon cancer	Juvenile polyposis
SMAD4	Hereditary cancer	Colon cancer	Juvenile polyposis
EPCAM	Hereditary cancer	Colon cancer	Lynch syndrome
MLH1	Hereditary cancer	Colon cancer	Lynch syndrome
MSH2	Hereditary cancer	Colon cancer	Lynch syndrome
MSH6	Hereditary cancer	Colon cancer	Lynch syndrome
PMS2	Hereditary cancer	Colon cancer	Lynch syndrome
BMPR1A	Hereditary cancer	Colon cancer	Mixed polyposis syndrome
STK11	Hereditary cancer	Colon cancer	Peutz-Jeghers syndrome
MUTYH	Hereditary cancer	Colon cancer	Pilomatrixoma
KIT	Hereditary cancer	Colon cancer	Stromal gastrointestinal tumor
PDGFRA	Hereditary cancer	Colon cancer	Stromal gastrointestinal tumor
SDHB	Hereditary cancer	Colon cancer	Stromal gastrointestinal tumor
SDHC	Hereditary cancer	Colon cancer	Stromal gastrointestinal tumor
POLD1	Hereditary cancer	Colon cancer
POLE	Hereditary cancer	Colon cancer
TP53	Hereditary cancer	Colon cancer
PTEN	Hereditary cancer	Cowden syndrome
SDHB	Hereditary cancer	Cowden syndrome
SDHC	Hereditary cancer	Cowden syndrome
SDHD	Hereditary cancer	Cowden syndrome
SEC23B	Hereditary cancer	Cowden syndrome
APC	Hereditary cancer	Desmoid tumor
PTEN	Hereditary cancer	Endometrial cancer
APC	Hereditary cancer	Gardner syndrome
CDH1	Hereditary cancer	Gastric cancer
FGFR2	Hereditary cancer	Gastric cancer
MUTYH	Hereditary cancer	Gastric cancer
BRCA2	Hereditary cancer	Gliobastoma
PTEN	Hereditary cancer	Hamartoma tumor syndrome
PTEN	Hereditary cancer	Head and neck cancer
CBL	Hereditary cancer	Leukaemia
KMT2A	Hereditary cancer	Leukaemia
TERT	Hereditary cancer	Leukaemia
CHEK2	Hereditary cancer	Li-Fraumeni syndrome
TP53	Hereditary cancer	Li-Fraumeni syndrome
TP53	Hereditary cancer	Liver cancer
DICER1	Hereditary cancer	Lung cancer	DICER1 syndrome
PRKN	Hereditary cancer	Lung cancer
SH2D1A	Hereditary cancer	Lymphoproliferative disease	Duncan disease
BRCA2	Hereditary cancer	Medulloblastoma
CDKN2A	Hereditary cancer	Melanoma	Melanoma - astrocytoma syndrome
CDKN2A	Hereditary cancer	Melanoma	Melanoma - pancreatic cancer syndrome
BAP1	Hereditary cancer	Melanoma
CDK4	Hereditary cancer	Melanoma
CDKN2A	Hereditary cancer	Melanoma
MC1R	Hereditary cancer	Melanoma
TERT	Hereditary cancer	Melanoma
WT1	Hereditary cancer	Mesothelioma
PRKAR1A	Hereditary cancer	Myxoma, intracardiac
TP53	Hereditary cancer	Nasopharyngeal cancer
PHOX2B	Hereditary cancer	Neuroblastoma
CDKN2A	Hereditary cancer	Pancreatic cancer	Melanoma - pancreatic cancer syndrome
BRCA1	Hereditary cancer	Pancreatic cancer
BRCA2	Hereditary cancer	Pancreatic cancer
PALB2	Hereditary cancer	Pancreatic cancer
TP53	Hereditary cancer	Pancreatic cancer
SDHB	Hereditary cancer	Paraganglioma and gastric stromal sarcoma
SDHC	Hereditary cancer	Paraganglioma and gastric stromal sarcoma
SDHD	Hereditary cancer	Paraganglioma and gastric stromal sarcoma
FH	Hereditary cancer	Pheochromocytoma-paraganglioma	Paraganglioma
SDHA	Hereditary cancer	Pheochromocytoma-paraganglioma	Paraganglioma
SDHAF2	Hereditary cancer	Pheochromocytoma-paraganglioma	Paraganglioma
SDHB	Hereditary cancer	Pheochromocytoma-paraganglioma	Paraganglioma
SDHC	Hereditary cancer	Pheochromocytoma-paraganglioma	Paraganglioma
SDHD	Hereditary cancer	Pheochromocytoma-paraganglioma	Paraganglioma
FH	Hereditary cancer	Pheochromocytoma-paraganglioma	Pheochromocytoma
KIF1B	Hereditary cancer	Pheochromocytoma-paraganglioma	Pheochromocytoma
MAX	Hereditary cancer	Pheochromocytoma-paraganglioma	Pheochromocytoma
RET	Hereditary cancer	Pheochromocytoma-paraganglioma	Pheochromocytoma
SDHB	Hereditary cancer	Pheochromocytoma-paraganglioma	Pheochromocytoma
SDHD	Hereditary cancer	Pheochromocytoma-paraganglioma	Pheochromocytoma
VHL	Hereditary cancer	Pheochromocytoma-paraganglioma	Pheochromocytoma
PRKAR1A	Hereditary cancer	Pigmented nodular adrenocortical disease,	Carney complex
CDH1	Hereditary cancer	Prostate cancer
CHEK2	Hereditary cancer	Prostate cancer
KRAS	Hereditary cancer	RAS-associated autoimmune leukoproliferative disorder
FH	Hereditary cancer	Renal cancer
FLCN	Hereditary cancer	Renal cancer
HNF1A	Hereditary cancer	Renal cancer
RB1	Hereditary cancer	Retinoblastoma
EXT1	Hereditary cancer	Sarcoma	Chondrosarcoma
TP53	Hereditary cancer	Sarcoma	Osteosarcoma
PAX3	Hereditary cancer	Sarcoma	Rhabdomyosarcoma
TP53	Hereditary cancer	Suprarenal cancer
CDKN1B	Hereditary cancer	Thyroid cancer
MEN1	Hereditary cancer	Thyroid cancer
MET	Hereditary cancer	Thyroid cancer
NKX2-1	Hereditary cancer	Thyroid cancer
RET	Hereditary cancer	Thyroid cancer
RET	Hereditary cancer	Thyroid cancer
RET	Hereditary cancer	Thyroid cancer
BAP1	Hereditary cancer	Tumor predisposition syndrome
VHL	Hereditary cancer	Von Hippel-Lindau syndrome
BRCA2	Hereditary cancer	Wilms tumor
WT1	Hereditary cancer	Wilms tumor
ATM	Hereditary cancer
NF1	Hereditary cancer
F12	Immunological disorders	Allergic diseases	Hereditary angioedema
SERPING1	Immunological disorders	Allergic diseases	Hereditary angioedema
NBN	Immunological disorders	Ataxia-telangiectasia	Nijmegen syndrome
ATM	Immunological disorders	Ataxia-telangiectasia
NOD2	Immunological disorders	Autoinflammatory disease	Blau syndrome
NLRP3	Immunological disorders	Autoinflammatory disease	CINCA syndrome
NLRP3	Immunological disorders	Autoinflammatory disease	Familial cold urticaria
MEFV	Immunological disorders	Autoinflammatory disease	Familial mediterranean fever
MEFV	Immunological disorders	Autoinflammatory disease	Familial mediterranean fever
TNFRSF1A	Immunological disorders	Autoinflammatory disease	Familial periodic fever
PSTPIP1	Immunological disorders	Autoinflammatory disease	Familial recurrent arthritis
MVK	Immunological disorders	Autoinflammatory disease	Hyper-IgD syndrome
NLRP3	Immunological disorders	Autoinflammatory disease	Muckle-Wells syndrome
ADA	Immunological disorders	Combined immunodeficiency	ADA deficiency
STAT3	Immunological disorders	Combined immunodeficiency	Hyper-IgE syndrome
DNMT3B	Immunological disorders	Combined immunodeficiency	ICF syndrome
UNC119	Immunological disorders	Combined immunodeficiency	Lymphocytopenia
AK2	Immunological disorders	Combined immunodeficiency	Reticular dysgenesis
WAS	Immunological disorders	Combined immunodeficiency	Wiskott-Aldrich syndrome
CAV1	Immunological disorders	Diffuse cutaneous systemic sclerosis
RPSA	Immunological disorders	Familial isolated congenital asplenia
LYST	Immunological disorders	Hemophagocytic lymphohistiocytosis	Chediak-Higashi syndrome
AP3B1	Immunological disorders	Hemophagocytic lymphohistiocytosis	Hermansky-Pudlak syndrome
STX11	Immunological disorders	Hemophagocytic lymphohistiocytosis
STXBP2	Immunological disorders	Hemophagocytic lymphohistiocytosis
UNC13D	Immunological disorders	Hemophagocytic lymphohistiocytosis
BTK	Immunological disorders	Immunodeficiency affecting antibody production	Agammaglobulinemia
IGHM	Immunological disorders	Immunodeficiency affecting antibody production	Agammaglobulinemia
MVK	Immunological disorders	Immunodeficiency affecting antibody production	Hyper-IgD syndrome
STAT3	Immunological disorders	Immunodeficiency affecting antibody production	Hyper-IgE syndrome
C3	Immunological disorders	Immunodeficiency due to a complement cascade component deficiency	C3 deficiency
SERPING1	Immunological disorders	Immunodeficiency due to a complement cascade component deficiency	Deficiencia C1 inhibidor
CFI	Immunological disorders	Immunodeficiency due to a complement cascade component deficiency	Deficiencia del factor 1
IKBKG	Immunological disorders	Infectious susceptibility	Familial mycobacterial disease
IKBKG	Immunological disorders	Infectious susceptibility	Invasive pneumococcal disease
IKBKG	Immunological disorders	Infectious susceptibility	Isolated immunodeficiency
MBL2	Immunological disorders	Infectious susceptibility	Mannose-binding lectin (MBL) deficiency
LYST	Immunological disorders	Neutropenia	Chediak-Higashi syndrome
ELANE	Immunological disorders	Neutropenia	Cyclic neutropenia
G6PC3	Immunological disorders	Neutropenia	Dursun syndrome
AP3B1	Immunological disorders	Neutropenia	Hermansky-Pudlak syndrome
HAX1	Immunological disorders	Neutropenia	Kostmann syndrome
USB1	Immunological disorders	Neutropenia	Poikiloderma with neutropenia
ELANE	Immunological disorders	Neutropenia
GFI1	Immunological disorders	Neutropenia
GFI1	Immunological disorders	Neutropenia
VPS45	Immunological disorders	Neutropenia
WAS	Immunological disorders	Neutropenia
PRPS1	Neurological disorders	Intelectual disability	Arts syndrome
TGDS	Neurological disorders	Intelectual disability	Catel-Manzke syndrome
ARID1A	Neurological disorders	Intelectual disability	Coffin-Siris syndrome
ARID1B	Neurological disorders	Intelectual disability	Coffin-Siris syndrome
SMARCA4	Neurological disorders	Intelectual disability	Coffin-Siris syndrome
SMARCB1	Neurological disorders	Intelectual disability	Coffin-Siris syndrome
SMARCE1	Neurological disorders	Intelectual disability	Coffin-Siris syndrome
SOX11	Neurological disorders	Intelectual disability	Intelectual disability, autosomal dominant	Coffin-Siris syndrome
DPP6	Neurological disorders	Intelectual disability	Intelectual disability, autosomal dominant
DYNC1H1	Neurological disorders	Intelectual disability	Intelectual disability, autosomal dominant
DYRK1A	Neurological disorders	Intelectual disability	Intelectual disability, autosomal dominant
FOXP1	Neurological disorders	Intelectual disability	Intelectual disability, autosomal dominant
KIF1A	Neurological disorders	Intelectual disability	Intelectual disability, autosomal dominant
MBD5	Neurological disorders	Intelectual disability	Intelectual disability, autosomal dominant
MEF2C	Neurological disorders	Intelectual disability	Intelectual disability, autosomal dominant
ANK3	Neurological disorders	Intelectual disability	Intelectual disability, autosomal recessive
PGAP1	Neurological disorders	Intelectual disability	Intelectual disability, autosomal recessive
SCAPER	Neurological disorders	Intelectual disability	Intelectual disability, autosomal recessive
TRAPPC9	Neurological disorders	Intelectual disability	Intelectual disability, autosomal recessive
AGTR2	Neurological disorders	Intelectual disability	Intelectual disability, x-linked
ARX	Neurological disorders	Intelectual disability	Intelectual disability, x-linked
ATRX	Neurological disorders	Intelectual disability	Intelectual disability, x-linked
CLIC2	Neurological disorders	Intelectual disability	Intelectual disability, x-linked
KDM5C	Neurological disorders	Intelectual disability	Intelectual disability, x-linked
OPHN1	Neurological disorders	Intelectual disability	Intelectual disability, x-linked
SLC9A6	Neurological disorders	Intelectual disability	Intelectual disability, x-linked
UPF3B	Neurological disorders	Intelectual disability	Intelectual disability, x-linked
ZDHHC9	Neurological disorders	Intelectual disability	Intelectual disability, x-linked
ARX	Neurological disorders	Intelectual disability	Partington syndrome with intelectual disability
NRXN1	Neurological disorders	Intelectual disability	Pitt-Hopkins-like syndrome
CDKL5	Neurological disorders	Intelectual disability	Rett syndrome
FOXG1	Neurological disorders	Intelectual disability	Rett syndrome
MECP2	Neurological disorders	Intelectual disability	Rett syndrome
SLC2A1	Neurological disorders	Intelectual disability	Rett syndrome
MCCC1	Metabolic disorders	Aciduria	3-methylcrotonyl-CoA carboxylase deficiency
MCCC2	Metabolic disorders	Aciduria	3-methylcrotonyl-CoA carboxylase deficiency
ACY1	Metabolic disorders	Aciduria	Aminoacylase deficiency
BTD	Metabolic disorders	Aciduria	Biotinidase deficiency
FTCD	Metabolic disorders	Aciduria	Formiminoglutamic aciduria
FH	Metabolic disorders	Aciduria	Fumaric aciduria
ETFDH	Metabolic disorders	Aciduria	Glutaric acidemia
GCDH	Metabolic disorders	Aciduria	Glutaric acidemia
MADD	Metabolic disorders	Aciduria	Glutaric acidemia
HMGCL	Metabolic disorders	Aciduria	Hydroxymethylglutaric aciduria
ACAD8	Metabolic disorders	Aciduria	Isobutyryl-CoA dehydrogenase deficiency
IVD	Metabolic disorders	Aciduria	Isovaleric acidemia
MLYCD	Metabolic disorders	Aciduria	Malonic aciduria
BCKDHA	Metabolic disorders	Aciduria	Maple syrup disease
BCKDHB	Metabolic disorders	Aciduria	Maple syrup disease
DLD	Metabolic disorders	Aciduria	Maple syrup disease
HLCS	Metabolic disorders	Aciduria	Multiple carboxylase deficiency
PCCA	Metabolic disorders	Aciduria	Propionic acidemia
PCCB	Metabolic disorders	Aciduria	Propionic acidemia
UROC1	Metabolic disorders	Aciduria	Urocanic aciduria
AUH	Metabolic disorders	Aciduria	3-methylglutaconic aciduria
DNAJC19	Metabolic disorders	Aciduria	3-methylglutaconic aciduria
ACAT1	Metabolic disorders	Aciduria	Alpha methylacetoacetic aciduria
ASL	Metabolic disorders	Aciduria	Argininosuccinic aciduria
MMAA	Metabolic disorders	Aciduria	Methylmalonic aciduria
MMADHC	Metabolic disorders	Aciduria	Methylmalonic aciduria and homocystinuria
MVK	Metabolic disorders	Aciduria	Mevalonic aciduria
SERPINA1	Metabolic disorders	Alpha-1-antitrypsin deficiency
TTR	Metabolic disorders	Amyloidosis	Andrade disease
APOA1	Metabolic disorders	Amyloidosis	Renal amyloidosis
ARG1	Metabolic disorders	Argininemia
TTPA	Metabolic disorders	Ataxia with vitamin E deficiency
CFTR	Metabolic disorders	Bronchiectasis	Cystic fibrosis
SCNN1A	Metabolic disorders	Bronchiectasis	Cystic fibrosis
SCNN1B	Metabolic disorders	Bronchiectasis	Cystic fibrosis
SCNN1G	Metabolic disorders	Bronchiectasis	Cystic fibrosis
TCF7L2	Metabolic disorders	Bronchiectasis	Cystic fibrosis
TGFB1	Metabolic disorders	Bronchiectasis	Cystic fibrosis
ASS1	Metabolic disorders	Citrullinemia
B3GAT3	Metabolic disorders	Congenital glycosylation defect	Larsen-like syndrome
COG2	Metabolic disorders	Congenital glycosylation disorder
DOLK	Metabolic disorders	Congenital glycosylation disorder
PMM2	Metabolic disorders	Congenital glycosylation disorder
SLC3A1	Metabolic disorders	Cystinuria
SLC7A9	Metabolic disorders	Cystinuria
MTTP	Metabolic disorders	Dyslipidemia	Abetalipoproteinemia
CYP27A1	Metabolic disorders	Dyslipidemia	Cerebrotendinous xanthomatosis
APOB	Metabolic disorders	Dyslipidemia	Hypercholesterolemia
LDLR	Metabolic disorders	Dyslipidemia	Hypercholesterolemia
LDLRAP1	Metabolic disorders	Dyslipidemia	Hypercholesterolemia
LIPA	Metabolic disorders	Dyslipidemia	Hypercholesterolemia
PCSK9	Metabolic disorders	Dyslipidemia	Hypercholesterolemia
STAP1	Metabolic disorders	Dyslipidemia	Hypercholesterolemia
LPL	Metabolic disorders	Dyslipidemia	Hyperlipoproteinemia
LPL	Metabolic disorders	Dyslipidemia	Hyperlipoproteinemia
APOE	Metabolic disorders	Dyslipidemia	Hyperlipoproteinemia
ABCA1	Metabolic disorders	Dyslipidemia	Hypoalphalipoproteinemia
APOA1	Metabolic disorders	Dyslipidemia	Hypoalphalipoproteinemia
APOB	Metabolic disorders	Dyslipidemia	Hypoalphalipoproteinemia
APOE	Metabolic disorders	Dyslipidemia	Lipoprotein glomerulopathy
ALDH3A2	Metabolic disorders	Dyslipidemia	Sjogren-Larsson syndrome
DHCR7	Metabolic disorders	Dyslipidemia	Smith-Lemli-Opitz syndrome
ABCA1	Metabolic disorders	Dyslipidemia	Tangier disease
AP2S1	Metabolic disorders	Familial hypocalciuric hypercalcemia
CASR	Metabolic disorders	Familial hypocalciuric hypercalcemia
GNA11	Metabolic disorders	Familial hypocalciuric hypercalcemia
HFE	Metabolic disorders	Hemochromatosis
ALDOB	Metabolic disorders	Hereditary fructose intolerance
GLRA1	Metabolic disorders	Hereditary hyperekplexia
GLRB	Metabolic disorders	Hereditary hyperekplexia
SLC6A5	Metabolic disorders	Hereditary hyperekplexia
MMADHC	Metabolic disorders	Homocystinuria	Functional methionine synthase deficiency
CBS	Metabolic disorders	Homocystinuria	Thrombosis, hyperhomocysteinemic
CBS	Metabolic disorders	Homocystinuria
CYP11B2	Metabolic disorders	Hyperaldosteronism
UGT1A1	Metabolic disorders	Hyperbilirubinemia	Crigler-Najjar syndrome
UGT1A1	Metabolic disorders	Hyperbilirubinemia	Crigler-Najjar syndrome
UGT1A1	Metabolic disorders	Hyperbilirubinemia	Gilbert syndrome
UGT1A1	Metabolic disorders	Hyperbilirubinemia
LIAS	Metabolic disorders	Hyperglycinemia	Hyperglycinemia, lactic acidosis, and seizures
GCH1	Metabolic disorders	Hyperphenylalaninemia
PAH	Metabolic disorders	Hyperphenylalaninemia
PTS	Metabolic disorders	Hyperphenylalaninemia
CYP11B2	Metabolic disorders	Hypoaldosteronism
SLC16A2	Metabolic disorders	Hypothyroidism	Allan-Herndon-Dudley syndrome
KCNA1	Metabolic disorders	Isolated hypomagnesemia
EIF2B5	Metabolic disorders	Leucodystrophy	Leukoencephalopathy with vanishing white matter
MLC1	Metabolic disorders	Leucodystrophy	Megalencephalic leukoencephalopathy with subcortical cysts
PLP1	Metabolic disorders	Leucodystrophy	Pelizaeus-Merzbacher disease
ARSA	Metabolic disorders	Leucodystrophy
GJC2	Metabolic disorders	Leucodystrophy
HSPD1	Metabolic disorders	Leucodystrophy
POLR1C	Metabolic disorders	Leucodystrophy
TUBB4A	Metabolic disorders	Leucodystrophy
MAN2B1	Metabolic disorders	Lysosomal disease	Alpha-mannosidosis
CLN3	Metabolic disorders	Lysosomal disease	Ceroid lipofuscinosis, neuronal
CLN5	Metabolic disorders	Lysosomal disease	Ceroid lipofuscinosis, neuronal
CLN6	Metabolic disorders	Lysosomal disease	Ceroid lipofuscinosis, neuronal
CLN6	Metabolic disorders	Lysosomal disease	Ceroid lipofuscinosis, neuronal
CLN8	Metabolic disorders	Lysosomal disease	Ceroid lipofuscinosis, neuronal
CLN8	Metabolic disorders	Lysosomal disease	Ceroid lipofuscinosis, neuronal
CTSD	Metabolic disorders	Lysosomal disease	Ceroid lipofuscinosis, neuronal
CTSF	Metabolic disorders	Lysosomal disease	Ceroid lipofuscinosis, neuronal
DNAJC5	Metabolic disorders	Lysosomal disease	Ceroid lipofuscinosis, neuronal
GRN	Metabolic disorders	Lysosomal disease	Ceroid lipofuscinosis, neuronal
MFSD8	Metabolic disorders	Lysosomal disease	Ceroid lipofuscinosis, neuronal
PPT1	Metabolic disorders	Lysosomal disease	Ceroid lipofuscinosis, neuronal
TPP1	Metabolic disorders	Lysosomal disease	Ceroid lipofuscinosis, neuronal
LAMP2	Metabolic disorders	Lysosomal disease	Danon disease
GLA	Metabolic disorders	Lysosomal disease	Fabry disease
AGL	Metabolic disorders	Lysosomal disease	Glycogen storage disease
GAA	Metabolic disorders	Lysosomal disease	Glycogen storage disease
PHKA1	Metabolic disorders	Lysosomal disease	Glycogen storage disease
PYGM	Metabolic disorders	Lysosomal disease	Glycogen storage disease
GLB1	Metabolic disorders	Lysosomal disease	GM1-gangliosidosis
GLB1	Metabolic disorders	Lysosomal disease	GM1-gangliosidosis
GLB1	Metabolic disorders	Lysosomal disease	GM1-gangliosidosis
GALC	Metabolic disorders	Lysosomal disease	Krabbe disease
GNPTAB	Metabolic disorders	Lysosomal disease	Mucolipidosis
GNPTAB	Metabolic disorders	Lysosomal disease	Mucolipidosis
IDUA	Metabolic disorders	Lysosomal disease	Mucopolysaccharidosis	Hurler syndrome
IDUA	Metabolic disorders	Lysosomal disease	Mucopolysaccharidosis	Scheie syndrome
GLB1	Metabolic disorders	Lysosomal disease	Mucopolysaccharidosis
GUSB	Metabolic disorders	Lysosomal disease	Mucopolysaccharidosis
IDS	Metabolic disorders	Lysosomal disease	Mucopolysaccharidosis
NAGLU	Metabolic disorders	Lysosomal disease	Mucopolysaccharidosis
SGSH	Metabolic disorders	Lysosomal disease	Mucopolysaccharidosis
NPC1	Metabolic disorders	Lysosomal disease	Niemann-Pick disease
CTSK	Metabolic disorders	Lysosomal disease	Pycnodysostosis
HEXA	Metabolic disorders	Lysosomal disease	Tay-Sachs disease
ATP7A	Metabolic disorders	Menkes disease
MAT1A	Metabolic disorders	Methionine adenosyltransferase deficiency
GPHN	Metabolic disorders	Molybdenum cofactor deficiency
FOLR1	Metabolic disorders	Neurodegenerative syndrome due to cerebral folate transport deficiency
CFTR	Metabolic disorders	Pancreatitis
ABCD1	Metabolic disorders	Peroxysomal disease	Adrenoleukodystrophy
PEX7	Metabolic disorders	Peroxysomal disease	Refsum disease
PHYH	Metabolic disorders	Peroxysomal disease	Refsum disease
PAH	Metabolic disorders	Phenylketonuria
PRPS1	Metabolic disorders	Phosphoribosylpyrophosphate synthetase superactivity
CPOX	Metabolic disorders	Porphyria	Coproporphyria
FECH	Metabolic disorders	Porphyria	Erythropoietic protoporphyria
UROD	Metabolic disorders	Porphyria	Porphyria cutanea tarda
ALAD	Metabolic disorders	Porphyria	Porphyria, acute hepatic
HMBS	Metabolic disorders	Porphyria	Porphyria, acute intermittent
UROS	Metabolic disorders	Porphyria	Porphyria, congenital erythropoietic
PPOX	Metabolic disorders	Porphyria	Variegate porphyria
PDHA1	Metabolic disorders	Pyruvate dehydrogenase deficiency
APOE	Metabolic disorders	Sea-blue histiocytosis
SLC19A3	Metabolic disorders	Thiamine metabolism dysfunction syndrome
FMO3	Metabolic disorders	Trimethylaminuria
FAH	Metabolic disorders	Tyrosinemia
TAT	Metabolic disorders	Tyrosinemia
ATP7B	Metabolic disorders	Wilson disease
SLC2A1	Metabolic disorders	GLUT1 deficiency syndrome
TAZ	Mitochondrial disorders	Aciduria	Barth syndrome
CPT1A	Mitochondrial disorders	Fatty acid oxidation and ketogenesis deficiency	Carnitine deficiency
CPT2	Mitochondrial disorders	Fatty acid oxidation and ketogenesis deficiency	Carnitine deficiency
CPT2	Mitochondrial disorders	Fatty acid oxidation and ketogenesis deficiency	Carnitine deficiency
CPT2	Mitochondrial disorders	Fatty acid oxidation and ketogenesis deficiency	Carnitine deficiency
SLC22A5	Mitochondrial disorders	Fatty acid oxidation and ketogenesis deficiency	Carnitine deficiency
SLC25A20	Mitochondrial disorders	Fatty acid oxidation and ketogenesis deficiency	Carnitine deficiency
ACADM	Mitochondrial disorders	Fatty acid oxidation and ketogenesis deficiency	Short chain acyl-CoA dehydrogenase deficiency
ACADS	Mitochondrial disorders	Fatty acid oxidation and ketogenesis deficiency	Short chain acyl-CoA dehydrogenase deficiency
ACADVL	Mitochondrial disorders	Fatty acid oxidation and ketogenesis deficiency	Short chain acyl-CoA dehydrogenase deficiency
AMPD1	Mitochondrial disorders	Mitochondrial myopathy
FOXRED1	Mitochondrial disorders	Mitochondrial oxidative phosphorylation disorder	Complex I deficiency
NDUFS1	Mitochondrial disorders	Mitochondrial oxidative phosphorylation disorder	Complex I deficiency
NDUFS2	Mitochondrial disorders	Mitochondrial oxidative phosphorylation disorder	Complex I deficiency
NDUFS4	Mitochondrial disorders	Mitochondrial oxidative phosphorylation disorder	Complex I deficiency
NDUFS7	Mitochondrial disorders	Mitochondrial oxidative phosphorylation disorder	Complex I deficiency
NDUFS8	Mitochondrial disorders	Mitochondrial oxidative phosphorylation disorder	Complex I deficiency
NDUFV1	Mitochondrial disorders	Mitochondrial oxidative phosphorylation disorder	Complex I deficiency
SDHA	Mitochondrial disorders	Mitochondrial oxidative phosphorylation disorder	Complex II deficiency
SDHAF1	Mitochondrial disorders	Mitochondrial oxidative phosphorylation disorder	Complex II deficiency
SDHB	Mitochondrial disorders	Mitochondrial oxidative phosphorylation disorder	Complex II deficiency
SDHD	Mitochondrial disorders	Mitochondrial oxidative phosphorylation disorder	Complex II deficiency
BCS1L	Mitochondrial disorders	Mitochondrial oxidative phosphorylation disorder	Complex III deficiency
UQCRB	Mitochondrial disorders	Mitochondrial oxidative phosphorylation disorder	Complex III deficiency
UQCRB	Mitochondrial disorders	Mitochondrial oxidative phosphorylation disorder	Complex III deficiency
COX10	Mitochondrial disorders	Mitochondrial oxidative phosphorylation disorder	Complex IV deficiency
COX6B1	Mitochondrial disorders	Mitochondrial oxidative phosphorylation disorder	Complex IV deficiency
SCO1	Mitochondrial disorders	Mitochondrial oxidative phosphorylation disorder	Complex IV deficiency
SURF1	Mitochondrial disorders	Mitochondrial oxidative phosphorylation disorder	Complex IV deficiency
TACO1	Mitochondrial disorders	Mitochondrial oxidative phosphorylation disorder	Complex IV deficiency
ATP5F1E	Mitochondrial disorders	Mitochondrial oxidative phosphorylation disorder	Complex V deficiency
ATPAF2	Mitochondrial disorders	Mitochondrial oxidative phosphorylation disorder	Complex V deficiency
TMEM70	Mitochondrial disorders	Mitochondrial oxidative phosphorylation disorder	Complex V deficiency
COA5	Mitochondrial disorders	Mitochondrial oxidative phosphorylation disorder	Fatal infantile cardioencephalomyopathy
COA6	Mitochondrial disorders	Mitochondrial oxidative phosphorylation disorder	Fatal infantile cardioencephalomyopathy
COX15	Mitochondrial disorders	Mitochondrial oxidative phosphorylation disorder	Fatal infantile cardioencephalomyopathy
SCO2	Mitochondrial disorders	Mitochondrial oxidative phosphorylation disorder	Fatal infantile cardioencephalomyopathy
BCS1L	Mitochondrial disorders	Mitochondrial oxidative phosphorylation disorder	Leigh syndrome
COX10	Mitochondrial disorders	Mitochondrial oxidative phosphorylation disorder	Leigh syndrome
COX15	Mitochondrial disorders	Mitochondrial oxidative phosphorylation disorder	Leigh syndrome
LRPPRC	Mitochondrial disorders	Mitochondrial oxidative phosphorylation disorder	Leigh syndrome
ACAD9	Mitochondrial disorders	Mitochondrial oxidative phosphorylation disorder	Mitochondrial complex I deficiency
AGK	Mitochondrial disorders	Mitochondrial oxidative phosphorylation disorder	Mitochondrial DNA deletion syndrome
POLG	Mitochondrial disorders	Mitochondrial oxidative phosphorylation disorder	Mitochondrial DNA depletion syndrome	Alpers progressive sclerosing poliodystrophy
RRM2B	Mitochondrial disorders	Mitochondrial oxidative phosphorylation disorder	Mitochondrial DNA depletion syndrome	Kearns-Sayre syndrome
DGUOK	Mitochondrial disorders	Mitochondrial oxidative phosphorylation disorder	Mitochondrial DNA depletion syndrome	Mitochondrial DNA deletion syndrome
TK2	Mitochondrial disorders	Mitochondrial oxidative phosphorylation disorder	Mitochondrial DNA depletion syndrome	Mitochondrial DNA depletion syndrome, myopathic form
POLG	Mitochondrial disorders	Mitochondrial oxidative phosphorylation disorder	Mitochondrial DNA depletion syndrome	Mitochondrial neurogastrointestinal encephalomyopathy, MNGIE
RRM2B	Mitochondrial disorders	Mitochondrial oxidative phosphorylation disorder	Mitochondrial DNA depletion syndrome	Mitochondrial neurogastrointestinal encephalomyopathy, MNGIE
OPA1	Mitochondrial disorders	Mitochondrial oxidative phosphorylation disorder	Mitochondrial DNA depletion syndrome	Optic atrophy, deafness, polyneuropathy and myopathy
DGUOK	Mitochondrial disorders	Mitochondrial oxidative phosphorylation disorder	Mitochondrial DNA depletion syndrome	Progressive external ophthalmoplegia
POLG	Mitochondrial disorders	Mitochondrial oxidative phosphorylation disorder	Mitochondrial DNA depletion syndrome	Progressive external ophthalmoplegia
POLG	Mitochondrial disorders	Mitochondrial oxidative phosphorylation disorder	Mitochondrial DNA depletion syndrome	Progressive external ophthalmoplegia
POLG2	Mitochondrial disorders	Mitochondrial oxidative phosphorylation disorder	Mitochondrial DNA depletion syndrome	Progressive external ophthalmoplegia
SLC25A4	Mitochondrial disorders	Mitochondrial oxidative phosphorylation disorder	Mitochondrial DNA depletion syndrome	Progressive external ophthalmoplegia
TK2	Mitochondrial disorders	Mitochondrial oxidative phosphorylation disorder	Mitochondrial DNA depletion syndrome	Progressive external ophthalmoplegia
POLG	Mitochondrial disorders	Mitochondrial oxidative phosphorylation disorder	Mitochondrial DNA depletion syndrome	Spinocerebellar ataxia-epilepsy
SLC25A4	Mitochondrial disorders	Mitochondrial oxidative phosphorylation disorder	Mitochondrial DNA depletion syndrome
SLC25A4	Mitochondrial disorders	Mitochondrial oxidative phosphorylation disorder	Mitochondrial DNA depletion syndrome
C12ORF65	Mitochondrial disorders	Mitochondrial oxidative phosphorylation disorder	Mitochondrial protein synthesis defects	Combined oxidative phosphorylation
AARS2	Mitochondrial disorders	Mitochondrial oxidative phosphorylation disorder	Mitochondrial protein synthesis defects	Combined oxidative phosphorylation defect
AIFM1	Mitochondrial disorders	Mitochondrial oxidative phosphorylation disorder	Mitochondrial protein synthesis defects	Combined oxidative phosphorylation defect
ELAC2	Mitochondrial disorders	Mitochondrial oxidative phosphorylation disorder	Mitochondrial protein synthesis defects	Combined oxidative phosphorylation defect
GFM1	Mitochondrial disorders	Mitochondrial oxidative phosphorylation disorder	Mitochondrial protein synthesis defects	Combined oxidative phosphorylation defect
MRPL3	Mitochondrial disorders	Mitochondrial oxidative phosphorylation disorder	Mitochondrial protein synthesis defects	Combined oxidative phosphorylation defect
MRPL44	Mitochondrial disorders	Mitochondrial oxidative phosphorylation disorder	Mitochondrial protein synthesis defects	Combined oxidative phosphorylation defect
MRPS16	Mitochondrial disorders	Mitochondrial oxidative phosphorylation disorder	Mitochondrial protein synthesis defects	Combined oxidative phosphorylation defect
MRPS22	Mitochondrial disorders	Mitochondrial oxidative phosphorylation disorder	Mitochondrial protein synthesis defects	Combined oxidative phosphorylation defect
MTO1	Mitochondrial disorders	Mitochondrial oxidative phosphorylation disorder	Mitochondrial protein synthesis defects	Combined oxidative phosphorylation defect
PNPT1	Mitochondrial disorders	Mitochondrial oxidative phosphorylation disorder	Mitochondrial protein synthesis defects	Combined oxidative phosphorylation defect
TSFM	Mitochondrial disorders	Mitochondrial oxidative phosphorylation disorder	Mitochondrial protein synthesis defects	Combined oxidative phosphorylation defect
TUFM	Mitochondrial disorders	Mitochondrial oxidative phosphorylation disorder	Mitochondrial protein synthesis defects	Combined oxidative phosphorylation defect
AARS2	Mitochondrial disorders	Mitochondrial oxidative phosphorylation disorder	Mitochondrial protein synthesis defects	Leukoencephalopathy
DARS2	Mitochondrial disorders	Mitochondrial oxidative phosphorylation disorder	Mitochondrial protein synthesis defects	Leukoencephalopathy
TRMU	Mitochondrial disorders	Mitochondrial oxidative phosphorylation disorder	Mitochondrial protein synthesis defects	Liver failure, transient infantile
PUS1	Mitochondrial disorders	Mitochondrial oxidative phosphorylation disorder	Mitochondrial protein synthesis defects	Mitochondrial myopathy
COQ2	Mitochondrial disorders	Mitochondrial oxidative phosphorylation disorder	Primary coenzyme Q10 deficiency
COQ8A	Mitochondrial disorders	Mitochondrial oxidative phosphorylation disorder	Primary coenzyme Q10 deficiency
COQ9	Mitochondrial disorders	Mitochondrial oxidative phosphorylation disorder	Primary coenzyme Q10 deficiency
BCS1L	Mitochondrial disorders	Mitochondrial oxidative phosphorylation disorder	Respiratory chain complex defects	Bjornstad syndrome
BCS1L	Mitochondrial disorders	Mitochondrial oxidative phosphorylation disorder	Respiratory chain complex defects	GRACILE syndrome
SLC25A3	Mitochondrial disorders	Mitochondrial phosphate–carrier deficiency
IBA57	Mitochondrial disorders	Multiple mitochondrial dysfunctions syndrome
C19orf12	Mitochondrial disorders	Neurodegeneration with brain iron accumulation
ATP1A3	Neurological disorders	Movement disorders	Alternating hemiplegia of childhood
APTX	Neurological disorders	Movement disorders	Ataxia	Ataxia-oculomotor apraxia
PIK3R5	Neurological disorders	Movement disorders	Ataxia	Ataxia-oculomotor apraxia
PNKP	Neurological disorders	Movement disorders	Ataxia	Ataxia-oculomotor apraxia
SETX	Neurological disorders	Movement disorders	Ataxia	Ataxia-oculomotor apraxia
ATM	Neurological disorders	Movement disorders	Ataxia	Ataxia-telangiectasia
MRE11A	Neurological disorders	Movement disorders	Ataxia	Ataxia-telangiectasia
NBN	Neurological disorders	Movement disorders	Ataxia	Ataxia-telangiectasia
PNPLA6	Neurological disorders	Movement disorders	Ataxia	Boucher-Neuhäuser syndrome
ZNF592	Neurological disorders	Movement disorders	Ataxia	CAMOS syndrome
ATP1A3	Neurological disorders	Movement disorders	Ataxia	CAPOS syndrome
CACNA1A	Neurological disorders	Movement disorders	Ataxia	Episodic ataxia
CACNB4	Neurological disorders	Movement disorders	Ataxia	Episodic ataxia
KCNA1	Neurological disorders	Movement disorders	Ataxia	Episodic ataxia
SLC1A3	Neurological disorders	Movement disorders	Ataxia	Episodic ataxia
FXN	Neurological disorders	Movement disorders	Ataxia	Friedreich ataxia
POLG	Neurological disorders	Movement disorders	Ataxia	Mitochondrial ataxia syndrome
KCNJ10	Neurological disorders	Movement disorders	Ataxia	SeSAME syndrome
ABCB7	Neurological disorders	Movement disorders	Ataxia	Sideroblastic anemia and spinocerebellar ataxia
AFG3L2	Neurological disorders	Movement disorders	Ataxia	Spastic ataxia
KIF1C	Neurological disorders	Movement disorders	Ataxia	Spastic ataxia
MTPAP	Neurological disorders	Movement disorders	Ataxia	Spastic ataxia
SACS	Neurological disorders	Movement disorders	Ataxia	Spastic ataxia
AFG3L2	Neurological disorders	Movement disorders	Ataxia	Spinocerebellar ataxia
ANO10	Neurological disorders	Movement disorders	Ataxia	Spinocerebellar ataxia
BEAN1	Neurological disorders	Movement disorders	Ataxia	Spinocerebellar ataxia
CACNA1A	Neurological disorders	Movement disorders	Ataxia	Spinocerebellar ataxia
CCDC88C	Neurological disorders	Movement disorders	Ataxia	Spinocerebellar ataxia
EEF2	Neurological disorders	Movement disorders	Ataxia	Spinocerebellar ataxia
ELOVL4	Neurological disorders	Movement disorders	Ataxia	Spinocerebellar ataxia
ELOVL5	Neurological disorders	Movement disorders	Ataxia	Spinocerebellar ataxia
FGF14	Neurological disorders	Movement disorders	Ataxia	Spinocerebellar ataxia
GRID2	Neurological disorders	Movement disorders	Ataxia	Spinocerebellar ataxia
IFRD1	Neurological disorders	Movement disorders	Ataxia	Spinocerebellar ataxia
ITPR1	Neurological disorders	Movement disorders	Ataxia	Spinocerebellar ataxia
ITPR1	Neurological disorders	Movement disorders	Ataxia	Spinocerebellar ataxia
KCNC3	Neurological disorders	Movement disorders	Ataxia	Spinocerebellar ataxia
KCND3	Neurological disorders	Movement disorders	Ataxia	Spinocerebellar ataxia
PDYN	Neurological disorders	Movement disorders	Ataxia	Spinocerebellar ataxia
PLEKHG4	Neurological disorders	Movement disorders	Ataxia	Spinocerebellar ataxia
PRKCG	Neurological disorders	Movement disorders	Ataxia	Spinocerebellar ataxia
SETX	Neurological disorders	Movement disorders	Ataxia	Spinocerebellar ataxia
SIL1	Neurological disorders	Movement disorders	Ataxia	Spinocerebellar ataxia
SPTBN2	Neurological disorders	Movement disorders	Ataxia	Spinocerebellar ataxia
SPTBN2	Neurological disorders	Movement disorders	Ataxia	Spinocerebellar ataxia
[truncated: 860 more rows]

## Sheet: D3
Gen	Category	Subcategory 1	Subcategory 2	Subcategory 3	Subcategory 4	Subcategory 5
SLC2A10	Cardiovascular disorders	Aortic disease	Arterial tortuosity syndrome
FLNA	Cardiovascular disorders	Aortic disease	Cardiac valvular dysplasia	Cardiac valvular dysplasia, x-linked
GATA5	Cardiovascular disorders	Aortic disease	Familial bicuspid aortic valve
NKX2-5	Cardiovascular disorders	Aortic disease	Familial bicuspid aortic valve
NOTCH1	Cardiovascular disorders	Aortic disease	Familial bicuspid aortic valve
SMAD6	Cardiovascular disorders	Aortic disease	Familial bicuspid aortic valve
ELN	Cardiovascular disorders	Aortic disease	Familial thoracic aortic aneurysm	Supravalvar aortic stenosis
ACTA2	Cardiovascular disorders	Aortic disease	Familial thoracic aortic aneurysm
MFAP5	Cardiovascular disorders	Aortic disease	Familial thoracic aortic aneurysm
MYH11	Cardiovascular disorders	Aortic disease	Familial thoracic aortic aneurysm
MYLK	Cardiovascular disorders	Aortic disease	Familial thoracic aortic aneurysm
PRKG1	Cardiovascular disorders	Aortic disease	Familial thoracic aortic aneurysm
SMAD3	Cardiovascular disorders	Aortic disease	Loeys-Dietz syndrome
TGFB2	Cardiovascular disorders	Aortic disease	Loeys-Dietz syndrome
TGFB3	Cardiovascular disorders	Aortic disease	Loeys-Dietz syndrome
TGFBR1	Cardiovascular disorders	Aortic disease	Loeys-Dietz syndrome
TGFBR2	Cardiovascular disorders	Aortic disease	Loeys-Dietz syndrome
FBN1	Cardiovascular disorders	Aortic disease	Marfan and Marfan-like syndromes
FBN2	Cardiovascular disorders	Aortic disease	Marfan and Marfan-like syndromes
SMAD3	Cardiovascular disorders	Aortic disease	Marfan and Marfan-like syndromes
TGFB2	Cardiovascular disorders	Aortic disease	Marfan and Marfan-like syndromes
TGFB3	Cardiovascular disorders	Aortic disease	Marfan and Marfan-like syndromes
TGFBR1	Cardiovascular disorders	Aortic disease	Marfan and Marfan-like syndromes
TGFBR2	Cardiovascular disorders	Aortic disease	Marfan and Marfan-like syndromes
FBN1	Cardiovascular disorders	Aortic disease	MASS syndrome
GAA	Cardiovascular disorders	Aortic disease	Pompe disease
COL3A1	Cardiovascular disorders	Aortic disease	Vascular Ehlers-Danlos syndrome
ADAMTS2	Cardiovascular disorders	Aortic disease
ADAMTSL4	Cardiovascular disorders	Aortic disease
B3GAT3	Cardiovascular disorders	Aortic disease
CBS	Cardiovascular disorders	Aortic disease
CHST14	Cardiovascular disorders	Aortic disease
COL1A1	Cardiovascular disorders	Aortic disease
COL1A2	Cardiovascular disorders	Aortic disease
COL5A1	Cardiovascular disorders	Aortic disease
COL5A2	Cardiovascular disorders	Aortic disease
COL7A1	Cardiovascular disorders	Aortic disease
EFEMP2	Cardiovascular disorders	Aortic disease
FKBP14	Cardiovascular disorders	Aortic disease
GJA1	Cardiovascular disorders	Aortic disease
HRAS	Cardiovascular disorders	Aortic disease
KCNJ8	Cardiovascular disorders	Aortic disease
PLOD1	Cardiovascular disorders	Aortic disease
PTPN11	Cardiovascular disorders	Aortic disease
SMAD4	Cardiovascular disorders	Aortic disease
ZDHHC9	Cardiovascular disorders	Aortic disease
NOTCH3	Cardiovascular disorders	CADASIL
SCO2	Cardiovascular disorders	Cardiac arrhythmia	Cardioencephalomyopathy
SCN5A	Cardiovascular disorders	Cardiac arrhythmia	Ventricular arrhytmia and sudden death without structural heart disease	Sick sinus syndrome
ACTC1	Cardiovascular disorders	Cardiac arrhythmia	Ventricular arrhytmia and sudden death without structural heart disease
AKAP9	Cardiovascular disorders	Cardiac arrhythmia	Ventricular arrhytmia and sudden death without structural heart disease
ANK2	Cardiovascular disorders	Cardiac arrhythmia	Ventricular arrhytmia and sudden death without structural heart disease
CACNA1C	Cardiovascular disorders	Cardiac arrhythmia	Ventricular arrhytmia and sudden death without structural heart disease
CACNA1D	Cardiovascular disorders	Cardiac arrhythmia	Ventricular arrhytmia and sudden death without structural heart disease
CACNA2D1	Cardiovascular disorders	Cardiac arrhythmia	Ventricular arrhytmia and sudden death without structural heart disease
CACNB2	Cardiovascular disorders	Cardiac arrhythmia	Ventricular arrhytmia and sudden death without structural heart disease
CALM1	Cardiovascular disorders	Cardiac arrhythmia	Ventricular arrhytmia and sudden death without structural heart disease
CALM2	Cardiovascular disorders	Cardiac arrhythmia	Ventricular arrhytmia and sudden death without structural heart disease
CALM3	Cardiovascular disorders	Cardiac arrhythmia	Ventricular arrhytmia and sudden death without structural heart disease
CASQ2	Cardiovascular disorders	Cardiac arrhythmia	Ventricular arrhytmia and sudden death without structural heart disease
CAV3	Cardiovascular disorders	Cardiac arrhythmia	Ventricular arrhytmia and sudden death without structural heart disease
DES	Cardiovascular disorders	Cardiac arrhythmia	Ventricular arrhytmia and sudden death without structural heart disease
DSG2	Cardiovascular disorders	Cardiac arrhythmia	Ventricular arrhytmia and sudden death without structural heart disease
DSP	Cardiovascular disorders	Cardiac arrhythmia	Ventricular arrhytmia and sudden death without structural heart disease
EMD	Cardiovascular disorders	Cardiac arrhythmia	Ventricular arrhytmia and sudden death without structural heart disease
FGF12	Cardiovascular disorders	Cardiac arrhythmia	Ventricular arrhytmia and sudden death without structural heart disease
FLNC	Cardiovascular disorders	Cardiac arrhythmia	Ventricular arrhytmia and sudden death without structural heart disease
GAA	Cardiovascular disorders	Cardiac arrhythmia	Ventricular arrhytmia and sudden death without structural heart disease
GJA1	Cardiovascular disorders	Cardiac arrhythmia	Ventricular arrhytmia and sudden death without structural heart disease
GPD1L	Cardiovascular disorders	Cardiac arrhythmia	Ventricular arrhytmia and sudden death without structural heart disease
HCN4	Cardiovascular disorders	Cardiac arrhythmia	Ventricular arrhytmia and sudden death without structural heart disease
HFE	Cardiovascular disorders	Cardiac arrhythmia	Ventricular arrhytmia and sudden death without structural heart disease
KCNA5	Cardiovascular disorders	Cardiac arrhythmia	Ventricular arrhytmia and sudden death without structural heart disease
KCND3	Cardiovascular disorders	Cardiac arrhythmia	Ventricular arrhytmia and sudden death without structural heart disease
KCNE1	Cardiovascular disorders	Cardiac arrhythmia	Ventricular arrhytmia and sudden death without structural heart disease
KCNE2	Cardiovascular disorders	Cardiac arrhythmia	Ventricular arrhytmia and sudden death without structural heart disease
KCNE3	Cardiovascular disorders	Cardiac arrhythmia	Ventricular arrhytmia and sudden death without structural heart disease
KCNH2	Cardiovascular disorders	Cardiac arrhythmia	Ventricular arrhytmia and sudden death without structural heart disease
KCNJ2	Cardiovascular disorders	Cardiac arrhythmia	Ventricular arrhytmia and sudden death without structural heart disease
KCNJ5	Cardiovascular disorders	Cardiac arrhythmia	Ventricular arrhytmia and sudden death without structural heart disease
KCNJ8	Cardiovascular disorders	Cardiac arrhythmia	Ventricular arrhytmia and sudden death without structural heart disease
KCNQ1	Cardiovascular disorders	Cardiac arrhythmia	Ventricular arrhytmia and sudden death without structural heart disease
LAMP2	Cardiovascular disorders	Cardiac arrhythmia	Ventricular arrhytmia and sudden death without structural heart disease
LDB3	Cardiovascular disorders	Cardiac arrhythmia	Ventricular arrhytmia and sudden death without structural heart disease
LMNA	Cardiovascular disorders	Cardiac arrhythmia	Ventricular arrhytmia and sudden death without structural heart disease
MYH7	Cardiovascular disorders	Cardiac arrhythmia	Ventricular arrhytmia and sudden death without structural heart disease
NKX2-5	Cardiovascular disorders	Cardiac arrhythmia	Ventricular arrhytmia and sudden death without structural heart disease
NOS1AP	Cardiovascular disorders	Cardiac arrhythmia	Ventricular arrhytmia and sudden death without structural heart disease
NPPA	Cardiovascular disorders	Cardiac arrhythmia	Ventricular arrhytmia and sudden death without structural heart disease
PKP2	Cardiovascular disorders	Cardiac arrhythmia	Ventricular arrhytmia and sudden death without structural heart disease
PRKAG2	Cardiovascular disorders	Cardiac arrhythmia	Ventricular arrhytmia and sudden death without structural heart disease
RYR2	Cardiovascular disorders	Cardiac arrhythmia	Ventricular arrhytmia and sudden death without structural heart disease
SCN10A	Cardiovascular disorders	Cardiac arrhythmia	Ventricular arrhytmia and sudden death without structural heart disease
SCN1B	Cardiovascular disorders	Cardiac arrhythmia	Ventricular arrhytmia and sudden death without structural heart disease
SCN2B	Cardiovascular disorders	Cardiac arrhythmia	Ventricular arrhytmia and sudden death without structural heart disease
SCN3B	Cardiovascular disorders	Cardiac arrhythmia	Ventricular arrhytmia and sudden death without structural heart disease
SCN4B	Cardiovascular disorders	Cardiac arrhythmia	Ventricular arrhytmia and sudden death without structural heart disease
SNTA1	Cardiovascular disorders	Cardiac arrhythmia	Ventricular arrhytmia and sudden death without structural heart disease
SYNE1	Cardiovascular disorders	Cardiac arrhythmia	Ventricular arrhytmia and sudden death without structural heart disease
SYNE2	Cardiovascular disorders	Cardiac arrhythmia	Ventricular arrhytmia and sudden death without structural heart disease
TBX5	Cardiovascular disorders	Cardiac arrhythmia	Ventricular arrhytmia and sudden death without structural heart disease
TMEM43	Cardiovascular disorders	Cardiac arrhythmia	Ventricular arrhytmia and sudden death without structural heart disease
TNNI3K	Cardiovascular disorders	Cardiac arrhythmia	Ventricular arrhytmia and sudden death without structural heart disease
TRDN	Cardiovascular disorders	Cardiac arrhythmia	Ventricular arrhytmia and sudden death without structural heart disease
TRPM4	Cardiovascular disorders	Cardiac arrhythmia	Ventricular arrhytmia and sudden death without structural heart disease
TTR	Cardiovascular disorders	Cardiac arrhythmia	Ventricular arrhytmia and sudden death without structural heart disease
ABCC9	Cardiovascular disorders	Cardiac arrhythmia	Ventricular arrhytmia and sudden death without structural heart disease
ACTA1	Cardiovascular disorders	Cardiac arrhythmia
ACTN2	Cardiovascular disorders	Cardiac arrhythmia
AGPAT2	Cardiovascular disorders	Cardiac arrhythmia
ALMS1	Cardiovascular disorders	Cardiac arrhythmia
ANKRD1	Cardiovascular disorders	Cardiac arrhythmia
ANO5	Cardiovascular disorders	Cardiac arrhythmia
BAG3	Cardiovascular disorders	Cardiac arrhythmia
BRAF	Cardiovascular disorders	Cardiac arrhythmia
BSCL2	Cardiovascular disorders	Cardiac arrhythmia
CALR3	Cardiovascular disorders	Cardiac arrhythmia
CAPN3	Cardiovascular disorders	Cardiac arrhythmia
COL7A1	Cardiovascular disorders	Cardiac arrhythmia
CRYAB	Cardiovascular disorders	Cardiac arrhythmia
CSRP3	Cardiovascular disorders	Cardiac arrhythmia
CTNNA3	Cardiovascular disorders	Cardiac arrhythmia
DMD	Cardiovascular disorders	Cardiac arrhythmia
DTNA	Cardiovascular disorders	Cardiac arrhythmia
EYA4	Cardiovascular disorders	Cardiac arrhythmia
FHL1	Cardiovascular disorders	Cardiac arrhythmia
FKRP	Cardiovascular disorders	Cardiac arrhythmia
FKTN	Cardiovascular disorders	Cardiac arrhythmia
FXN	Cardiovascular disorders	Cardiac arrhythmia
GATA4	Cardiovascular disorders	Cardiac arrhythmia
GATA6	Cardiovascular disorders	Cardiac arrhythmia
GJA5	Cardiovascular disorders	Cardiac arrhythmia
HRAS	Cardiovascular disorders	Cardiac arrhythmia
JPH2	Cardiovascular disorders	Cardiac arrhythmia
KCNK3	Cardiovascular disorders	Cardiac arrhythmia
KRAS	Cardiovascular disorders	Cardiac arrhythmia
LAMA2	Cardiovascular disorders	Cardiac arrhythmia
LDLR	Cardiovascular disorders	Cardiac arrhythmia
LZTR1	Cardiovascular disorders	Cardiac arrhythmia
MAP2K1	Cardiovascular disorders	Cardiac arrhythmia
MAP2K2	Cardiovascular disorders	Cardiac arrhythmia
MIB1	Cardiovascular disorders	Cardiac arrhythmia
MYH11	Cardiovascular disorders	Cardiac arrhythmia
MYL2	Cardiovascular disorders	Cardiac arrhythmia
MYL3	Cardiovascular disorders	Cardiac arrhythmia
MYLK2	Cardiovascular disorders	Cardiac arrhythmia
MYOT	Cardiovascular disorders	Cardiac arrhythmia
MYOZ2	Cardiovascular disorders	Cardiac arrhythmia
NF1	Cardiovascular disorders	Cardiac arrhythmia
NKX2-6	Cardiovascular disorders	Cardiac arrhythmia
NOTCH1	Cardiovascular disorders	Cardiac arrhythmia
NRAS	Cardiovascular disorders	Cardiac arrhythmia
OBSL1	Cardiovascular disorders	Cardiac arrhythmia
PDLIM3	Cardiovascular disorders	Cardiac arrhythmia
PITX2	Cardiovascular disorders	Cardiac arrhythmia
PKP4	Cardiovascular disorders	Cardiac arrhythmia
PSEN1	Cardiovascular disorders	Cardiac arrhythmia
PSEN2	Cardiovascular disorders	Cardiac arrhythmia
PTPN11	Cardiovascular disorders	Cardiac arrhythmia
RAF1	Cardiovascular disorders	Cardiac arrhythmia
RASA2	Cardiovascular disorders	Cardiac arrhythmia
RIT1	Cardiovascular disorders	Cardiac arrhythmia
SDHA	Cardiovascular disorders	Cardiac arrhythmia
SGCA	Cardiovascular disorders	Cardiac arrhythmia
SGCB	Cardiovascular disorders	Cardiac arrhythmia
SGCD	Cardiovascular disorders	Cardiac arrhythmia
SHOC2	Cardiovascular disorders	Cardiac arrhythmia
SLC25A4	Cardiovascular disorders	Cardiac arrhythmia
SOS1	Cardiovascular disorders	Cardiac arrhythmia
SOS2	Cardiovascular disorders	Cardiac arrhythmia
SPEG	Cardiovascular disorders	Cardiac arrhythmia
SPRED1	Cardiovascular disorders	Cardiac arrhythmia
SURF1	Cardiovascular disorders	Cardiac arrhythmia
TBX20	Cardiovascular disorders	Cardiac arrhythmia
TCAP	Cardiovascular disorders	Cardiac arrhythmia
TGFB3	Cardiovascular disorders	Cardiac arrhythmia
TMPO	Cardiovascular disorders	Cardiac arrhythmia
TNNI3K	Cardiovascular disorders	Cardiac arrhythmia
TOR1AIP1	Cardiovascular disorders	Cardiac arrhythmia
TRIM63	Cardiovascular disorders	Cardiac arrhythmia
TTN	Cardiovascular disorders	Cardiac arrhythmia
VCL	Cardiovascular disorders	Cardiac arrhythmia
XK	Cardiovascular disorders	Cardiac arrhythmia
KCNJ2	Cardiovascular disorders	Cardiac conduction disease	Andersen cardiodysrhythmic periodic paralysis
GJA5	Cardiovascular disorders	Cardiac conduction disease	Atrial standstill
NPPA	Cardiovascular disorders	Cardiac conduction disease	Atrial standstill
SCN1B	Cardiovascular disorders	Cardiac conduction disease
GATA6	Cardiovascular disorders	Cardiac conduction disease	Conotruncal heart malformation
NKX2-5	Cardiovascular disorders	Cardiac conduction disease	Conotruncal heart malformation
NKX2-6	Cardiovascular disorders	Cardiac conduction disease	Conotruncal heart malformation
TBX1	Cardiovascular disorders	Cardiac conduction disease	Conotruncal heart malformation
LAMP2	Cardiovascular disorders	Cardiac conduction disease	Danon disease
SCN5A	Cardiovascular disorders	Cardiac conduction disease	Heart block, progressive
TRPM4	Cardiovascular disorders	Cardiac conduction disease	Heart block, progressive
HCN4	Cardiovascular disorders	Cardiac conduction disease	Sick sinus syndrome
CACNA1D	Cardiovascular disorders	Cardiac conduction disease	Sinoatrial node dysfunction and deafness
ACTC1	Cardiovascular disorders	Cardiac conduction disease
DES	Cardiovascular disorders	Cardiac conduction disease
EMD	Cardiovascular disorders	Cardiac conduction disease
GAA	Cardiovascular disorders	Cardiac conduction disease
HFE	Cardiovascular disorders	Cardiac conduction disease
KCNE2	Cardiovascular disorders	Cardiac conduction disease
KCNH2	Cardiovascular disorders	Cardiac conduction disease
KCNQ1	Cardiovascular disorders	Cardiac conduction disease
LDB3	Cardiovascular disorders	Cardiac conduction disease
LMNA	Cardiovascular disorders	Cardiac conduction disease
MYH7	Cardiovascular disorders	Cardiac conduction disease
PRKAG2	Cardiovascular disorders	Cardiac conduction disease
SCN10A	Cardiovascular disorders	Cardiac conduction disease
SCN4B	Cardiovascular disorders	Cardiac conduction disease
SYNE1	Cardiovascular disorders	Cardiac conduction disease
SYNE2	Cardiovascular disorders	Cardiac conduction disease
TBX5	Cardiovascular disorders	Cardiac conduction disease
TNNI3K	Cardiovascular disorders	Cardiac conduction disease
TTR	Cardiovascular disorders	Cardiac conduction disease
KCNJ2	Cardiovascular disorders	Cardiac rhythm disease	Andersen cardiodysrhythmic periodic paralysis
ABCC9	Cardiovascular disorders	Cardiac rhythm disease	Atrial fibrillation
ACTC1	Cardiovascular disorders	Cardiac rhythm disease	Atrial fibrillation
CACNB2	Cardiovascular disorders	Cardiac rhythm disease	Atrial fibrillation
EMD	Cardiovascular disorders	Cardiac rhythm disease	Atrial fibrillation
GATA4	Cardiovascular disorders	Cardiac rhythm disease	Atrial fibrillation
GATA4	Cardiovascular disorders	Cardiac rhythm disease	Atrial fibrillation
GATA6	Cardiovascular disorders	Cardiac rhythm disease	Atrial fibrillation
GJA1	Cardiovascular disorders	Cardiac rhythm disease	Atrial fibrillation
GJA5	Cardiovascular disorders	Cardiac rhythm disease	Atrial fibrillation
HCN4	Cardiovascular disorders	Cardiac rhythm disease	Atrial fibrillation
JPH2	Cardiovascular disorders	Cardiac rhythm disease	Atrial fibrillation
KCNA5	Cardiovascular disorders	Cardiac rhythm disease	Atrial fibrillation
KCND3	Cardiovascular disorders	Cardiac rhythm disease	Atrial fibrillation
KCNE1	Cardiovascular disorders	Cardiac rhythm disease	Atrial fibrillation
KCNE2	Cardiovascular disorders	Cardiac rhythm disease	Atrial fibrillation
KCNE3	Cardiovascular disorders	Cardiac rhythm disease	Atrial fibrillation
KCNJ2	Cardiovascular disorders	Cardiac rhythm disease	Atrial fibrillation
KCNJ5	Cardiovascular disorders	Cardiac rhythm disease	Atrial fibrillation
KCNJ8	Cardiovascular disorders	Cardiac rhythm disease	Atrial fibrillation
KCNK3	Cardiovascular disorders	Cardiac rhythm disease	Atrial fibrillation
KCNQ1	Cardiovascular disorders	Cardiac rhythm disease	Atrial fibrillation
LMNA	Cardiovascular disorders	Cardiac rhythm disease	Atrial fibrillation
NKX2-5	Cardiovascular disorders	Cardiac rhythm disease	Atrial fibrillation
NKX2-6	Cardiovascular disorders	Cardiac rhythm disease	Atrial fibrillation
NPPA	Cardiovascular disorders	Cardiac rhythm disease	Atrial fibrillation
PITX2	Cardiovascular disorders	Cardiac rhythm disease	Atrial fibrillation
RYR2	Cardiovascular disorders	Cardiac rhythm disease	Atrial fibrillation
SCN10A	Cardiovascular disorders	Cardiac rhythm disease	Atrial fibrillation
SCN1B	Cardiovascular disorders	Cardiac rhythm disease	Atrial fibrillation
SCN2B	Cardiovascular disorders	Cardiac rhythm disease	Atrial fibrillation
SCN3B	Cardiovascular disorders	Cardiac rhythm disease	Atrial fibrillation
SCN4B	Cardiovascular disorders	Cardiac rhythm disease	Atrial fibrillation
SCN5A	Cardiovascular disorders	Cardiac rhythm disease	Atrial fibrillation
TBX5	Cardiovascular disorders	Cardiac rhythm disease	Atrial fibrillation
TTR	Cardiovascular disorders	Cardiac rhythm disease	Atrial fibrillation
GJA5	Cardiovascular disorders	Cardiac rhythm disease	Atrial standstill
NPPA	Cardiovascular disorders	Cardiac rhythm disease	Atrial standstill
TBX5	Cardiovascular disorders	Cardiac rhythm disease	Holt-Oram syndrome
ANK2	Cardiovascular disorders	Cardiac rhythm disease	Ventricular fibrillation	Brugada syndrome
CACNA1C	Cardiovascular disorders	Cardiac rhythm disease	Ventricular fibrillation	Brugada syndrome
CACNA1D	Cardiovascular disorders	Cardiac rhythm disease	Ventricular fibrillation	Brugada syndrome
CACNA2D1	Cardiovascular disorders	Cardiac rhythm disease	Ventricular fibrillation	Brugada syndrome
CACNB2	Cardiovascular disorders	Cardiac rhythm disease	Ventricular fibrillation	Brugada syndrome
GPD1L	Cardiovascular disorders	Cardiac rhythm disease	Ventricular fibrillation	Brugada syndrome
HCN4	Cardiovascular disorders	Cardiac rhythm disease	Ventricular fibrillation	Brugada syndrome
KCND3	Cardiovascular disorders	Cardiac rhythm disease	Ventricular fibrillation	Brugada syndrome
KCNE3	Cardiovascular disorders	Cardiac rhythm disease	Ventricular fibrillation	Brugada syndrome
KCNH2	Cardiovascular disorders	Cardiac rhythm disease	Ventricular fibrillation	Brugada syndrome
KCNJ8	Cardiovascular disorders	Cardiac rhythm disease	Ventricular fibrillation	Brugada syndrome
PKP2	Cardiovascular disorders	Cardiac rhythm disease	Ventricular fibrillation	Brugada syndrome
SCN10A	Cardiovascular disorders	Cardiac rhythm disease	Ventricular fibrillation	Brugada syndrome
SCN1B	Cardiovascular disorders	Cardiac rhythm disease	Ventricular fibrillation	Brugada syndrome
SCN2B	Cardiovascular disorders	Cardiac rhythm disease	Ventricular fibrillation	Brugada syndrome
SCN3B	Cardiovascular disorders	Cardiac rhythm disease	Ventricular fibrillation	Brugada syndrome
SCN5A	Cardiovascular disorders	Cardiac rhythm disease	Ventricular fibrillation	Brugada syndrome
TRPM4	Cardiovascular disorders	Cardiac rhythm disease	Ventricular fibrillation	Brugada syndrome
ABCC9	Cardiovascular disorders	Cardiac rhythm disease	Ventricular fibrillation	Brugada syndrome
DPP6	Cardiovascular disorders	Cardiac rhythm disease	Ventricular fibrillation
SCN5A	Cardiovascular disorders	Cardiac rhythm disease	Ventricular fibrillation
ANK2	Cardiovascular disorders	Channelopathies	Brugada syndrome
CACNA1C	Cardiovascular disorders	Channelopathies	Brugada syndrome
CACNA1D	Cardiovascular disorders	Channelopathies	Brugada syndrome
CACNA2D1	Cardiovascular disorders	Channelopathies	Brugada syndrome
CACNB2	Cardiovascular disorders	Channelopathies	Brugada syndrome
CALM3	Cardiovascular disorders	Channelopathies	Brugada syndrome
FGF12	Cardiovascular disorders	Channelopathies	Brugada syndrome
GPD1L	Cardiovascular disorders	Channelopathies	Brugada syndrome
HCN4	Cardiovascular disorders	Channelopathies	Brugada syndrome
KCND3	Cardiovascular disorders	Channelopathies	Brugada syndrome
KCNE3	Cardiovascular disorders	Channelopathies	Brugada syndrome
KCNH2	Cardiovascular disorders	Channelopathies	Brugada syndrome
KCNJ8	Cardiovascular disorders	Channelopathies	Brugada syndrome
PKP2	Cardiovascular disorders	Channelopathies	Brugada syndrome
SCN10A	Cardiovascular disorders	Channelopathies	Brugada syndrome
SCN1B	Cardiovascular disorders	Channelopathies	Brugada syndrome
SCN2B	Cardiovascular disorders	Channelopathies	Brugada syndrome
SCN3B	Cardiovascular disorders	Channelopathies	Brugada syndrome
SCN5A	Cardiovascular disorders	Channelopathies	Brugada syndrome
TRDN	Cardiovascular disorders	Channelopathies	Brugada syndrome
TRPM4	Cardiovascular disorders	Channelopathies	Brugada syndrome
ABCC9	Cardiovascular disorders	Channelopathies	Brugada syndrome
ANK2	Cardiovascular disorders	Channelopathies	Catecholaminergic polymorphic ventricular tachycardia
CALM1	Cardiovascular disorders	Channelopathies	Catecholaminergic polymorphic ventricular tachycardia
CALM2	Cardiovascular disorders	Channelopathies	Catecholaminergic polymorphic ventricular tachycardia
CALM3	Cardiovascular disorders	Channelopathies	Catecholaminergic polymorphic ventricular tachycardia
CASQ2	Cardiovascular disorders	Channelopathies	Catecholaminergic polymorphic ventricular tachycardia
FKBP1B	Cardiovascular disorders	Channelopathies	Catecholaminergic polymorphic ventricular tachycardia
KCNJ2	Cardiovascular disorders	Channelopathies	Catecholaminergic polymorphic ventricular tachycardia
RYR2	Cardiovascular disorders	Channelopathies	Catecholaminergic polymorphic ventricular tachycardia
SCN5A	Cardiovascular disorders	Channelopathies	Catecholaminergic polymorphic ventricular tachycardia
TRDN	Cardiovascular disorders	Channelopathies	Catecholaminergic polymorphic ventricular tachycardia
KCNJ2	Cardiovascular disorders	Channelopathies	Long QT syndrome
KCNE1	Cardiovascular disorders	Channelopathies	Long QT syndrome	Jervell-Lange-Nielsen syndrome
KCNQ1	Cardiovascular disorders	Channelopathies	Long QT syndrome	Jervell-Lange-Nielsen syndrome
AKAP9	Cardiovascular disorders	Channelopathies	Long QT syndrome
ANK2	Cardiovascular disorders	Channelopathies	Long QT syndrome
CACNA1C	Cardiovascular disorders	Channelopathies	Long QT syndrome
CALM1	Cardiovascular disorders	Channelopathies	Long QT syndrome
CALM2	Cardiovascular disorders	Channelopathies	Long QT syndrome
CAV3	Cardiovascular disorders	Channelopathies	Long QT syndrome
HCN4	Cardiovascular disorders	Channelopathies	Long QT syndrome
KCNA5	Cardiovascular disorders	Channelopathies	Long QT syndrome
KCND3	Cardiovascular disorders	Channelopathies	Long QT syndrome
KCNE1	Cardiovascular disorders	Channelopathies	Long QT syndrome
KCNE2	Cardiovascular disorders	Channelopathies	Long QT syndrome
KCNE3	Cardiovascular disorders	Channelopathies	Long QT syndrome
KCNH2	Cardiovascular disorders	Channelopathies	Long QT syndrome
KCNJ5	Cardiovascular disorders	Channelopathies	Long QT syndrome
KCNQ1	Cardiovascular disorders	Channelopathies	Long QT syndrome
NOS1AP	Cardiovascular disorders	Channelopathies	Long QT syndrome
RYR2	Cardiovascular disorders	Channelopathies	Long QT syndrome
SCN1B	Cardiovascular disorders	Channelopathies	Long QT syndrome
SCN4B	Cardiovascular disorders	Channelopathies	Long QT syndrome
SCN5A	Cardiovascular disorders	Channelopathies	Long QT syndrome
SNTA1	Cardiovascular disorders	Channelopathies	Long QT syndrome
CACNA1C	Cardiovascular disorders	Channelopathies	Short QT syndrome
CACNA1D	Cardiovascular disorders	Channelopathies	Short QT syndrome
CACNA2D1	Cardiovascular disorders	Channelopathies	Short QT syndrome
CACNB2	Cardiovascular disorders	Channelopathies	Short QT syndrome
KCNH2	Cardiovascular disorders	Channelopathies	Short QT syndrome
KCNJ2	Cardiovascular disorders	Channelopathies	Short QT syndrome
KCNQ1	Cardiovascular disorders	Channelopathies	Short QT syndrome
NOTCH1	Cardiovascular disorders	Congenital cardiopathy	Aortic valve disease
SMAD6	Cardiovascular disorders	Congenital cardiopathy	Aortic valve disease
SLC2A10	Cardiovascular disorders	Congenital cardiopathy	Arterial tortuosity syndrome
BRAF	Cardiovascular disorders	Congenital cardiopathy	Cardiofaciocutaneous syndrome
MAP2K1	Cardiovascular disorders	Congenital cardiopathy	Cardiofaciocutaneous syndrome
MAP2K2	Cardiovascular disorders	Congenital cardiopathy	Cardiofaciocutaneous syndrome
GATA4	Cardiovascular disorders	Congenital cardiopathy	Complete atrioventricular canal defect
GJA1	Cardiovascular disorders	Congenital cardiopathy	Complete atrioventricular canal defect
NKX2-6	Cardiovascular disorders	Congenital cardiopathy	Conotruncal heart malformation
FLNA	Cardiovascular disorders	Congenital cardiopathy	Cardiac-valvular dysplasia
GATA4	Cardiovascular disorders	Congenital cardiopathy	Fallot tetralogy
GATA5	Cardiovascular disorders	Congenital cardiopathy	Fallot tetralogy
GJA5	Cardiovascular disorders	Congenital cardiopathy	Fallot tetralogy
JAG1	Cardiovascular disorders	Congenital cardiopathy	Fallot tetralogy
JAG1	Cardiovascular disorders	Congenital cardiopathy	Fallot tetralogy
NKX2-5	Cardiovascular disorders	Congenital cardiopathy	Fallot tetralogy
TBX20	Cardiovascular disorders	Congenital cardiopathy	Interatrial communication	Atrial septal defect type 4
ACTC1	Cardiovascular disorders	Congenital cardiopathy	Interatrial communication
CITED2	Cardiovascular disorders	Congenital cardiopathy	Interatrial communication
CRELD1	Cardiovascular disorders	Congenital cardiopathy	Interatrial communication
GATA4	Cardiovascular disorders	Congenital cardiopathy	Interatrial communication
GATA6	Cardiovascular disorders	Congenital cardiopathy	Interatrial communication
GATA6	Cardiovascular disorders	Congenital cardiopathy	Interatrial communication
MYH6	Cardiovascular disorders	Congenital cardiopathy	Interatrial communication
NKX2-5	Cardiovascular disorders	Congenital cardiopathy	Interatrial communication
GATA4	Cardiovascular disorders	Congenital cardiopathy	Interventricular communication	Ventricular septal defect type 1
CITED2	Cardiovascular disorders	Congenital cardiopathy	Interventricular communication	Ventricular septal defect type 2
NKX2-5	Cardiovascular disorders	Congenital cardiopathy	Interventricular communication	Ventricular septal defect type 3
ENG	Cardiovascular disorders	Congenital cardiopathy	Intracranial aneurysm
TGFBR3	Cardiovascular disorders	Congenital cardiopathy	Intracranial aneurysm
SMAD3	Cardiovascular disorders	Congenital cardiopathy	Loeys-Dietz syndrome
TGFB2	Cardiovascular disorders	Congenital cardiopathy	Loeys-Dietz syndrome
TGFB3	Cardiovascular disorders	Congenital cardiopathy	Loeys-Dietz syndrome
TGFBR1	Cardiovascular disorders	Congenital cardiopathy	Loeys-Dietz syndrome
TGFBR2	Cardiovascular disorders	Congenital cardiopathy	Loeys-Dietz syndrome
FBN1	Cardiovascular disorders	Congenital cardiopathy	Marfan and Marfan-like syndromes
NF1	Cardiovascular disorders	Congenital cardiopathy	Neurofibromatosis
SPRED1	Cardiovascular disorders	Congenital cardiopathy	Neurofibromatosis
ELN	Cardiovascular disorders	Congenital cardiopathy	Supravalvar aortic stenosis
ACTA2	Cardiovascular disorders	Congenital cardiopathy
ACVR1	Cardiovascular disorders	Congenital cardiopathy
ACVR2B	Cardiovascular disorders	Congenital cardiopathy
ACVRL1	Cardiovascular disorders	Congenital cardiopathy
ANKRD1	Cardiovascular disorders	Congenital cardiopathy
B3GAT3	Cardiovascular disorders	Congenital cardiopathy
BMPR2	Cardiovascular disorders	Congenital cardiopathy
CBL	Cardiovascular disorders	Congenital cardiopathy
CFC1	Cardiovascular disorders	Congenital cardiopathy
CHD7	Cardiovascular disorders	Congenital cardiopathy
COL1A1	Cardiovascular disorders	Congenital cardiopathy
COL1A2	Cardiovascular disorders	Congenital cardiopathy
COL3A1	Cardiovascular disorders	Congenital cardiopathy
COL5A1	Cardiovascular disorders	Congenital cardiopathy
COL5A2	Cardiovascular disorders	Congenital cardiopathy
CREBBP	Cardiovascular disorders	Congenital cardiopathy
DTNA	Cardiovascular disorders	Congenital cardiopathy
EFEMP2	Cardiovascular disorders	Congenital cardiopathy
EHMT1	Cardiovascular disorders	Congenital cardiopathy
ELN	Cardiovascular disorders	Congenital cardiopathy
EP300	Cardiovascular disorders	Congenital cardiopathy
EVC	Cardiovascular disorders	Congenital cardiopathy
EYA4	Cardiovascular disorders	Congenital cardiopathy
FBN2	Cardiovascular disorders	Congenital cardiopathy
FOXC1	Cardiovascular disorders	Congenital cardiopathy
FOXF1	Cardiovascular disorders	Congenital cardiopathy
FOXH1	Cardiovascular disorders	Congenital cardiopathy
GAA	Cardiovascular disorders	Congenital cardiopathy
GATA5	Cardiovascular disorders	Congenital cardiopathy
GDF1	Cardiovascular disorders	Congenital cardiopathy
GDF1	Cardiovascular disorders	Congenital cardiopathy
HAND2	Cardiovascular disorders	Congenital cardiopathy
HRAS	Cardiovascular disorders	Congenital cardiopathy
IRX4	Cardiovascular disorders	Congenital cardiopathy
ISL1	Cardiovascular disorders	Congenital cardiopathy
KANSL1	Cardiovascular disorders	Congenital cardiopathy
KCNA5	Cardiovascular disorders	Congenital cardiopathy
KCNJ8	Cardiovascular disorders	Congenital cardiopathy
KCNK3	Cardiovascular disorders	Congenital cardiopathy
KMT2D	Cardiovascular disorders	Congenital cardiopathy
KRAS	Cardiovascular disorders	Congenital cardiopathy
LEFTY2	Cardiovascular disorders	Congenital cardiopathy
MCTP2	Cardiovascular disorders	Congenital cardiopathy
MED12	Cardiovascular disorders	Congenital cardiopathy
MED13L	Cardiovascular disorders	Congenital cardiopathy
MFAP5	Cardiovascular disorders	Congenital cardiopathy
MIB1	Cardiovascular disorders	Congenital cardiopathy
MYH11	Cardiovascular disorders	Congenital cardiopathy
MYH7	Cardiovascular disorders	Congenital cardiopathy
MYLK	Cardiovascular disorders	Congenital cardiopathy
NODAL	Cardiovascular disorders	Congenital cardiopathy
NOTCH2	Cardiovascular disorders	Congenital cardiopathy
NOTCH3	Cardiovascular disorders	Congenital cardiopathy
NRAS	Cardiovascular disorders	Congenital cardiopathy
PDGFRA	Cardiovascular disorders	Congenital cardiopathy
PITX2	Cardiovascular disorders	Congenital cardiopathy
PLOD1	Cardiovascular disorders	Congenital cardiopathy
PRKG1	Cardiovascular disorders	Congenital cardiopathy
PTPN11	Cardiovascular disorders	Congenital cardiopathy
RAF1	Cardiovascular disorders	Congenital cardiopathy
RASA1	Cardiovascular disorders	Congenital cardiopathy
RASA2	Cardiovascular disorders	Congenital cardiopathy
RIT1	Cardiovascular disorders	Congenital cardiopathy
SALL4	Cardiovascular disorders	Congenital cardiopathy
SHOC2	Cardiovascular disorders	Congenital cardiopathy
SKI	Cardiovascular disorders	Congenital cardiopathy
SMAD1	Cardiovascular disorders	Congenital cardiopathy
SMAD4	Cardiovascular disorders	Congenital cardiopathy
SMAD9	Cardiovascular disorders	Congenital cardiopathy
SOS1	Cardiovascular disorders	Congenital cardiopathy
SPRED1	Cardiovascular disorders	Congenital cardiopathy
TAB2	Cardiovascular disorders	Congenital cardiopathy
TBX1	Cardiovascular disorders	Congenital cardiopathy
TBX5	Cardiovascular disorders	Congenital cardiopathy
TDGF1	Cardiovascular disorders	Congenital cardiopathy
TFAP2B	Cardiovascular disorders	Congenital cardiopathy
TNNI3	Cardiovascular disorders	Congenital cardiopathy
TNNI3K	Cardiovascular disorders	Congenital cardiopathy
TOPBP1	Cardiovascular disorders	Congenital cardiopathy
ZDHHC9	Cardiovascular disorders	Congenital cardiopathy
ZFPM2	Cardiovascular disorders	Congenital cardiopathy
ZIC3	Cardiovascular disorders	Congenital cardiopathy
COL4A1	Cardiovascular disorders	Brain small vessel disease
LRP6	Cardiovascular disorders	Coronary artery disease
ENPP1	Cardiovascular disorders	Generalized arterial calcification of infancy
ABCC6	Cardiovascular disorders	Generalized arterial calcification of infancy
NR3C2	Cardiovascular disorders	Hypertension, early-onset with exacerbation in pregnancy
GNAQ	Cardiovascular disorders	Congenital capillary malformations
CASQ2	Cardiovascular disorders	Myocardiopathies	Arrhythmogenic cardiomyopathy
CTNNA3	Cardiovascular disorders	Myocardiopathies	Arrhythmogenic cardiomyopathy
DES	Cardiovascular disorders	Myocardiopathies	Arrhythmogenic cardiomyopathy
DSG2	Cardiovascular disorders	Myocardiopathies	Arrhythmogenic cardiomyopathy
DSP	Cardiovascular disorders	Myocardiopathies	Arrhythmogenic cardiomyopathy
FLNC	Cardiovascular disorders	Myocardiopathies	Arrhythmogenic cardiomyopathy
LDB3	Cardiovascular disorders	Myocardiopathies	Arrhythmogenic cardiomyopathy
LMNA	Cardiovascular disorders	Myocardiopathies	Arrhythmogenic cardiomyopathy
PKP2	Cardiovascular disorders	Myocardiopathies	Arrhythmogenic cardiomyopathy
PKP4	Cardiovascular disorders	Myocardiopathies	Arrhythmogenic cardiomyopathy
PKP4	Cardiovascular disorders	Myocardiopathies	Arrhythmogenic cardiomyopathy
RYR2	Cardiovascular disorders	Myocardiopathies	Arrhythmogenic cardiomyopathy
TGFB3	Cardiovascular disorders	Myocardiopathies	Arrhythmogenic cardiomyopathy
TMEM43	Cardiovascular disorders	Myocardiopathies	Arrhythmogenic cardiomyopathy
TMEM43	Cardiovascular disorders	Myocardiopathies	Arrhythmogenic cardiomyopathy
TTN	Cardiovascular disorders	Myocardiopathies	Arrhythmogenic cardiomyopathy
ALMS1	Cardiovascular disorders	Myocardiopathies	Dilated cardiomyopathy	Alström syndrome
LAMP2	Cardiovascular disorders	Myocardiopathies	Dilated cardiomyopathy	Danon disease
ACTA1	Cardiovascular disorders	Myocardiopathies	Dilated cardiomyopathy
ACTC1	Cardiovascular disorders	Myocardiopathies	Dilated cardiomyopathy
ACTN2	Cardiovascular disorders	Myocardiopathies	Dilated cardiomyopathy
ANKRD1	Cardiovascular disorders	Myocardiopathies	Dilated cardiomyopathy
ANO5	Cardiovascular disorders	Myocardiopathies	Dilated cardiomyopathy
BAG3	Cardiovascular disorders	Myocardiopathies	Dilated cardiomyopathy
BRAF	Cardiovascular disorders	Myocardiopathies	Dilated cardiomyopathy
CAV3	Cardiovascular disorders	Myocardiopathies	Dilated cardiomyopathy
COL7A1	Cardiovascular disorders	Myocardiopathies	Dilated cardiomyopathy
CRYAB	Cardiovascular disorders	Myocardiopathies	Dilated cardiomyopathy
CSRP3	Cardiovascular disorders	Myocardiopathies	Dilated cardiomyopathy
DES	Cardiovascular disorders	Myocardiopathies	Dilated cardiomyopathy
DMD	Cardiovascular disorders	Myocardiopathies	Dilated cardiomyopathy
DSG2	Cardiovascular disorders	Myocardiopathies	Dilated cardiomyopathy
DSP	Cardiovascular disorders	Myocardiopathies	Dilated cardiomyopathy
EMD	Cardiovascular disorders	Myocardiopathies	Dilated cardiomyopathy
EYA4	Cardiovascular disorders	Myocardiopathies	Dilated cardiomyopathy
FKRP	Cardiovascular disorders	Myocardiopathies	Dilated cardiomyopathy
FKTN	Cardiovascular disorders	Myocardiopathies	Dilated cardiomyopathy
FLNC	Cardiovascular disorders	Myocardiopathies	Dilated cardiomyopathy
GAA	Cardiovascular disorders	Myocardiopathies	Dilated cardiomyopathy
GATA4	Cardiovascular disorders	Myocardiopathies	Dilated cardiomyopathy
GATA6	Cardiovascular disorders	Myocardiopathies	Dilated cardiomyopathy
HFE	Cardiovascular disorders	Myocardiopathies	Dilated cardiomyopathy
KCNJ2	Cardiovascular disorders	Myocardiopathies	Dilated cardiomyopathy
KCNJ8	Cardiovascular disorders	Myocardiopathies	Dilated cardiomyopathy
LAMA2	Cardiovascular disorders	Myocardiopathies	Dilated cardiomyopathy
LDB3	Cardiovascular disorders	Myocardiopathies	Dilated cardiomyopathy
LMNA	Cardiovascular disorders	Myocardiopathies	Dilated cardiomyopathy
LMNA	Cardiovascular disorders	Myocardiopathies	Dilated cardiomyopathy
MYBPC3	Cardiovascular disorders	Myocardiopathies	Dilated cardiomyopathy
MYH6	Cardiovascular disorders	Myocardiopathies	Dilated cardiomyopathy
MYH7	Cardiovascular disorders	Myocardiopathies	Dilated cardiomyopathy
MYL2	Cardiovascular disorders	Myocardiopathies	Dilated cardiomyopathy
MYL3	Cardiovascular disorders	Myocardiopathies	Dilated cardiomyopathy
MYOT	Cardiovascular disorders	Myocardiopathies	Dilated cardiomyopathy
MYPN	Cardiovascular disorders	Myocardiopathies	Dilated cardiomyopathy
NKX2-5	Cardiovascular disorders	Myocardiopathies	Dilated cardiomyopathy
PDLIM3	Cardiovascular disorders	Myocardiopathies	Dilated cardiomyopathy
PKP2	Cardiovascular disorders	Myocardiopathies	Dilated cardiomyopathy
PSEN1	Cardiovascular disorders	Myocardiopathies	Dilated cardiomyopathy
PSEN2	Cardiovascular disorders	Myocardiopathies	Dilated cardiomyopathy
PTPN11	Cardiovascular disorders	Myocardiopathies	Dilated cardiomyopathy
RAF1	Cardiovascular disorders	Myocardiopathies	Dilated cardiomyopathy
RYR2	Cardiovascular disorders	Myocardiopathies	Dilated cardiomyopathy
SCN5A	Cardiovascular disorders	Myocardiopathies	Dilated cardiomyopathy
SDHA	Cardiovascular disorders	Myocardiopathies	Dilated cardiomyopathy
SGCA	Cardiovascular disorders	Myocardiopathies	Dilated cardiomyopathy
SGCB	Cardiovascular disorders	Myocardiopathies	Dilated cardiomyopathy
SGCD	Cardiovascular disorders	Myocardiopathies	Dilated cardiomyopathy
SPEG	Cardiovascular disorders	Myocardiopathies	Dilated cardiomyopathy
SYNE1	Cardiovascular disorders	Myocardiopathies	Dilated cardiomyopathy
SYNE2	Cardiovascular disorders	Myocardiopathies	Dilated cardiomyopathy
TBX20	Cardiovascular disorders	Myocardiopathies	Dilated cardiomyopathy
TCAP	Cardiovascular disorders	Myocardiopathies	Dilated cardiomyopathy
TMEM43	Cardiovascular disorders	Myocardiopathies	Dilated cardiomyopathy
TMPO	Cardiovascular disorders	Myocardiopathies	Dilated cardiomyopathy
TNNI3	Cardiovascular disorders	Myocardiopathies	Dilated cardiomyopathy
TNNI3	Cardiovascular disorders	Myocardiopathies	Dilated cardiomyopathy
TOR1AIP1	Cardiovascular disorders	Myocardiopathies	Dilated cardiomyopathy
TTN	Cardiovascular disorders	Myocardiopathies	Dilated cardiomyopathy
TTR	Cardiovascular disorders	Myocardiopathies	Dilated cardiomyopathy
VCL	Cardiovascular disorders	Myocardiopathies	Dilated cardiomyopathy
XK	Cardiovascular disorders	Myocardiopathies	Dilated cardiomyopathy
ABCC9	Cardiovascular disorders	Myocardiopathies	Dilated cardiomyopathy
LAMP2	Cardiovascular disorders	Myocardiopathies	Hypertrophic cardiomyopathy	Danon disease
ACTC1	Cardiovascular disorders	Myocardiopathies	Hypertrophic cardiomyopathy
ACTN2	Cardiovascular disorders	Myocardiopathies	Hypertrophic cardiomyopathy
CALR3	Cardiovascular disorders	Myocardiopathies	Hypertrophic cardiomyopathy
CAV3	Cardiovascular disorders	Myocardiopathies	Hypertrophic cardiomyopathy
CSRP3	Cardiovascular disorders	Myocardiopathies	Hypertrophic cardiomyopathy
DES	Cardiovascular disorders	Myocardiopathies	Hypertrophic cardiomyopathy
FLNC	Cardiovascular disorders	Myocardiopathies	Hypertrophic cardiomyopathy
JPH2	Cardiovascular disorders	Myocardiopathies	Hypertrophic cardiomyopathy
MYBPC3	Cardiovascular disorders	Myocardiopathies	Hypertrophic cardiomyopathy
MYH6	Cardiovascular disorders	Myocardiopathies	Hypertrophic cardiomyopathy
MYH7	Cardiovascular disorders	Myocardiopathies	Hypertrophic cardiomyopathy
MYL2	Cardiovascular disorders	Myocardiopathies	Hypertrophic cardiomyopathy
MYL3	Cardiovascular disorders	Myocardiopathies	Hypertrophic cardiomyopathy
MYLK2	Cardiovascular disorders	Myocardiopathies	Hypertrophic cardiomyopathy
MYOZ2	Cardiovascular disorders	Myocardiopathies	Hypertrophic cardiomyopathy
MYPN	Cardiovascular disorders	Myocardiopathies	Hypertrophic cardiomyopathy
PDLIM3	Cardiovascular disorders	Myocardiopathies	Hypertrophic cardiomyopathy
PRKAG2	Cardiovascular disorders	Myocardiopathies	Hypertrophic cardiomyopathy
PTPN11	Cardiovascular disorders	Myocardiopathies	Hypertrophic cardiomyopathy
TNNI3	Cardiovascular disorders	Myocardiopathies	Hypertrophic cardiomyopathy
TTN	Cardiovascular disorders	Myocardiopathies	Hypertrophic cardiomyopathy
VCL	Cardiovascular disorders	Myocardiopathies	Hypertrophic cardiomyopathy
SURF1	Cardiovascular disorders	Myocardiopathies	Myopathy and fatal cardiopathy due to cytochrome c oxidase deficiency
ACTC1	Cardiovascular disorders	Myocardiopathies	Non-compacted cardiomyopathy
ACTN2	Cardiovascular disorders	Myocardiopathies	Non-compacted cardiomyopathy
ANKRD1	Cardiovascular disorders	Myocardiopathies	Non-compacted cardiomyopathy
BAG3	Cardiovascular disorders	Myocardiopathies	Non-compacted cardiomyopathy
CASQ2	Cardiovascular disorders	Myocardiopathies	Non-compacted cardiomyopathy
CSRP3	Cardiovascular disorders	Myocardiopathies	Non-compacted cardiomyopathy
DMD	Cardiovascular disorders	Myocardiopathies	Non-compacted cardiomyopathy
DSP	Cardiovascular disorders	Myocardiopathies	Non-compacted cardiomyopathy
DTNA	Cardiovascular disorders	Myocardiopathies	Non-compacted cardiomyopathy
FHL1	Cardiovascular disorders	Myocardiopathies	Non-compacted cardiomyopathy
FLNC	Cardiovascular disorders	Myocardiopathies	Non-compacted cardiomyopathy
HCN4	Cardiovascular disorders	Myocardiopathies	Non-compacted cardiomyopathy
KCNH2	Cardiovascular disorders	Myocardiopathies	Non-compacted cardiomyopathy
KCNQ1	Cardiovascular disorders	Myocardiopathies	Non-compacted cardiomyopathy
LDB3	Cardiovascular disorders	Myocardiopathies	Non-compacted cardiomyopathy
LMNA	Cardiovascular disorders	Myocardiopathies	Non-compacted cardiomyopathy
MIB1	Cardiovascular disorders	Myocardiopathies	Non-compacted cardiomyopathy
MYBPC3	Cardiovascular disorders	Myocardiopathies	Non-compacted cardiomyopathy
MYH7	Cardiovascular disorders	Myocardiopathies	Non-compacted cardiomyopathy
MYL2	Cardiovascular disorders	Myocardiopathies	Non-compacted cardiomyopathy
MYL3	Cardiovascular disorders	Myocardiopathies	Non-compacted cardiomyopathy
NKX2-5	Cardiovascular disorders	Myocardiopathies	Non-compacted cardiomyopathy
NOTCH1	Cardiovascular disorders	Myocardiopathies	Non-compacted cardiomyopathy
PTPN11	Cardiovascular disorders	Myocardiopathies	Non-compacted cardiomyopathy
RYR2	Cardiovascular disorders	Myocardiopathies	Non-compacted cardiomyopathy
TTN	Cardiovascular disorders	Myocardiopathies	Non-compacted cardiomyopathy
ACTC1	Cardiovascular disorders	Myocardiopathies	Restrictive cardiomyopathy
ACTN2	Cardiovascular disorders	Myocardiopathies	Restrictive cardiomyopathy
BAG3	Cardiovascular disorders	Myocardiopathies	Restrictive cardiomyopathy
DES	Cardiovascular disorders	Myocardiopathies	Restrictive cardiomyopathy
FHL1	Cardiovascular disorders	Myocardiopathies	Restrictive cardiomyopathy
FLNC	Cardiovascular disorders	Myocardiopathies	Restrictive cardiomyopathy
HFE	Cardiovascular disorders	Myocardiopathies	Restrictive cardiomyopathy
LMNA	Cardiovascular disorders	Myocardiopathies	Restrictive cardiomyopathy
MYH7	Cardiovascular disorders	Myocardiopathies	Restrictive cardiomyopathy
MYL2	Cardiovascular disorders	Myocardiopathies	Restrictive cardiomyopathy
MYL3	Cardiovascular disorders	Myocardiopathies	Restrictive cardiomyopathy
MYPN	Cardiovascular disorders	Myocardiopathies	Restrictive cardiomyopathy
TNNI3	Cardiovascular disorders	Myocardiopathies	Restrictive cardiomyopathy
TTN	Cardiovascular disorders	Myocardiopathies	Restrictive cardiomyopathy
TTR	Cardiovascular disorders	Myocardiopathies	Restrictive cardiomyopathy
ADA2	Cardiovascular disorders	Polyarteritis nodosa of the infancy
ACVRL1	Cardiovascular disorders	Pulmonary arterial hypertension
BMPR1B	Cardiovascular disorders	Pulmonary arterial hypertension
BMPR2	Cardiovascular disorders	Pulmonary arterial hypertension
CAV1	Cardiovascular disorders	Pulmonary arterial hypertension
EIF2AK4	Cardiovascular disorders	Pulmonary arterial hypertension
ENG	Cardiovascular disorders	Pulmonary arterial hypertension
FOXF1	Cardiovascular disorders	Pulmonary arterial hypertension
GDF2	Cardiovascular disorders	Pulmonary arterial hypertension
KCNA5	Cardiovascular disorders	Pulmonary arterial hypertension
KCNK3	Cardiovascular disorders	Pulmonary arterial hypertension
NOTCH3	Cardiovascular disorders	Pulmonary arterial hypertension
RASA1	Cardiovascular disorders	Pulmonary arterial hypertension
SMAD1	Cardiovascular disorders	Pulmonary arterial hypertension
SMAD4	Cardiovascular disorders	Pulmonary arterial hypertension
SMAD9	Cardiovascular disorders	Pulmonary arterial hypertension
SMAD9	Cardiovascular disorders	Pulmonary arterial hypertension
TOPBP1	Cardiovascular disorders	Pulmonary arterial hypertension
MAP2K1	Cardiovascular disorders	RASopathies	Cardiofaciocutaneous syndrome
MAP2K2	Cardiovascular disorders	RASopathies	Cardiofaciocutaneous syndrome
HRAS	Cardiovascular disorders	RASopathies	Costello syndrome
SPRED1	Cardiovascular disorders	RASopathies	Neurofibromatosis
BRAF	Cardiovascular disorders	RASopathies	Noonan syndrome	Leopard syndrome
PTPN11	Cardiovascular disorders	RASopathies	Noonan syndrome	Leopard syndrome
RAF1	Cardiovascular disorders	RASopathies	Noonan syndrome	Leopard syndrome
BRAF	Cardiovascular disorders	RASopathies	Noonan syndrome
KRAS	Cardiovascular disorders	RASopathies	Noonan syndrome
LZTR1	Cardiovascular disorders	RASopathies	Noonan syndrome
LZTR1	Cardiovascular disorders	RASopathies	Noonan syndrome
NRAS	Cardiovascular disorders	RASopathies	Noonan syndrome
PTPN11	Cardiovascular disorders	RASopathies	Noonan syndrome
RAF1	Cardiovascular disorders	RASopathies	Noonan syndrome
RIT1	Cardiovascular disorders	RASopathies	Noonan syndrome
SHOC2	Cardiovascular disorders	RASopathies	Noonan syndrome
SOS1	Cardiovascular disorders	RASopathies	Noonan syndrome
SOS2	Cardiovascular disorders	RASopathies	Noonan syndrome
NF1	Cardiovascular disorders	RASopathies
RASA2	Cardiovascular disorders	RASopathies
ADA2	Cardiovascular disorders	Sneddon syndrome
CCM2	Congenital developmental anomalies	Central nervous system malformations	Cerebral cavernous malformations
KRIT1	Congenital developmental anomalies	Central nervous system malformations	Cerebral cavernous malformations
PDCD10	Congenital developmental anomalies	Central nervous system malformations	Cerebral cavernous malformations
SLC12A6	Congenital developmental anomalies	Central nervous system malformations	Corpus callosum agenesis/dysgenesis	Corpus callosum agenesis-neuronopathy syndrome
L1CAM	Congenital developmental anomalies	Central nervous system malformations	Corpus callosum agenesis/dysgenesis	CRASH syndrome
L1CAM	Congenital developmental anomalies	Central nervous system malformations	Corpus callosum agenesis/dysgenesis	L1 syndrome
L1CAM	Congenital developmental anomalies	Central nervous system malformations	Corpus callosum agenesis/dysgenesis	MASA syndrome
RELN	Congenital developmental anomalies	Central nervous system malformations	Corpus callosum agenesis/dysgenesis	Microlissencephaly	Lissencephaly syndrome, Norman-Roberts type
NDE1	Congenital developmental anomalies	Central nervous system malformations	Corpus callosum agenesis/dysgenesis	Microlissencephaly	Microhydranencephaly
TUBA1A	Congenital developmental anomalies	Central nervous system malformations	Corpus callosum agenesis/dysgenesis	Tubulinopathy-associated dysgyria
TUBB3	Congenital developmental anomalies	Central nervous system malformations	Corpus callosum agenesis/dysgenesis	Tubulinopathy-associated dysgyria
FGFR1	Congenital developmental anomalies	Central nervous system malformations	Holoprosencephaly	Hartsfield syndrome
PTCH1	Congenital developmental anomalies	Central nervous system malformations	Holoprosencephaly
FOXH1	Congenital developmental anomalies	Central nervous system malformations	Holoprosencephaly
NODAL	Congenital developmental anomalies	Central nervous system malformations	Holoprosencephaly
SMC1A	Congenital developmental anomalies	Central nervous system malformations	Holoprosencephaly
STIL	Congenital developmental anomalies	Central nervous system malformations	Holoprosencephaly
TDGF1	Congenital developmental anomalies	Central nervous system malformations	Holoprosencephaly
CCDC88C	Congenital developmental anomalies	Central nervous system malformations	Hydrocephalus
L1CAM	Congenital developmental anomalies	Central nervous system malformations	Hydrocephalus
MPDZ	Congenital developmental anomalies	Central nervous system malformations	Hydrocephalus
MED17	Congenital developmental anomalies	Central nervous system malformations	Infantile cerebral and cerebellar atrophy with postnatal progressive microcephaly
PTEN	Congenital developmental anomalies	Central nervous system malformations	Lhermitte-Duclos disease
ACTB	Congenital developmental anomalies	Central nervous system malformations	Lissencephaly	Baraitser-Winter syndrome
ACTG1	Congenital developmental anomalies	Central nervous system malformations	Lissencephaly	Baraitser-Winter syndrome
FKRP	Congenital developmental anomalies	Central nervous system malformations	Lissencephaly	Muscle-eye-brain disease
FKTN	Congenital developmental anomalies	Central nervous system malformations	Lissencephaly	Muscle-eye-brain disease
GMPPB	Congenital developmental anomalies	Central nervous system malformations	Lissencephaly	Muscle-eye-brain disease
LARGE1	Congenital developmental anomalies	Central nervous system malformations	Lissencephaly	Muscle-eye-brain disease
POMGNT1	Congenital developmental anomalies	Central nervous system malformations	Lissencephaly	Muscle-eye-brain disease
POMT1	Congenital developmental anomalies	Central nervous system malformations	Lissencephaly	Muscle-eye-brain disease
POMT2	Congenital developmental anomalies	Central nervous system malformations	Lissencephaly	Muscle-eye-brain disease
B4GAT1	Congenital developmental anomalies	Central nervous system malformations	Lissencephaly	Walker-Warburg syndrome
COL4A1	Congenital developmental anomalies	Central nervous system malformations	Lissencephaly	Walker-Warburg syndrome
CRPPA	Congenital developmental anomalies	Central nervous system malformations	Lissencephaly	Walker-Warburg syndrome
DAG1	Congenital developmental anomalies	Central nervous system malformations	Lissencephaly	Walker-Warburg syndrome
FKRP	Congenital developmental anomalies	Central nervous system malformations	Lissencephaly	Walker-Warburg syndrome
FKTN	Congenital developmental anomalies	Central nervous system malformations	Lissencephaly	Walker-Warburg syndrome
LARGE1	Congenital developmental anomalies	Central nervous system malformations	Lissencephaly	Walker-Warburg syndrome
POMGNT1	Congenital developmental anomalies	Central nervous system malformations	Lissencephaly	Walker-Warburg syndrome
POMGNT2	Congenital developmental anomalies	Central nervous system malformations	Lissencephaly	Walker-Warburg syndrome
POMK	Congenital developmental anomalies	Central nervous system malformations	Lissencephaly	Walker-Warburg syndrome
POMT1	Congenital developmental anomalies	Central nervous system malformations	Lissencephaly	Walker-Warburg syndrome
POMT2	Congenital developmental anomalies	Central nervous system malformations	Lissencephaly	Walker-Warburg syndrome
DCX	Congenital developmental anomalies	Central nervous system malformations	Lissencephaly
NDE1	Congenital developmental anomalies	Central nervous system malformations	Lissencephaly
PAFAH1B1	Congenital developmental anomalies	Central nervous system malformations	Lissencephaly
RELN	Congenital developmental anomalies	Central nervous system malformations	Lissencephaly
TUBA1A	Congenital developmental anomalies	Central nervous system malformations	Lissencephaly
YWHAE	Congenital developmental anomalies	Central nervous system malformations	Lissencephaly
PTEN	Congenital developmental anomalies	Central nervous system malformations	Macrocephaly-intellectual disability-autism syndrome
AMPD2	Congenital developmental anomalies	Central nervous system malformations	Non-syndromic pontocerebellar hypoplasia
EXOSC3	Congenital developmental anomalies	Central nervous system malformations	Non-syndromic pontocerebellar hypoplasia
EXOSC8	Congenital developmental anomalies	Central nervous system malformations	Non-syndromic pontocerebellar hypoplasia
SLC25A46	Congenital developmental anomalies	Central nervous system malformations	Non-syndromic pontocerebellar hypoplasia
VRK1	Congenital developmental anomalies	Central nervous system malformations	Non-syndromic pontocerebellar hypoplasia
ARFGEF2	Congenital developmental anomalies	Central nervous system malformations	Periventricular heterotopia with microcephaly
FLNA	Congenital developmental anomalies	Central nervous system malformations	Periventricular nodular heterotopia
NEDD4L	Congenital developmental anomalies	Central nervous system malformations	Periventricular nodular heterotopia
PKP4	Congenital developmental anomalies	Congenital heart defects	Arrhythmogenic ventricular dysplasia
ACTC1	Congenital developmental anomalies	Congenital heart defects	Atrial conduction defects	Atrial septal defect, ostium secundum type
CITED2	Congenital developmental anomalies	Congenital heart defects	Atrial conduction defects	Atrial septal defect, ostium secundum type
GATA4	Congenital developmental anomalies	Congenital heart defects	Atrial conduction defects	Atrial septal defect, ostium secundum type
GATA6	Congenital developmental anomalies	Congenital heart defects	Atrial conduction defects	Atrial septal defect, ostium secundum type
MYH6	Congenital developmental anomalies	Congenital heart defects	Atrial conduction defects	Atrial septal defect, ostium secundum type
NKX2-5	Congenital developmental anomalies	Congenital heart defects	Atrial conduction defects	Atrial septal defect, ostium secundum type
TBX20	Congenital developmental anomalies	Congenital heart defects	Atrial conduction defects	Atrial septal defect, ostium secundum type
CITED2	Congenital developmental anomalies	Congenital heart defects	Atrial conduction defects	Atrial septal defect, sinus venosu type
CRELD1	Congenital developmental anomalies	Congenital heart defects	Atrioventricular conduction disorders
GATA4	Congenital developmental anomalies	Congenital heart defects	Atrioventricular conduction disorders
GATA6	Congenital developmental anomalies	Congenital heart defects	Atrioventricular conduction disorders
GJA1	Congenital developmental anomalies	Congenital heart defects	Atrioventricular conduction disorders
TFAP2B	Congenital developmental anomalies	Congenital heart defects	Char syndrome
CTNNA3	Congenital developmental anomalies	Congenital heart defects	Arrhythmogenic cardiomyopathy
CITED2	Congenital developmental anomalies	Congenital heart defects	Fallot tetralogy
GATA4	Congenital developmental anomalies	Congenital heart defects	Fallot tetralogy
GATA5	Congenital developmental anomalies	Congenital heart defects	Fallot tetralogy
GATA6	Congenital developmental anomalies	Congenital heart defects	Fallot tetralogy
GDF1	Congenital developmental anomalies	Congenital heart defects	Fallot tetralogy
GJA5	Congenital developmental anomalies	Congenital heart defects	Fallot tetralogy
JAG1	Congenital developmental anomalies	Congenital heart defects	Fallot tetralogy
NKX2-5	Congenital developmental anomalies	Congenital heart defects	Fallot tetralogy
NKX2-6	Congenital developmental anomalies	Congenital heart defects	Fallot tetralogy
TBX1	Congenital developmental anomalies	Congenital heart defects	Fallot tetralogy
ZFPM2	Congenital developmental anomalies	Congenital heart defects	Fallot tetralogy
TFAP2B	Congenital developmental anomalies	Congenital heart defects	Patent ductus arteriosus
CITED2	Congenital developmental anomalies	Congenital heart defects	Ventricular conduction defects
GATA4	Congenital developmental anomalies	Congenital heart defects	Ventricular conduction defects
NKX2-5	Congenital developmental anomalies	Congenital heart defects	Ventricular conduction defects
RASA1	Congenital developmental anomalies	Congenital heart defects
ACVR2B	Congenital developmental anomalies	Congenital visceral malformations	Heterotaxy, visceral
CFC1	Congenital developmental anomalies	Congenital visceral malformations	Heterotaxy, visceral
MED13L	Congenital developmental anomalies	Congenital visceral malformations	Heterotaxy, visceral
NODAL	Congenital developmental anomalies	Congenital visceral malformations	Heterotaxy, visceral
ZIC3	Congenital developmental anomalies	Congenital visceral malformations	Heterotaxy, visceral
NEK8	Congenital developmental anomalies	Congenital visceral malformations	Renal-hepatic-pancreatic dysplasia
NPHP3	Congenital developmental anomalies	Congenital visceral malformations	Renal-hepatic-pancreatic dysplasia
ALDH18A1	Congenital developmental anomalies	Connective tissue disorders	Cutis laxa
ATP7A	Congenital developmental anomalies	Connective tissue disorders	Cutis laxa
EFEMP2	Congenital developmental anomalies	Connective tissue disorders	Cutis laxa
EFEMP2	Congenital developmental anomalies	Connective tissue disorders	Cutis laxa
ELN	Congenital developmental anomalies	Connective tissue disorders	Cutis laxa
FBLN5	Congenital developmental anomalies	Connective tissue disorders	Cutis laxa
SLC2A10	Congenital developmental anomalies	Connective tissue disorders	Cutis laxa
CANT1	Congenital developmental anomalies	Connective tissue disorders	Desbusquois syndrome
PRDM5	Congenital developmental anomalies	Connective tissue disorders	Ehlers Danlos syndrome	Brittle cornea syndrome
ZNF469	Congenital developmental anomalies	Connective tissue disorders	Ehlers Danlos syndrome	Brittle cornea syndrome
COL1A1	Congenital developmental anomalies	Connective tissue disorders	Ehlers Danlos syndrome	Ehlers-Danlos syndrome, arthrochalsia type
COL1A2	Congenital developmental anomalies	Connective tissue disorders	Ehlers Danlos syndrome	Ehlers-Danlos syndrome, arthrochalsia type
FKBP14	Congenital developmental anomalies	Connective tissue disorders	Ehlers Danlos syndrome	Ehlers-Danlos syndrome, kyphoscoliotic type
PLOD1	Congenital developmental anomalies	Connective tissue disorders	Ehlers Danlos syndrome	Ehlers-Danlos syndrome, kyphoscoliotic type
COL1A1	Congenital developmental anomalies	Connective tissue disorders	Ehlers Danlos syndrome	Ehlers-Danlos/osteogenesis imperfecta syndrome
COL1A2	Congenital developmental anomalies	Connective tissue disorders	Ehlers Danlos syndrome	Ehlers-Danlos/osteogenesis imperfecta syndrome
ADAMTS2	Congenital developmental anomalies	Connective tissue disorders	Ehlers Danlos syndrome
CHST14	Congenital developmental anomalies	Connective tissue disorders	Ehlers Danlos syndrome
COL12A1	Congenital developmental anomalies	Connective tissue disorders	Ehlers Danlos syndrome
COL3A1	Congenital developmental anomalies	Connective tissue disorders	Ehlers Danlos syndrome
COL5A1	Congenital developmental anomalies	Connective tissue disorders	Ehlers Danlos syndrome
COL5A2	Congenital developmental anomalies	Connective tissue disorders	Ehlers Danlos syndrome
TNXB	Congenital developmental anomalies	Connective tissue disorders	Ehlers Danlos syndrome
B3GAT3	Congenital developmental anomalies	Connective tissue disorders	Larsen-like syndrome
FBN1	Congenital developmental anomalies	Connective tissue disorders	Marfan and Marfan-like syndromes
TGFBR2	Congenital developmental anomalies	Connective tissue disorders	Marfan and Marfan-like syndromes
TAB2	Congenital developmental anomalies	Connective tissue disorders	PHD syndrome
ABCC6	Congenital developmental anomalies	Connective tissue disorders	Pseudoxanthoma elasticum
ENPP1	Congenital developmental anomalies	Connective tissue disorders	Pseudoxanthoma elasticum
SOS1	Congenital developmental anomalies	Dental malformations	Gingival fibromatosis
EDA	Congenital developmental anomalies	Dental malformations	Tooth agenesis
EDARADD	Congenital developmental anomalies	Dental malformations	Tooth agenesis
FGFR1	Congenital developmental anomalies	Dental malformations	Tooth agenesis
LRP6	Congenital developmental anomalies	Dental malformations	Tooth agenesis
GJB6	Congenital developmental anomalies	Developmental anomalies of the skin	Ectodermal dysplasia	Clouston syndrome
DKC1	Congenital developmental anomalies	Developmental anomalies of the skin	Ectodermal dysplasia	Dyskeratosis congenita
CSTB	Congenital developmental anomalies	Developmental anomalies of the skin	Ectodermal dysplasia	Hypohidrotic ectodermal dysplasia
EDA	Congenital developmental anomalies	Developmental anomalies of the skin	Ectodermal dysplasia	Hypohidrotic ectodermal dysplasia
EDARADD	Congenital developmental anomalies	Developmental anomalies of the skin	Ectodermal dysplasia	Hypohidrotic ectodermal dysplasia
EDARADD	Congenital developmental anomalies	Developmental anomalies of the skin	Ectodermal dysplasia	Hypohidrotic ectodermal dysplasia
TSPEAR	Congenital developmental anomalies	Developmental anomalies of the skin	Ectodermal dysplasia
POLE	Congenital developmental anomalies	Developmental anomalies of the skin	FILS syndrome
LMNA	Congenital developmental anomalies	Developmental anomalies of the skin	Restrictive dermopathy
SRY	Congenital developmental anomalies	Disorders of sex development	Gonadal dysgenesis
SRY	Congenital developmental anomalies	Disorders of sex development	Gonadal dysgenesis
ARTN	Congenital developmental anomalies	Enteric nervous system malformations	Hirschsprung disease
BACE2	Congenital developmental anomalies	Enteric nervous system malformations	Hirschsprung disease
DNMT3B	Congenital developmental anomalies	Enteric nervous system malformations	Hirschsprung disease
ECE1	Congenital developmental anomalies	Enteric nervous system malformations	Hirschsprung disease
EDN3	Congenital developmental anomalies	Enteric nervous system malformations	Hirschsprung disease
EDNRB	Congenital developmental anomalies	Enteric nervous system malformations	Hirschsprung disease
GDNF	Congenital developmental anomalies	Enteric nervous system malformations	Hirschsprung disease
GFRA1	Congenital developmental anomalies	Enteric nervous system malformations	Hirschsprung disease
GFRA2	Congenital developmental anomalies	Enteric nervous system malformations	Hirschsprung disease
GFRA3	Congenital developmental anomalies	Enteric nervous system malformations	Hirschsprung disease
GFRA4	Congenital developmental anomalies	Enteric nervous system malformations	Hirschsprung disease
KIF1BP	Congenital developmental anomalies	Enteric nervous system malformations	Hirschsprung disease
L1CAM	Congenital developmental anomalies	Enteric nervous system malformations	Hirschsprung disease
MYOG	Congenital developmental anomalies	Enteric nervous system malformations	Hirschsprung disease
NRG1	Congenital developmental anomalies	Enteric nervous system malformations	Hirschsprung disease
NRG3	Congenital developmental anomalies	Enteric nervous system malformations	Hirschsprung disease
NRTN	Congenital developmental anomalies	Enteric nervous system malformations	Hirschsprung disease
PAX3	Congenital developmental anomalies	Enteric nervous system malformations	Hirschsprung disease
PHOX2B	Congenital developmental anomalies	Enteric nervous system malformations	Hirschsprung disease
PSPN	Congenital developmental anomalies	Enteric nervous system malformations	Hirschsprung disease
RET	Congenital developmental anomalies	Enteric nervous system malformations	Hirschsprung disease
SEMA3A	Congenital developmental anomalies	Enteric nervous system malformations	Hirschsprung disease
SEMA3C	Congenital developmental anomalies	Enteric nervous system malformations	Hirschsprung disease
SEMA3D	Congenital developmental anomalies	Enteric nervous system malformations	Hirschsprung disease
SOX10	Congenital developmental anomalies	Enteric nervous system malformations	Hirschsprung disease
ZEB2	Congenital developmental anomalies	Enteric nervous system malformations	Hirschsprung disease
JAG1	Congenital developmental anomalies	Multiple congenital abnormalities/dysmorphic disorders	Alagille syndrome
NOTCH2	Congenital developmental anomalies	Multiple congenital abnormalities/dysmorphic disorders	Alagille syndrome
UBE3A	Congenital developmental anomalies	Multiple congenital abnormalities/dysmorphic disorders	Angelman syndrome
PTEN	Congenital developmental anomalies	Multiple congenital abnormalities/dysmorphic disorders	Bannayan-Riley-Ruvalcaba syndrome
ACTB	Congenital developmental anomalies	Multiple congenital abnormalities/dysmorphic disorders	Baraitser Winter syndrome
ACTG1	Congenital developmental anomalies	Multiple congenital abnormalities/dysmorphic disorders	Baraitser Winter syndrome
FGFR2	Congenital developmental anomalies	Multiple congenital abnormalities/dysmorphic disorders	Beare Stevenson cutis gyrata syndrome
EYA1	Congenital developmental anomalies	Multiple congenital abnormalities/dysmorphic disorders	BOR syndrome
SIX5	Congenital developmental anomalies	Multiple congenital abnormalities/dysmorphic disorders	BOR syndrome
EYA1	Congenital developmental anomalies	Multiple congenital abnormalities/dysmorphic disorders	Branchiootic syndrome
SIX1	Congenital developmental anomalies	Multiple congenital abnormalities/dysmorphic disorders	Branchiootic syndrome
BRAF	Congenital developmental anomalies	Multiple congenital abnormalities/dysmorphic disorders	Cardiofaciocutaneous syndrome
KRAS	Congenital developmental anomalies	Multiple congenital abnormalities/dysmorphic disorders	Cardiofaciocutaneous syndrome
MAP2K1	Congenital developmental anomalies	Multiple congenital abnormalities/dysmorphic disorders	Cardiofaciocutaneous syndrome
MAP2K2	Congenital developmental anomalies	Multiple congenital abnormalities/dysmorphic disorders	Cardiofaciocutaneous syndrome
TGDS	Congenital developmental anomalies	Multiple congenital abnormalities/dysmorphic disorders	Catel-Manzke syndrome
TFAP2B	Congenital developmental anomalies	Multiple congenital abnormalities/dysmorphic disorders	Char syndrome
CHD7	Congenital developmental anomalies	Multiple congenital abnormalities/dysmorphic disorders	CHARGE syndrome
SEMA3E	Congenital developmental anomalies	Multiple congenital abnormalities/dysmorphic disorders	CHARGE syndrome
ERF	Congenital developmental anomalies	Multiple congenital abnormalities/dysmorphic disorders	Chitayat syndrome
ERCC6	Congenital developmental anomalies	Multiple congenital abnormalities/dysmorphic disorders	Cockayne syndrome
ERCC8	Congenital developmental anomalies	Multiple congenital abnormalities/dysmorphic disorders	Cockayne syndrome
ARID1A	Congenital developmental anomalies	Multiple congenital abnormalities/dysmorphic disorders	Coffin-Siris syndrome
ARID1B	Congenital developmental anomalies	Multiple congenital abnormalities/dysmorphic disorders	Coffin-Siris syndrome
SMARCA4	Congenital developmental anomalies	Multiple congenital abnormalities/dysmorphic disorders	Coffin-Siris syndrome
SMARCB1	Congenital developmental anomalies	Multiple congenital abnormalities/dysmorphic disorders	Coffin-Siris syndrome
SMARCE1	Congenital developmental anomalies	Multiple congenital abnormalities/dysmorphic disorders	Coffin-Siris syndrome
ERCC1	Congenital developmental anomalies	Multiple congenital abnormalities/dysmorphic disorders	COFS syndrome
ERCC2	Congenital developmental anomalies	Multiple congenital abnormalities/dysmorphic disorders	COFS syndrome
ERCC5	Congenital developmental anomalies	Multiple congenital abnormalities/dysmorphic disorders	COFS syndrome
ERCC6	Congenital developmental anomalies	Multiple congenital abnormalities/dysmorphic disorders	COFS syndrome
VPS13B	Congenital developmental anomalies	Multiple congenital abnormalities/dysmorphic disorders	Cohen syndrome
ABL1	Congenital developmental anomalies	Multiple congenital abnormalities/dysmorphic disorders	Congenital heart defects and skeletal malformations syndrome
HDAC8	Congenital developmental anomalies	Multiple congenital abnormalities/dysmorphic disorders	Cornelia de Lange syndrome
NIPBL	Congenital developmental anomalies	Multiple congenital abnormalities/dysmorphic disorders	Cornelia de Lange syndrome
RAD21	Congenital developmental anomalies	Multiple congenital abnormalities/dysmorphic disorders	Cornelia de Lange syndrome
SMC1A	Congenital developmental anomalies	Multiple congenital abnormalities/dysmorphic disorders	Cornelia de Lange syndrome
SMC3	Congenital developmental anomalies	Multiple congenital abnormalities/dysmorphic disorders	Cornelia de Lange syndrome
HRAS	Congenital developmental anomalies	Multiple congenital abnormalities/dysmorphic disorders	Costello syndrome
PAX3	Congenital developmental anomalies	Multiple congenital abnormalities/dysmorphic disorders	Craniofacial-deafness-hand syndrome
WT1	Congenital developmental anomalies	Multiple congenital abnormalities/dysmorphic disorders	Denys-Drash syndrome
TBC1D24	Congenital developmental anomalies	Multiple congenital abnormalities/dysmorphic disorders	DOORS syndrome
WT1	Congenital developmental anomalies	Multiple congenital abnormalities/dysmorphic disorders	Frasier syndrome
KIF1BP	Congenital developmental anomalies	Multiple congenital abnormalities/dysmorphic disorders	Goldberg-Shprintzen syndrome
GLI3	Congenital developmental anomalies	Multiple congenital abnormalities/dysmorphic disorders	Greig cephalopolysyndactyly syndrome
NOTCH2	Congenital developmental anomalies	Multiple congenital abnormalities/dysmorphic disorders	Hajdu-Cheney syndrome
HOXA13	Congenital developmental anomalies	Multiple congenital abnormalities/dysmorphic disorders	Hand-foot-genital syndrome
MED12	Congenital developmental anomalies	Multiple congenital abnormalities/dysmorphic disorders	Hardikar syndrome
MYH8	Congenital developmental anomalies	Multiple congenital abnormalities/dysmorphic disorders	Heart-hand syndrome	Carney complex-trismus-pseudocamptodactyly syndrome
TBX5	Congenital developmental anomalies	Multiple congenital abnormalities/dysmorphic disorders	Heart-hand syndrome	Holt-Oram syndrome
LMNA	Congenital developmental anomalies	Multiple congenital abnormalities/dysmorphic disorders	Heart-hand syndrome, Slovenian type	Heart-hand syndrome, Slovenian type
KDM6A	Congenital developmental anomalies	Multiple congenital abnormalities/dysmorphic disorders	Kabuki syndrome
KMT2D	Congenital developmental anomalies	Multiple congenital abnormalities/dysmorphic disorders	Kabuki syndrome
EHMT1	Congenital developmental anomalies	Multiple congenital abnormalities/dysmorphic disorders	Kleefstra syndrome
KANSL1	Congenital developmental anomalies	Multiple congenital abnormalities/dysmorphic disorders	Koolen-deVries syndrome
FGF10	Congenital developmental anomalies	Multiple congenital abnormalities/dysmorphic disorders	Lacrimoauriculodentodigital syndrome
FGFR2	Congenital developmental anomalies	Multiple congenital abnormalities/dysmorphic disorders	Lacrimoauriculodentodigital syndrome
FGFR3	Congenital developmental anomalies	Multiple congenital abnormalities/dysmorphic disorders	Lacrimoauriculodentodigital syndrome
BRAF	Congenital developmental anomalies	Multiple congenital abnormalities/dysmorphic disorders	LEOPARD syndrome
PTPN11	Congenital developmental anomalies	Multiple congenital abnormalities/dysmorphic disorders	LEOPARD syndrome
RAF1	Congenital developmental anomalies	Multiple congenital abnormalities/dysmorphic disorders	LEOPARD syndrome
LIG4	Congenital developmental anomalies	Multiple congenital abnormalities/dysmorphic disorders	LIG4 syndrome
MED12	Congenital developmental anomalies	Multiple congenital abnormalities/dysmorphic disorders	Lujan-Fryns syndrome
COL11A1	Congenital developmental anomalies	Multiple congenital abnormalities/dysmorphic disorders	Marshall syndrome
MKKS	Congenital developmental anomalies	Multiple congenital abnormalities/dysmorphic disorders	McKusick-Kaufman syndrome
POLD1	Congenital developmental anomalies	Multiple congenital abnormalities/dysmorphic disorders	MDPL syndrome
WT1	Congenital developmental anomalies	Multiple congenital abnormalities/dysmorphic disorders	Meacham syndrome
B9D1	Congenital developmental anomalies	Multiple congenital abnormalities/dysmorphic disorders	Meckel syndrome
B9D2	Congenital developmental anomalies	Multiple congenital abnormalities/dysmorphic disorders	Meckel syndrome
CC2D2A	Congenital developmental anomalies	Multiple congenital abnormalities/dysmorphic disorders	Meckel syndrome
CEP290	Congenital developmental anomalies	Multiple congenital abnormalities/dysmorphic disorders	Meckel syndrome
CSPP1	Congenital developmental anomalies	Multiple congenital abnormalities/dysmorphic disorders	Meckel syndrome
MKS1	Congenital developmental anomalies	Multiple congenital abnormalities/dysmorphic disorders	Meckel syndrome
RPGRIP1	Congenital developmental anomalies	Multiple congenital abnormalities/dysmorphic disorders	Meckel syndrome
RPGRIP1L	Congenital developmental anomalies	Multiple congenital abnormalities/dysmorphic disorders	Meckel syndrome
TCTN2	Congenital developmental anomalies	Multiple congenital abnormalities/dysmorphic disorders	Meckel syndrome
TMEM107	Congenital developmental anomalies	Multiple congenital abnormalities/dysmorphic disorders	Meckel syndrome
TMEM216	Congenital developmental anomalies	Multiple congenital abnormalities/dysmorphic disorders	Meckel syndrome
TMEM231	Congenital developmental anomalies	Multiple congenital abnormalities/dysmorphic disorders	Meckel syndrome
TMEM67	Congenital developmental anomalies	Multiple congenital abnormalities/dysmorphic disorders	Meckel syndrome
FGFR2	Congenital developmental anomalies	Multiple congenital abnormalities/dysmorphic disorders	Melnick-Needles syndrome
CREBBP	Congenital developmental anomalies	Multiple congenital abnormalities/dysmorphic disorders	Menke-Hennekam syndrome
EP300	Congenital developmental anomalies	Multiple congenital abnormalities/dysmorphic disorders	Menke-Hennekam syndrome
INPP5E	Congenital developmental anomalies	Multiple congenital abnormalities/dysmorphic disorders	MORM syndrome
ZEB2	Congenital developmental anomalies	Multiple congenital abnormalities/dysmorphic disorders	Mowat-Wilson syndrome
SMARCA2	Congenital developmental anomalies	Multiple congenital abnormalities/dysmorphic disorders	Nicolaides-Baraitser syndrome
BRAF	Congenital developmental anomalies	Multiple congenital abnormalities/dysmorphic disorders	Noonan syndrome
CBL	Congenital developmental anomalies	Multiple congenital abnormalities/dysmorphic disorders	Noonan syndrome
KRAS	Congenital developmental anomalies	Multiple congenital abnormalities/dysmorphic disorders	Noonan syndrome
LZTR1	Congenital developmental anomalies	Multiple congenital abnormalities/dysmorphic disorders	Noonan syndrome
LZTR1	Congenital developmental anomalies	Multiple congenital abnormalities/dysmorphic disorders	Noonan syndrome
NRAS	Congenital developmental anomalies	Multiple congenital abnormalities/dysmorphic disorders	Noonan syndrome
PTPN11	Congenital developmental anomalies	Multiple congenital abnormalities/dysmorphic disorders	Noonan syndrome
RAF1	Congenital developmental anomalies	Multiple congenital abnormalities/dysmorphic disorders	Noonan syndrome
RASA2	Congenital developmental anomalies	Multiple congenital abnormalities/dysmorphic disorders	Noonan syndrome
RIT1	Congenital developmental anomalies	Multiple congenital abnormalities/dysmorphic disorders	Noonan syndrome
SHOC2	Congenital developmental anomalies	Multiple congenital abnormalities/dysmorphic disorders	Noonan syndrome
SOS1	Congenital developmental anomalies	Multiple congenital abnormalities/dysmorphic disorders	Noonan syndrome
SOS2	Congenital developmental anomalies	Multiple congenital abnormalities/dysmorphic disorders	Noonan syndrome
MED12	Congenital developmental anomalies	Multiple congenital abnormalities/dysmorphic disorders	Ohdo syndrome
PNPLA6	Congenital developmental anomalies	Multiple congenital abnormalities/dysmorphic disorders	Oliver-Macfarlane syndrome
MID1	Congenital developmental anomalies	Multiple congenital abnormalities/dysmorphic disorders	Opitz GBBB syndrome
MED12	Congenital developmental anomalies	Multiple congenital abnormalities/dysmorphic disorders	Opitz-Kaveggia syndrome
FLNA	Congenital developmental anomalies	Multiple congenital abnormalities/dysmorphic disorders	Otopalatodigital syndrome type 1
GLI3	Congenital developmental anomalies	Multiple congenital abnormalities/dysmorphic disorders	Pallister-Hall syndrome
B3GLCT	Congenital developmental anomalies	Multiple congenital abnormalities/dysmorphic disorders	Peters Plus syndrome
TCF4	Congenital developmental anomalies	Multiple congenital abnormalities/dysmorphic disorders	Pitt Hopkins syndrome
CNTNAP2	Congenital developmental anomalies	Multiple congenital abnormalities/dysmorphic disorders	Pitt Hopkins-like syndrome
NRXN1	Congenital developmental anomalies	Multiple congenital abnormalities/dysmorphic disorders	Pitt Hopkins-like syndrome
WASHC5	Congenital developmental anomalies	Multiple congenital abnormalities/dysmorphic disorders	Ritscher-Schinzel syndrome
CREBBP	Congenital developmental anomalies	Multiple congenital abnormalities/dysmorphic disorders	Rubinstein-Taybi syndrome
EP300	Congenital developmental anomalies	Multiple congenital abnormalities/dysmorphic disorders	Rubinstein-Taybi syndrome
HSPG2	Congenital developmental anomalies	Multiple congenital abnormalities/dysmorphic disorders	Schwartz-Jampel syndrome
SBDS	Congenital developmental anomalies	Multiple congenital abnormalities/dysmorphic disorders	Shwachman-Diamond syndrome
OFD1	Congenital developmental anomalies	Multiple congenital abnormalities/dysmorphic disorders	Simpson-Golabi-Behmel syndrome
ANKRD11	Congenital developmental anomalies	Multiple congenital abnormalities/dysmorphic disorders	KBG syndrome
DHCR7	Congenital developmental anomalies	Multiple congenital abnormalities/dysmorphic disorders	Smith-Lemli-Opitz syndrome
RAI1	Congenital developmental anomalies	Multiple congenital abnormalities/dysmorphic disorders	Smith-Magenis syndrome
NSD1	Congenital developmental anomalies	Multiple congenital abnormalities/dysmorphic disorders	Sotos syndrome
FGFR2	Congenital developmental anomalies	Multiple congenital abnormalities/dysmorphic disorders	Antley-Bixler syndrome
TRPS1	Congenital developmental anomalies	Multiple congenital abnormalities/dysmorphic disorders	Trichorhinophalangeal syndrome
EDN3	Congenital developmental anomalies	Multiple congenital abnormalities/dysmorphic disorders	Waardenburg syndrome
EDNRB	Congenital developmental anomalies	Multiple congenital abnormalities/dysmorphic disorders	Waardenburg syndrome
PAX3	Congenital developmental anomalies	Multiple congenital abnormalities/dysmorphic disorders	Waardenburg syndrome
PAX3	Congenital developmental anomalies	Multiple congenital abnormalities/dysmorphic disorders	Waardenburg syndrome
SOX10	Congenital developmental anomalies	Multiple congenital abnormalities/dysmorphic disorders	Waardenburg syndrome
SOX10	Congenital developmental anomalies	Multiple congenital abnormalities/dysmorphic disorders	Waardenburg syndrome
POGZ	Congenital developmental anomalies	Multiple congenital abnormalities/dysmorphic disorders	White-Sutton syndrome
KMT2A	Congenital developmental anomalies	Multiple congenital abnormalities/dysmorphic disorders	Wiedemann-Steiner syndrome
POLH	Congenital developmental anomalies	Multiple congenital abnormalities/dysmorphic disorders	Xeroderma pigmentosum
DIAPH1	Congenital developmental anomalies	Multiple congenital abnormalities/dysmorphic disorders
MED13L	Congenital developmental anomalies	Multiple congenital abnormalities/dysmorphic disorders
NALCN	Congenital developmental anomalies	Multiple congenital abnormalities/dysmorphic disorders
PIGN	Congenital developmental anomalies	Multiple congenital abnormalities/dysmorphic disorders
FOXL2	Congenital developmental anomalies	Ocular malformations	BPES syndrome
DDB2	Congenital developmental anomalies	Ocular malformations	Xeroderma pigmentosum
ERCC2	Congenital developmental anomalies	Ocular malformations	Xeroderma pigmentosum
ERCC3	Congenital developmental anomalies	Ocular malformations	Xeroderma pigmentosum
ERCC4	Congenital developmental anomalies	Ocular malformations	Xeroderma pigmentosum
ERCC5	Congenital developmental anomalies	Ocular malformations	Xeroderma pigmentosum
XPA	Congenital developmental anomalies	Ocular malformations	Xeroderma pigmentosum
XPC	Congenital developmental anomalies	Ocular malformations	Xeroderma pigmentosum
ACVRL1	Congenital developmental anomalies	Vascular malformations	Hereditary hemorrhagic telangiectasia
ENG	Congenital developmental anomalies	Vascular malformations	Hereditary hemorrhagic telangiectasia
GDF2	Congenital developmental anomalies	Vascular malformations	Hereditary hemorrhagic telangiectasia
SMAD4	Congenital developmental anomalies	Vascular malformations	Hereditary hemorrhagic telangiectasia
KIF11	Congenital developmental anomalies	Vascular malformations	Hereditary lymphedema	MCLID syndrome
GJC2	Congenital developmental anomalies	Vascular malformations	Hereditary lymphedema	Milroy disease
TSC1	Congenital developmental anomalies	Vascular malformations	Tuberous sclerosis
TSC2	Congenital developmental anomalies	Vascular malformations	Tuberous sclerosis
PTEN	Congenital developmental anomalies	Vascular malformations
TEK	Congenital developmental anomalies	Vascular malformations
ATP2A2	Dermatological disorders	Acrokeratosis verruciformis of Hopf
CYLD	Dermatological disorders	Brooke-Spiegler syndrome
LYST	Dermatological disorders	Chédiak-Higashi syndrome
ENPP1	Dermatological disorders	Cole disease
GNAQ	Dermatological disorders	Congenital capillary malformations
AGPAT2	Dermatological disorders	Congenital generalized lipodystrophy
BSCL2	Dermatological disorders	Congenital generalized lipodystrophy
CAV1	Dermatological disorders	Congenital generalized lipodystrophy
CAV1	Dermatological disorders	Congenital generalized lipodystrophy
CAVIN1	Dermatological disorders	Congenital generalized lipodystrophy
LMNA	Dermatological disorders	Congenital generalized lipodystrophy
PSMB8	Dermatological disorders	Congenital generalized lipodystrophy
ATP2A2	Dermatological disorders	Darier disease
ADAR	Dermatological disorders	Dyschromatosis symmetrica
COL7A1	Dermatological disorders	Epidermolysis bullosa
DSP	Dermatological disorders	Epidermolysis bullosa
PLEC	Dermatological disorders	Epidermolysis bullosa
PLEC	Dermatological disorders	Epidermolysis bullosa
PLEC	Dermatological disorders	Epidermolysis bullosa
PTCH1	Dermatological disorders	Gorlin syndrome
AP3B1	Dermatological disorders	Hermansky-Pudlak syndrome
HPS1	Dermatological disorders	Hermansky-Pudlak syndrome
HPS3	Dermatological disorders	Hermansky-Pudlak syndrome
HPS4	Dermatological disorders	Hermansky-Pudlak syndrome
HPS5	Dermatological disorders	Hermansky-Pudlak syndrome
HPS6	Dermatological disorders	Hermansky-Pudlak syndrome
GJB2	Dermatological disorders	Ichthyosis
TGM1	Dermatological disorders	Ichthyosis
GJB2	Dermatological disorders	Keratodermia palmoplantaris	Vohwinkel syndrome
GJA1	Dermatological disorders	Keratodermia palmoplantaris	Erythrokeratodermia variabilis et progressiva
GJB3	Dermatological disorders	Keratodermia palmoplantaris	Erythrokeratodermia variabilis et progressiva
DSP	Dermatological disorders	Keratodermia palmoplantaris
GJA1	Dermatological disorders	Keratodermia palmoplantaris
GJB2	Dermatological disorders	Keratodermia palmoplantaris
SPRED1	Dermatological disorders	Legius syndrome
PKP1	Dermatological disorders	McGrath syndrome
LRMDA	Dermatological disorders	Oculocutaneous albinism
MC1R	Dermatological disorders	Oculocutaneous albinism
OCA2	Dermatological disorders	Oculocutaneous albinism
SLC24A5	Dermatological disorders	Oculocutaneous albinism
SLC45A2	Dermatological disorders	Oculocutaneous albinism
TYR	Dermatological disorders	Oculocutaneous albinism
TYRP1	Dermatological disorders	Oculocutaneous albinism
DSP	Dermatological disorders	Skin fragility-woolly hair-palmoplantar keratoderma syndrome
FBN1	Dermatological disorders	Stiff skin syndrome
FAM111B	Dermatological disorders	Syndromic poikiloderma
ERCC6	Dermatological disorders	UV-sensitive syndrome
AR	Endocrine disorders	Disorders of sex development	Androgen insensitivity syndrome
KCNJ11	Endocrine disorders	Diabetes mellitus	Maturity-onset diabetes of the young (MODY)
KCNJ11	Endocrine disorders	Diabetes mellitus	Permanent neonatal diabetes mellitus
KCNJ11	Endocrine disorders	Diabetes mellitus	Transient neonatal diabetes mellitus
SRY	Endocrine disorders	Disorders of sex development	Gonadal dysgenesis
SRY	Endocrine disorders	Disorders of sex development	Gonadal dysgenesis
MTTP	Endocrine disorders	Dyslipidemia	Abetalipoproteinemia
[truncated: 2,498 more rows]
