# Supplementary material for: A genomic strategy for precision medicine in rare diseases: integrating customized algorithms into clinical practice
Source: J Transl Med. 2025 Jan 20;23:86. doi: 10.1186/s12967-025-06069-2 (PMC11748347; doi:10.1186/s12967-025-06069-2)
Supplement: Supplementary file 8 — Supplementary Material 8 [file 12967_2025_6069_MOESM8_ESM.xlsx]

## Sheet: Additional File 8
Additional File 8: Breakdown of positive, uncertain, partial and negative cases for each of the categories and main subcategories of the studied diseases. D1, D2 and D3 refer to the first, second and third version of pRARE, respectively. The result not applicable (NA) is displayed when the total of the corresponding group is zero, that is, if there have been no cases of that group of pathologies.…
Category	Subcategory	Total samples	Genetics Results																																Maximum diagnostic Rate - Positives + Uncertains (P1+P2+P3)
			Positive								Uncertain								Partial								Negative
			D1		D2		D3		Total		D1		D2		D3		Total		D1		D2		D3		Total		D1		D2		D3		Total
			N	%	N	%	N	%	N	%	N	%	N	%	N	%	N	%	N	%	N	%	N	%	N	%	N	%	N	%	N	%	N	%
Hereditary Cancer	Hereditary Cancer	2944	123	16.712	196	14.7813	134	15.1927	453	15.3872	86	11.6848	150	11.3122	72	8.16327	308	10.462	3	0.407609	7	0.527903	0	0	10	0.339674	524	71.1957	973	73.3786	676	76.644	2173	73.8111	25.8492
	Breast cancer	1272	49	14.7147	87	15.5635	53	13.9474	189	14.8585	55	16.5165	84	15.0268	45	11.8421	184	14.4654	0	0	0	0	0	0	0	0	229	68.7688	388	69.4097	282	74.2105	899	70.6761	29.3239
	Colorectal cancer	406	2	2.8169	22	9.64912	8	7.47664	32	7.88177	10	14.0845	22	9.64912	6	5.60748	38	9.35961	1	1.40845	4	1.75439	0	0	5	1.23153	58	81.6901	180	78.9474	93	86.9159	331	81.5271	17.2414
	Ovarian cancer	275	8	9.7561	23	17.2932	13	21.6667	44	16	8	9.7561	10	7.5188	3	5	21	7.63636	0	0	0	0	0	0	0	0	66	80.4878	100	75.188	44	73.3333	210	76.3636	23.6364
	Lynch syndrome	146	23	50	14	50	20	27.7778	57	39.0411	3	6.52174	1	3.57143	0	0	4	2.73973	0	0	0	0	0	0	0	0	20	43.4783	13	46.4286	52	72.2222	85	58.2192	41.7808
	Multiple primary tumours	132	9	25.7143	10	23.2558	7	12.963	26	19.697	4	11.4286	5	11.6279	8	14.8148	17	12.8788	0	0	0	0	0	0	0	0	22	62.8571	28	65.1163	39	72.2222	89	67.4242	32.5758
	Familial adenomatous polyposis	130	7	17.5	8	14.2857	4	11.7647	19	14.6154	2	5	4	7.14286	2	5.88235	8	6.15385	2	5	1	1.78571	0	0	3	2.30769	29	72.5	43	76.7857	28	82.3529	100	76.9231	20.7692
	Pancreatic cancer	99	1	16.6667	4	5.88235	7	28	12	12.1212	0	0	11	16.1765	1	4	12	12.1212	0	0	0	0	0	0	0	0	5	83.3333	53	77.9412	17	68	75	75.7576	24.2424
	Paraganglioma-pheocromocytoma	83	4	20	5	13.5135	5	19.2308	14	16.8675	0	0	0	0	1	3.84615	1	1.20482	0	0	0	0	0	0	0	0	16	80	32	86.4865	20	76.9231	68	81.9277	18.0723
	Endometrial cancer	67	1	4.34783	1	2.77778	1	12.5	3	4.47761	3	13.0435	3	8.33333	0	0	6	8.95522	0	0	0	0	0	0	0	0	19	82.6087	32	88.8889	7	87.5	58	86.5672	13.4328
	Li-Fraumeni syndrome	45	5	62.5	4	20	3	17.6471	12	26.6667	0	0	0	0	0	0	0	0	0	0	0	0	0	0	0	0	3	37.5	16	80	14	82.3529	33	73.3333	26.6667
	Melanoma	44	5	35.7143	6	31.5789	3	27.2727	14	31.8182	0	0	1	5.26316	1	9.09091	2	4.54545	0	0	0	0	0	0	0	0	9	64.2857	12	63.1579	7	63.6364	28	63.6364	36.3636
	Digestive cancer, general	39	0	NA	0	0	1	4.34783	1	2.5641	0	NA	2	12.5	3	13.0435	5	12.8205	0	NA	0	0	0	0	0	0	0	NA	14	87.5	19	82.6087	33	84.6154	15.3846
	Gastric cancer	38	1	5.88235	1	6.66667	0	0	2	5.26316	0	0	3	20	0	0	3	7.89474	0	0	0	0	0	0	0	0	16	94.1176	11	73.3333	6	100	33	86.8421	13.1579
	Prostate cancer	27	2	40	0	0	1	7.69231	3	11.1111	0	0	2	22.2222	2	15.3846	4	14.8148	0	0	0	0	0	0	0	0	3	60	7	77.7778	10	76.9231	20	74.0741	25.9259
	MEN1	18	1	14.2857	0	0	0	0	1	5.55556	0	0	0	0	0	0	0	0	0	0	0	0	0	0	0	0	6	85.7143	8	100	3	100	17	94.4444	5.55556
	MEN2	18	1	50	1	10	1	16.6667	3	16.6667	0	0	0	0	0	0	0	0	0	0	0	0	0	0	0	0	1	50	9	90	5	83.3333	15	83.3333	16.6667
	Sarcoma	16	1	20	0	0	0	0	1	6.25	0	0	0	0	0	0	0	0	0	0	0	0	0	0	0	0	4	80	6	100	5	100	15	93.75	6.25
	Wilms tumor	11	0	NA	0	0	0	0	0	0	0	NA	0	0	0	0	0	0	0	NA	0	0	0	0	0	0	0	NA	5	100	6	100	11	100	0
	Medullary and papillar thyroid	10	0	0	0	0	0	NA	0	0	0	0	0	0	0	NA	0	0	0	0	0	0	0	NA	0	0	8	100	2	100	0	NA	10	100	0
	Peutz-Jeghers syndrome	10	3	60	1	50	3	100	7	70	0	0	0	0	0	0	0	0	0	0	0	0	0	0	0	0	2	40	1	50	0	0	3	30	70
	Neuroendocrine tumors	8	0	NA	0	0	0	0	0	0	0	NA	1	33.3333	0	0	1	12.5	0	NA	0	0	0	0	0	0	0	NA	2	66.6667	5	100	7	87.5	12.5
	PTEN hamartoma tumor syndrome	6	0	NA	2	100	0	0	2	33.3333	0	NA	0	0	0	0	0	0	0	NA	0	0	0	0	0	0	0	NA	0	0	4	100	4	66.6667	33.3333
	Von Hippel-Lindau syndrome	6	0	0	0	0	1	25	1	16.6667	0	0	1	100	0	0	1	16.6667	0	0	0	0	0	0	0	0	1	100	0	0	3	75	4	66.6667	33.3333
	Cowden syndrome	5	0	0	1	33.3333	0	NA	1	20	0	0	0	0	0	NA	0	0	0	0	0	0	0	NA	0	0	2	100	2	66.6667	0	NA	4	80	20
	MEN4	5	0	NA	1	20	0	NA	1	20	0	NA	0	0	0	NA	0	0	0	NA	0	0	0	NA	0	0	0	NA	4	80	0	NA	4	80	20
	Rhabdoid tumor	4	0	NA	1	33.3333	0	0	1	25	0	NA	0	0	0	0	0	0	0	NA	0	0	0	0	0	0	0	NA	2	66.6667	1	100	3	75	25
	Urotelial cancer	4	0	NA	1	100	1	33.3333	2	50	0	NA	0	0	0	0	0	0	0	NA	0	0	0	0	0	0	0	NA	0	0	2	66.6667	2	50	50
	Peritoneal cancer	3	0	0	0	0	0	NA	0	0	0	0	0	0	0	NA	0	0	0	0	0	0	0	NA	0	0	1	100	2	100	0	NA	3	100	0
	Lymphoma	3	0	NA	1	33.3333	0	NA	1	33.3333	0	NA	0	0	0	NA	0	0	0	NA	2	66.6667	0	NA	2	66.6667	0	NA	0	0	0	NA	0	0	33.3333
	Uterus cancer	2	0	0	0	NA	0	0	0	0	0	0	0	NA	0	0	0	0	0	0	0	NA	0	0	0	0	1	100	0	NA	1	100	2	100	0
	Suprarenal cancer	2	0	0	1	100	0	NA	1	50	0	0	0	0	0	NA	0	0	0	0	0	0	0	NA	0	0	1	100	0	0	0	NA	1	50	50
	Retinoblastoma	2	0	0	0	0	0	NA	0	0	0	0	0	0	0	NA	0	0	0	0	0	0	0	NA	0	0	1	100	1	100	0	NA	2	100	0
	Leiomatosis	1	0	NA	1	100	0	NA	1	100	0	NA	0	0	0	NA	0	0	0	NA	0	0	0	NA	0	0	0	NA	0	0	0	NA	0	0	100
	Neuroblastoma	1	0	NA	0	NA	0	0	0	0	0	NA	0	NA	0	0	0	0	0	NA	0	NA	0	0	0	0	0	NA	0	NA	1	100	1	100	0
	Lypoma	1	0	0	0	NA	0	NA	0	0	0	0	0	NA	0	NA	0	0	0	0	0	NA	0	NA	0	0	1	100	0	NA	0	NA	1	100	0
	Seminoma	1	0	0	0	NA	0	NA	0	0	1	100	0	NA	0	NA	1	100	0	0	0	NA	0	NA	0	0	0	0	0	NA	0	NA	0	0	100
	Gallbladder cancer	1	0	NA	0	NA	0	0	0	0	0	NA	0	NA	0	0	0	0	0	NA	0	NA	0	0	0	0	0	NA	0	NA	1	100	1	100	0
	Meningioma	1	0	NA	0	NA	1	100	1	100	0	NA	0	NA	0	0	0	0	0	NA	0	NA	0	0	0	0	0	NA	0	NA	0	0	0	0	100
	Lung cancer	1	0	NA	0	NA	1	100	1	100	0	NA	0	NA	0	0	0	0	0	NA	0	NA	0	0	0	0	0	NA	0	NA	0	0	0	0	100
	Desmoid tumor	1	0	NA	0	NA	0	0	0	0	0	NA	0	NA	0	0	0	0	0	NA	0	NA	0	0	0	0	0	NA	0	NA	1	100	1	100	0
Neurological	Neurological	1035	60	30.9278	130	26.2626	78	22.5434	268	25.8937	16	8.24742	17	3.43434	28	8.09249	61	5.89372	1	0.515464	8	1.61616	5	1.44509	14	1.35266	117	60.3093	340	68.6869	235	67.9191	692	66.8599	31.7874
	Neurofibromatosis	194	14	51.8519	52	50.9804	30	46.1538	96	49.4845	1	3.7037	0	0	1	1.53846	2	1.03093	0	0	0	0	0	0	0	0	12	44.4444	50	49.0196	34	52.3077	96	49.4845	50.5155
	CADASIL	123	6	21.4286	12	19.3548	9	27.2727	27	21.9512	1	3.57143	0	0	0	0	1	0.813008	0	0	0	0	0	0	0	0	21	75	50	80.6452	24	72.7273	95	77.2358	22.7642
	Epilepsy	115	0	NA	6	11.1111	7	11.4754	13	11.3043	0	NA	3	5.55556	7	11.4754	10	8.69565	0	NA	1	1.85185	1	1.63934	2	1.73913	0	NA	44	81.4815	46	75.4098	90	78.2609	20
	Charcot-Marie-Tooth disease	75	8	42.1053	11	31.4286	11	52.381	30	40	2	10.5263	1	2.85714	3	14.2857	6	8	0	0	3	8.57143	0	0	3	4	9	47.3684	20	57.1429	7	33.3333	36	48	48
	Dystonia	70	0	0	2	5.26316	2	6.66667	4	5.71429	0	0	1	2.63158	1	3.33333	2	2.85714	0	0	0	0	0	0	0	0	2	100	35	92.1053	27	90	64	91.4286	8.57143
	Muscular dystrophy	61	6	26.087	9	33.3333	4	36.3636	19	31.1475	1	4.34783	3	11.1111	2	18.1818	6	9.83607	1	4.34783	2	7.40741	1	9.09091	4	6.55738	15	65.2174	13	48.1481	4	36.3636	32	52.459	40.9836
	Intellectual dissability	42	0	0	3	7.69231	0	NA	3	7.14286	1	33.3333	3	7.69231	0	NA	4	9.52381	0	0	0	0	0	NA	0	0	2	66.6667	33	84.6154	0	NA	35	83.3333	16.6667
	Dystrophinopathies	35	10	55.5556	5	45.4545	0	0	15	42.8571	1	5.55556	0	0	0	0	1	2.85714	0	0	0	0	0	0	0	0	7	38.8889	6	54.5455	6	100	19	54.2857	45.7143
	HNPP	35	4	30.7692	4	21.0526	0	0	8	22.8571	0	0	0	0	0	0	0	0	0	0	0	0	0	0	0	0	9	69.2308	15	78.9474	3	100	27	77.1429	22.8571
	Amyotrophic lateral sclerosis	35	0	0	3	13.6364	0	NA	3	8.57143	0	0	0	0	0	NA	0	0	0	0	0	0	0	NA	0	0	13	100	19	86.3636	0	NA	32	91.4286	8.57143
	Amyloid polyneuropathy familial	33	2	100	2	11.1111	1	7.69231	5	15.1515	0	0	0	0	0	0	0	0	0	0	0	0	0	0	0	0	0	0	16	88.8889	12	92.3077	28	84.8485	15.1515
	Alzheimer disease	29	0	0	7	63.6364	2	15.3846	9	31.0345	5	100	0	0	0	0	5	17.2414	0	0	0	0	0	0	0	0	0	0	4	36.3636	11	84.6154	15	51.7241	48.2759
	Ataxia	29	1	16.6667	1	9.09091	2	16.6667	4	13.7931	2	33.3333	1	9.09091	1	8.33333	4	13.7931	0	0	0	0	0	0	0	0	3	50	9	81.8182	9	75	21	72.4138	27.5862
	Neurodegenerative disorders, unclassified	25	0	NA	0	NA	1	4	1	4	0	NA	0	NA	7	28	7	28	0	NA	0	NA	0	0	0	0	0	NA	0	NA	17	68	17	68	32
	Spastic paraparesia	25	3	60	5	55.5556	3	27.2727	11	44	0	0	1	11.1111	2	18.1818	3	12	0	0	1	11.1111	1	9.09091	2	8	2	40	2	22.2222	5	45.4545	9	36	56
	Rett syndrome	24	0	0	1	8.33333	0	0	1	4.16667	0	0	0	0	0	0	0	0	0	0	0	0	0	0	0	0	10	100	11	91.6667	2	100	23	95.8333	4.16667
	Miyoshi myopathy	19	0	NA	2	20	1	11.1111	3	15.7895	0	NA	3	30	1	11.1111	4	21.0526	0	NA	0	0	0	0	0	0	0	NA	5	50	7	77.7778	12	63.1579	36.8421
	Limb girdle muscular dystrophies	16	2	22.2222	1	33.3333	0	0	3	18.75	1	11.1111	1	33.3333	2	50	4	25	0	0	1	33.3333	0	0	1	6.25	6	66.6667	0	0	2	50	8	50	43.75
	Frontotemporal dementia	10	0	NA	0	NA	2	20	2	20	0	NA	0	NA	0	0	0	0	0	NA	0	NA	0	0	0	0	0	NA	0	NA	8	80	8	80	20
	Hemiplegic migraine	8	0	0	0	0	0	0	0	0	0	0	0	0	1	33.3333	1	12.5	0	0	0	0	0	0	0	0	2	100	3	100	2	66.6667	7	87.5	12.5
	Congenital myasthenic syndrome	4	0	NA	0	NA	1	25	1	25	0	NA	0	NA	0	0	0	0	0	NA	0	NA	1	25	1	25	0	NA	0	NA	2	50	2	50	25
	Becker myotonia	4	1	50	1	50	0	NA	2	50	1	50	0	0	0	NA	1	25	0	0	0	0	0	NA	0	0	0	0	1	50	0	NA	1	25	75
	Dystroglycanopathy	3	1	100	0	NA	0	0	1	33.3333	0	0	0	NA	0	0	0	0	0	0	0	NA	0	0	0	0	0	0	0	NA	2	100	2	66.6667	33.3333
	Parkinson disease	3	0	NA	0	0	0	0	0	0	0	NA	0	0	0	0	0	0	0	NA	0	0	0	0	0	0	0	NA	1	100	2	100	3	100	0
	Epilepsy and intellectual dissability	3	1	33.3333	0	NA	0	NA	1	33.3333	0	0	0	NA	0	NA	0	0	0	0	0	NA	0	NA	0	0	2	66.6667	0	NA	0	NA	2	66.6667	33.3333
	Hereditary benign chorea	2	0	0	0	NA	0	0	0	0	0	0	0	NA	0	0	0	0	0	0	0	NA	0	0	0	0	1	100	0	NA	1	100	2	100	0
	Alternating hemiplegia of childhood	2	0	NA	1	50	0	NA	1	50	0	NA	0	0	0	NA	0	0	0	NA	0	0	0	NA	0	0	0	NA	1	50	0	NA	1	50	50
	Choreoacanthocytosis	2	0	NA	0	NA	1	50	1	50	0	NA	0	NA	0	0	0	0	0	NA	0	NA	1	50	1	50	0	NA	0	NA	0	0	0	0	50
	Joubert syndrome	2	0	0	0	0	0	NA	0	0	0	0	0	0	0	NA	0	0	0	0	0	0	0	NA	0	0	1	100	1	100	0	NA	2	100	0
	Lateral meningocele syndrome	2	0	NA	1	50	0	NA	1	50	0	NA	0	0	0	NA	0	0	0	NA	0	0	0	NA	0	0	0	NA	1	50	0	NA	1	50	50
	Sensory motor neuropathy	1	0	NA	0	NA	1	100	1	100	0	NA	0	NA	0	0	0	0	0	NA	0	NA	0	0	0	0	0	NA	0	NA	0	0	0	0	100
	Dravet syndrome	1	0	NA	0	NA	0	0	0	0	0	NA	0	NA	0	0	0	0	0	NA	0	NA	0	0	0	0	0	NA	0	NA	1	100	1	100	0
	Refractory epilepsy	1	1	100	0	NA	0	NA	1	100	0	0	0	NA	0	NA	0	0	0	0	0	NA	0	NA	0	0	0	0	0	NA	0	NA	0	0	100
	Ceroid lipofuscinosis, neuronal	1	0	NA	1	100	0	NA	1	100	0	NA	0	0	0	NA	0	0	0	NA	0	0	0	NA	0	0	0	NA	0	0	0	NA	0	0	100
	Malignant hyperthermia	1	0	NA	0	NA	0	0	0	0	0	NA	0	NA	0	0	0	0	0	NA	0	NA	0	0	0	0	0	NA	0	NA	1	100	1	100	0
Ophthalmological	Ophthalmological	684	33	47.8261	212	50.3563	102	52.5773	347	50.731	3	4.34783	55	13.0641	19	9.79381	77	11.2573	3	4.34783	38	9.02613	2	1.03093	43	6.28655	30	43.4783	116	27.5534	71	36.5979	217	31.7251	61.9883
	Retinitis pigmentosa	276	5	26.3158	81	42.6316	40	59.7015	126	45.6522	1	5.26316	33	17.3684	8	11.9403	42	15.2174	1	5.26316	21	11.0526	0	0	22	7.97101	12	63.1579	55	28.9474	19	28.3582	86	31.1594	60.8696
	Stargardt disease	124	6	54.5455	46	64.7887	24	57.1429	76	61.2903	1	9.09091	7	9.85915	4	9.52381	12	9.67742	1	9.09091	4	5.6338	2	4.7619	7	5.64516	3	27.2727	14	19.7183	12	28.5714	29	23.3871	70.9677
	Inherited retinal dystrophies, unclassified	54	5	33.3333	0	0	12	50	17	31.4815	1	6.66667	2	13.3333	1	4.16667	4	7.40741	0	0	3	20	0	0	3	5.55556	9	60	10	66.6667	11	45.8333	30	55.5556	38.8889
	Inherited retinal dystrophies, syndromic	47	3	60	24	66.6667	6	100	33	70.2128	0	0	3	8.33333	0	0	3	6.38298	1	20	6	16.6667	0	0	7	14.8936	1	20	3	8.33333	0	0	4	8.51064	76.5957
	Cone, cone-rod dystrophies	46	6	85.7143	15	55.5556	5	41.6667	26	56.5217	0	0	3	11.1111	3	25	6	13.0435	0	0	1	3.7037	0	0	1	2.17391	1	14.2857	8	29.6296	4	33.3333	13	28.2609	69.5652
	Optic atrophy	33	0	0	8	53.3333	2	12.5	10	30.303	0	0	1	6.66667	1	6.25	2	6.06061	0	0	1	6.66667	0	0	1	3.0303	2	100	5	33.3333	13	81.25	20	60.6061	36.3636
	Leber congenital amaurosis	20	1	100	13	86.6667	2	50	16	80	0	0	1	6.66667	0	0	1	5	0	0	0	0	0	0	0	0	0	0	1	6.66667	2	50	3	15	85
	Retinoschisis	18	5	83.3333	4	57.1429	3	60	12	66.6667	0	0	1	14.2857	0	0	1	5.55556	0	0	0	0	0	0	0	0	1	16.6667	2	28.5714	2	40	5	27.7778	72.2222
	Albinism	16	0	NA	5	62.5	4	50	9	56.25	0	NA	1	12.5	2	25	3	18.75	0	NA	1	12.5	0	0	1	6.25	0	NA	1	12.5	2	25	3	18.75	75
	Best disease	15	1	100	4	44.4444	2	40	7	46.6667	0	0	1	11.1111	0	0	1	6.66667	0	0	0	0	0	0	0	0	0	0	4	44.4444	3	60	7	46.6667	53.3333
	Chorioretinal atrophy	9	0	NA	4	44.4444	0	NA	4	44.4444	0	NA	1	11.1111	0	NA	1	11.1111	0	NA	0	0	0	NA	0	0	0	NA	4	44.4444	0	NA	4	44.4444	55.5556
	Inherited retinal dystrophies, other	8	0	NA	3	42.8571	0	0	3	37.5	0	NA	0	0	0	0	0	0	0	NA	0	0	0	0	0	0	0	NA	4	57.1429	1	100	5	62.5	37.5
	Choroideremia	8	1	100	4	80	2	100	7	87.5	0	0	1	20	0	0	1	12.5	0	0	0	0	0	0	0	0	0	0	0	0	0	0	0	0	100
	Coloboma	6	0	NA	0	0	0	0	0	0	0	NA	0	0	0	0	0	0	0	NA	1	20	0	0	1	16.6667	0	NA	4	80	1	100	5	83.3333	0
	Exudative vitreoretinopathy	4	0	0	1	50	0	0	1	25	0	0	0	0	0	0	0	0	0	0	0	0	0	0	0	0	1	100	1	50	1	100	3	75	25
Metabolic	Metabolic	570	28	30.1075	83	28.4247	29	15.6757	140	24.5614	3	3.22581	8	2.73973	18	9.72973	29	5.08772	16	17.2043	19	6.50685	16	8.64865	51	8.94737	46	49.4624	182	62.3288	122	65.9459	350	61.4035	29.6491
	Cystic Fibrosis	258	6	13.0435	27	19.8529	5	6.57895	38	14.7287	1	2.17391	3	2.20588	14	18.4211	18	6.97674	11	23.913	9	6.61765	1	1.31579	21	8.13953	28	60.8696	97	71.3235	56	73.6842	181	70.155	21.7054
	Familial hypercholesterolemia	195	11	50	36	36.3636	15	20.2703	62	31.7949	1	4.54545	1	1.0101	3	4.05405	5	2.5641	0	0	0	0	0	0	0	0	10	45.4545	62	62.6263	56	75.6757	128	65.641	34.359
	Alpha-1 antitrypsin deficiency	41	3	37.5	4	28.5714	5	26.3158	12	29.2683	0	0	2	14.2857	0	0	2	4.87805	5	62.5	6	42.8571	14	73.6842	25	60.9756	0	0	2	14.2857	0	0	2	4.87805	34.1463
	Porphyria	28	6	60	9	60	1	33.3333	16	57.1429	1	10	0	0	0	0	1	3.57143	0	0	0	0	0	0	0	0	3	30	6	40	2	66.6667	11	39.2857	60.7143
	Metabolic disorders, various	19	0	NA	2	20	2	22.2222	4	21.0526	0	NA	0	0	1	11.1111	1	5.26316	0	NA	1	10	0	0	1	5.26316	0	NA	7	70	6	66.6667	13	68.4211	26.3158
	GLUT1 deficiency syndrome	7	0	NA	2	33.3333	0	0	2	28.5714	0	NA	0	0	0	0	0	0	0	NA	0	0	0	0	0	0	0	NA	4	66.6667	1	100	5	71.4286	28.5714
	Adrenoleukodystrophy	6	0	NA	1	16.6667	0	NA	1	16.6667	0	NA	2	33.3333	0	NA	2	33.3333	0	NA	0	0	0	NA	0	0	0	NA	3	50	0	NA	3	50	50
	Hemochromatosis	5	0	NA	2	40	0	NA	2	40	0	NA	0	0	0	NA	0	0	0	NA	3	60	0	NA	3	60	0	NA	0	0	0	NA	0	0	40
	Lysosomal diseases, unclassified	2	0	NA	0	NA	1	50	1	50	0	NA	0	NA	0	0	0	0	0	NA	0	NA	1	50	1	50	0	NA	0	NA	0	0	0	0	50
	Nieman-Pick disease	2	1	50	0	NA	0	NA	1	50	0	0	0	NA	0	NA	0	0	0	0	0	NA	0	NA	0	0	1	50	0	NA	0	NA	1	50	50
	Hypertriglyceridemia	2	0	0	0	0	0	NA	0	0	0	0	0	0	0	NA	0	0	0	0	0	0	0	NA	0	0	1	100	1	100	0	NA	2	100	0
	Congenital disorders of glycosylation	2	0	0	0	NA	0	NA	0	0	0	0	0	NA	0	NA	0	0	0	0	0	NA	0	NA	0	0	2	100	0	NA	0	NA	2	100	0
	McArdle disease	1	0	NA	0	NA	0	0	0	0	0	NA	0	NA	0	0	0	0	0	NA	0	NA	0	0	0	0	0	NA	0	NA	1	100	1	100	0
	Hypobetalipoproteinemia	1	1	100	0	NA	0	NA	1	100	0	0	0	NA	0	NA	0	0	0	0	0	NA	0	NA	0	0	0	0	0	NA	0	NA	0	0	100
	Homocystinuria	1	0	0	0	NA	0	NA	0	0	0	0	0	NA	0	NA	0	0	0	0	0	NA	0	NA	0	0	1	100	0	NA	0	NA	1	100	0
Congenital developmental anomalies	Congenital developmental anomalies	232	13	33.3333	37	34.9057	17	19.5402	67	28.8793	4	10.2564	1	0.943396	9	10.3448	14	6.03448	0	0	0	0	0	0	0	0	22	56.4103	68	64.1509	61	70.1149	151	65.0862	34.9138
	Hirschsprung disease	65	6	20.6897	1	4	1	9.09091	8	12.3077	4	13.7931	1	4	2	18.1818	7	10.7692	0	0	0	0	0	0	0	0	19	65.5172	23	92	8	72.7273	50	76.9231	23.0769
	Other rare syndromes	37	0	NA	10	52.6316	4	22.2222	14	37.8378	0	NA	0	0	1	5.55556	1	2.7027	0	NA	0	0	0	0	0	0	0	NA	9	47.3684	13	72.2222	22	59.4595	40.5405
	Ehlers Danlos syndrome	32	1	50	2	20	1	5	4	12.5	0	0	0	0	3	15	3	9.375	0	0	0	0	0	0	0	0	1	50	8	80	16	80	25	78.125	21.875
	Marfan syndrome	30	3	100	7	43.75	2	18.1818	12	40	0	0	0	0	3	27.2727	3	10	0	0	0	0	0	0	0	0	0	0	9	56.25	6	54.5455	15	50	50
	Tuberous sclerosis	24	1	100	5	38.4615	2	20	8	33.3333	0	0	0	0	0	0	0	0	0	0	0	0	0	0	0	0	0	0	8	61.5385	8	80	16	66.6667	33.3333
	Hereditary hemorrhagic telangiectasia	16	1	100	3	50	3	33.3333	7	43.75	0	0	0	0	0	0	0	0	0	0	0	0	0	0	0	0	0	0	3	50	6	66.6667	9	56.25	43.75
	Cavernomatosis	10	0	0	1	25	3	60	4	40	0	0	0	0	0	0	0	0	0	0	0	0	0	0	0	0	1	100	3	75	2	40	6	60	40
	Lissencephaly	10	0	NA	4	50	0	0	4	40	0	NA	0	0	0	0	0	0	0	NA	0	0	0	0	0	0	0	NA	4	50	2	100	6	60	40
	Cornelia de Lange syndrome	3	1	100	1	50	0	NA	2	66.6667	0	0	0	0	0	NA	0	0	0	0	0	0	0	NA	0	0	0	0	1	50	0	NA	1	33.3333	66.6667
	Apert syndrome	2	0	NA	1	100	1	100	2	100	0	NA	0	0	0	0	0	0	0	NA	0	0	0	0	0	0	0	NA	0	0	0	0	0	0	100
	Costello syndrome	2	0	NA	2	100	0	NA	2	100	0	NA	0	0	0	NA	0	0	0	NA	0	0	0	NA	0	0	0	NA	0	0	0	NA	0	0	100
	Incontinentia Pigmenti	1	0	0	0	NA	0	NA	0	0	0	0	0	NA	0	NA	0	0	0	0	0	NA	0	NA	0	0	1	100	0	NA	0	NA	1	100	0
Renal and urinary	Renal and urinary	264	6	66.6667	17	42.5	69	32.093	92	34.8485	0	0	3	7.5	25	11.6279	28	10.6061	0	0	0	0	2	0.930233	2	0.757576	3	33.3333	20	50	119	55.3488	142	53.7879	45.4545
	Alport syndrome	79	2	100	6	75	23	33.3333	31	39.2405	0	0	2	25	11	15.942	13	16.4557	0	0	0	0	0	0	0	0	0	0	0	0	35	50.7246	35	44.3038	55.6962
	Polycystic Kidney Disease	78	2	40	8	38.0952	30	57.6923	40	51.2821	0	0	1	4.7619	7	13.4615	8	10.2564	0	0	0	0	0	0	0	0	3	60	12	57.1429	15	28.8462	30	38.4615	61.5385
	Renal disease, unclassified	36	0	NA	0	NA	2	5.55556	2	5.55556	0	NA	0	NA	4	11.1111	4	11.1111	0	NA	0	NA	0	0	0	0	0	NA	0	NA	30	83.3333	30	83.3333	16.6667
	Tubulointerstitial kidney disease	23	0	NA	1	33.3333	1	5	2	8.69565	0	NA	0	0	0	0	0	0	0	NA	0	0	0	0	0	0	0	NA	2	66.6667	19	95	21	91.3043	8.69565
	Glomerulosclerosis, focal segmental	16	0	NA	0	0	6	40	6	37.5	0	NA	0	0	1	6.66667	1	6.25	0	NA	0	0	0	0	0	0	0	NA	1	100	8	53.3333	9	56.25	43.75
	Nephrocalcinosis	12	0	NA	1	20	1	14.2857	2	16.6667	0	NA	0	0	1	14.2857	1	8.33333	0	NA	0	0	2	28.5714	2	16.6667	0	NA	4	80	3	42.8571	7	58.3333	25
	Distal renal tubular acidosis	8	0	NA	1	50	4	66.6667	5	62.5	0	NA	0	0	0	0	0	0	0	NA	0	0	0	0	0	0	0	NA	1	50	2	33.3333	3	37.5	62.5
	Renal or urinary tract malformation	7	0	NA	0	NA	0	0	0	0	0	NA	0	NA	0	0	0	0	0	NA	0	NA	0	0	0	0	0	NA	0	NA	7	100	7	100	0
	Nephronophthisis	3	0	NA	0	NA	2	66.6667	2	66.6667	0	NA	0	NA	1	33.3333	1	33.3333	0	NA	0	NA	0	0	0	0	0	NA	0	NA	0	0	0	0	100
	Frasier syndrome	1	1	100	0	NA	0	NA	1	100	0	0	0	NA	0	NA	0	0	0	0	0	NA	0	NA	0	0	0	0	0	NA	0	NA	0	0	100
	Bartter disease	1	1	100	0	NA	0	NA	1	100	0	0	0	NA	0	NA	0	0	0	0	0	NA	0	NA	0	0	0	0	0	NA	0	NA	0	0	100
Cardiovascular	Cardiovascular	241	10	17.8571	37	30.3279	10	15.873	57	23.6515	13	23.2143	12	9.83607	11	17.4603	36	14.9378	0	0	2	1.63934	0	0	2	0.829876	33	58.9286	71	58.1967	42	66.6667	146	60.5809	38.5892
	Familial thoracic aortic aneurysm	175	3	7.14286	22	25.2874	6	13.0435	31	17.7143	12	28.5714	11	12.6437	10	21.7391	33	18.8571	0	0	2	2.29885	0	0	2	1.14286	27	64.2857	52	59.7701	30	65.2174	109	62.2857	36.5714
	RASopathies	49	5	83.3333	12	44.4444	4	25	21	42.8571	1	16.6667	0	0	1	6.25	2	4.08163	0	0	0	0	0	0	0	0	0	0	15	55.5556	11	68.75	26	53.0612	46.9388
	Long QT syndrome	7	2	100	1	20	0	NA	3	42.8571	0	0	1	20	0	NA	1	14.2857	0	0	0	0	0	NA	0	0	0	0	3	60	0	NA	3	42.8571	57.1429
	Hypertrophic cardiomyopathy	6	0	0	2	66.6667	0	0	2	33.3333	0	0	0	0	0	0	0	0	0	0	0	0	0	0	0	0	2	100	1	33.3333	1	100	4	66.6667	33.3333
	Heart arrhythmia	2	0	0	0	NA	0	NA	0	0	0	0	0	NA	0	NA	0	0	0	0	0	NA	0	NA	0	0	2	100	0	NA	0	NA	2	100	0
	Dilated cardiomyopathy	1	0	0	0	NA	0	NA	0	0	0	0	0	NA	0	NA	0	0	0	0	0	NA	0	NA	0	0	1	100	0	NA	0	NA	1	100	0
	Congenital cardiopathy, unclassified	1	0	0	0	NA	0	NA	0	0	0	0	0	NA	0	NA	0	0	0	0	0	NA	0	NA	0	0	1	100	0	NA	0	NA	1	100	0
Musculoskeletal	Musculoskeletal	149	15	68.1818	19	31.6667	13	19.403	47	31.5436	0	0	3	5	1	1.49254	4	2.68456	0	0	2	3.33333	0	0	2	1.34228	7	31.8182	36	60	53	79.1045	96	64.4295	34.2282
	Craniosynostosis	46	0	NA	4	36.3636	4	11.4286	8	17.3913	0	NA	1	9.09091	0	0	1	2.17391	0	NA	0	0	0	0	0	0	0	NA	6	54.5455	31	88.5714	37	80.4348	19.5652
	Bone dysplasia, unclassified	34	0	NA	3	NA	3	15.7895	6	17.6471	0	NA	1	NA	1	5.26316	2	5.88235	0	NA	1	NA	0	0	1	2.94118	0	NA	10	NA	15	78.9474	25	73.5294	23.5294
	Osteogenesis imperfecta	33	11	73.3333	5	31.25	0	0	16	48.4848	0	0	0	0	0	0	0	0	0	0	0	0	0	0	0	0	4	26.6667	11	68.75	2	100	17	51.5152	48.4848
	Musculoskeletal disorders, various	9	0	NA	1	33.3333	3	50	4	44.4444	0	NA	1	33.3333	0	0	1	11.1111	0	NA	0	0	0	0	0	0	0	NA	1	33.3333	3	50	4	44.4444	55.5556
	Multiple osteochondromas	7	2	100	4	100	1	100	7	100	0	0	0	0	0	0	0	0	0	0	0	0	0	0	0	0	0	0	0	0	0	0	0	0	100
	Bone dysplasia, various	7	0	NA	0	0	2	66.6667	2	28.5714	0	NA	0	0	0	0	0	0	0	NA	0	0	0	0	0	0	0	NA	4	100	1	33.3333	5	71.4286	28.5714
	Hypochondroplasia	4	0	0	0	0	0	0	0	0	0	0	0	0	0	0	0	0	0	0	1	50	0	0	1	25	1	100	1	50	1	100	3	75	0
	Arthrogryposis	4	0	0	0	0	0	NA	0	0	0	0	0	0	0	NA	0	0	0	0	0	0	0	NA	0	0	1	100	3	100	0	NA	4	100	0
	Achondroplasia	3	2	100	1	100	0	NA	3	100	0	0	0	0	0	NA	0	0	0	0	0	0	0	NA	0	0	0	0	0	0	0	NA	0	0	100
	Epiphyseal dysplasia	1	0	NA	1	100	0	NA	1	100	0	NA	0	0	0	NA	0	0	0	NA	0	0	0	NA	0	0	0	NA	0	0	0	NA	0	0	100
	Peter Plus syndrome	1	0	0	0	NA	0	NA	0	0	0	0	0	NA	0	NA	0	0	0	0	0	NA	0	NA	0	0	1	100	0	NA	0	NA	1	100	0
Endocrine	Endocrine	98	2	14.2857	5	10.4167	3	8.33333	10	10.2041	1	7.14286	1	2.08333	0	0	2	2.04082	0	0	0	0	0	0	0	0	11	78.5714	42	87.5	33	91.6667	86	87.7551	12.2449
	Hyperparathyroidism	46	1	8.33333	0	0	0	0	1	2.17391	1	8.33333	0	0	0	0	1	2.17391	0	0	0	0	0	0	0	0	10	83.3333	29	100	5	100	44	95.6522	4.34783
	Hypercalcemia	29	0	NA	3	50	0	0	3	10.3448	0	NA	1	16.6667	0	0	1	3.44828	0	NA	0	0	0	0	0	0	0	NA	2	33.3333	23	100	25	86.2069	13.7931
	Kallman syndrome	7	0	NA	0	0	1	25	1	14.2857	0	NA	0	0	0	0	0	0	0	NA	0	0	0	0	0	0	0	NA	3	100	3	75	6	85.7143	14.2857
	Hyperaldosteronism	6	0	NA	0	0	0	0	0	0	0	NA	0	0	0	0	0	0	0	NA	0	0	0	0	0	0	0	NA	5	100	1	100	6	100	0
	Pancreatitis	5	0	NA	1	33.3333	1	50	2	40	0	NA	0	0	0	0	0	0	0	NA	0	0	0	0	0	0	0	NA	2	66.6667	1	50	3	60	40
	Hypoparathyroidism	1	0	NA	1	100	0	NA	1	100	0	NA	0	0	0	NA	0	0	0	NA	0	0	0	NA	0	0	0	NA	0	0	0	NA	0	0	100
	Thyroid hormone resistance	1	0	NA	0	NA	1	100	1	100	0	NA	0	NA	0	0	0	0	0	NA	0	NA	0	0	0	0	0	NA	0	NA	0	0	0	0	100
	Androgen insensitivity syndrome	1	0	0	0	NA	0	NA	0	0	0	0	0	NA	0	NA	0	0	0	0	0	NA	0	NA	0	0	1	100	0	NA	0	NA	1	100	0
	Gonadal dysgenesis	1	0	NA	0	0	0	NA	0	0	0	NA	0	0	0	NA	0	0	0	NA	0	0	0	NA	0	0	0	NA	1	100	0	NA	1	100	0
	Hypogonadotropic hypogonadism	1	1	100	0	NA	0	NA	1	100	0	0	0	NA	0	NA	0	0	0	0	0	NA	0	NA	0	0	0	0	0	NA	0	NA	0	0	100
Hearing	Hearing	36	2	22.2222	4	25	4	36.3636	10	27.7778	1	11.1111	1	6.25	3	27.2727	5	13.8889	1	11.1111	3	18.75	2	18.1818	6	16.6667	5	55.5556	8	50	2	18.1818	15	41.6667	41.6667
	Sensorineural hearing loss	36	2	22.2222	4	25	4	36.3636	10	27.7778	1	11.1111	1	6.25	3	27.2727	5	13.8889	1	11.1111	3	18.75	2	18.1818	6	16.6667	5	55.5556	8	50	2	18.1818	15	41.6667	41.6667
Dermatological	Dermatological	14	0	0	5	71.4286	1	25	6	42.8571	0	0	0	0	0	0	0	0	0	0	0	0	1	25	1	7.14286	3	100	2	28.5714	2	50	7	50	42.8571
	Pseudoxanthoma elasticum	7	0	0	4	100	0	0	4	57.1429	0	0	0	0	0	0	0	0	0	0	0	0	1	50	1	14.2857	1	100	0	0	1	50	2	28.5714	57.1429
	Ichthyosis	4	0	0	0	0	0	0	0	0	0	0	0	0	0	0	0	0	0	0	0	0	0	0	0	0	1	100	2	100	1	100	4	100	0
	Epidemolysis	2	0	NA	1	100	1	100	2	100	0	NA	0	0	0	0	0	0	0	NA	0	0	0	0	0	0	0	NA	0	0	0	0	0	0	100
	McGrath syndrome	1	0	0	0	NA	0	NA	0	0	0	0	0	NA	0	NA	0	0	0	0	0	NA	0	NA	0	0	1	100	0	NA	0	NA	1	100	0
Total		6267	292	23.4727	745	25.4006	460	22.0096	1497	23.887	127	10.209	251	8.55779	186	8.89952	564	8.99952	24	1.92926	79	2.69349	28	1.33971	131	2.09031	801	64.3891	1858	63.3481	1416	67.7512	4075	65.0231	32.8865
