# Supplementary material for: A genomic strategy for precision medicine in rare diseases: integrating customized algorithms into clinical practice
Source: J Transl Med. 2025 Jan 20;23:86. doi: 10.1186/s12967-025-06069-2 (PMC11748347; doi:10.1186/s12967-025-06069-2)
Supplement: Supplementary file 9 — Supplementary Material 9 [file 12967_2025_6069_MOESM9_ESM.xlsx]

## Sheet: Mutated Genes
Additional File 9. Number of cases with detected candidate variants for each of the mutated genes and main categories, as well as counting of identified CNVs. Only cases that could be solved with the identified variants are shown, whether they have been considered positive or uncertain. The multigenic raw refers to those cases in which the identified mutations affect to more than one gene since t…
Genes	Categories												Identified CNVs
	Opthalmology	Cancer	Cardiology	Developmental	Hearing	Renal and urinary	Neurology	Musculoskeletal	Dermatological	Endocrine	Metabolic	All	N	Del	In/Dup
A2ML1	-	-	-	-	1	-	-	-	-	-	-	1	1	1	0
ABCA4	64	-	-	-	-	-	-	-	-	-	-	64	2	2	0
ABCC6	1	-	-	1	-	-	-	-	4	-	-	6	2	2	0
ABCD1	-	-	-	-	-	-	-	-	-	-	1	1	-	-	-
ACTA2	-	-	4	-	-	-	-	-	-	-	-	4	-	-	-
ACVRL1	-	-	-	2	-	-	-	-	-	-	-	2	-	-	-
ADGRV1	3	-	-	-	-	-	-	-	-	-	-	3	-	-	-
AHI1	1	-	-	-	-	-	-	-	-	-	-	1	-	-	-
AIPL1	3	-	-	-	-	-	-	-	-	-	-	3	-	-	-
ANO10	-	-	-	-	-	-	1	-	-	-	-	1	-	-	-
ANO5	-	-	-	-	-	-	4	-	-	-	-	4	-	-	-
ANOS1	-	-	-	-	-	-	-	-	-	1	-	1	-	-	-
APC	-	16	-	-	-	-	-	-	-	-	-	16	1	1	-
APOB	1	-	-	-	-	-	-	-	-	-	4	5	-	-	-
APOE	-	-	-	-	-	-	13	-	-	-	1	14	-	-	-
AR	-	-	-	-	-	-	-	-	-	1	-	1	-	-	-
ARID1B	-	-	-	-	-	-	1	-	-	-	-	1	-	-	-
ATM	-	114	-	-	-	-	1	-	-	-	-	115	-	-	-
ATP1A2	-	-	-	-	-	-	2	-	-	-	-	2	-	-	-
ATP1A3	-	-	-	-	-	-	2	-	-	-	-	2	-	-	-
ATP6V1B1	-	-	-	-	-	1	-	-	-	-	-	1	-	-	-
ATP7B	-	-	-	-	-	-	-	-	-	-	3	3	-	-	-
ATRX	-	-	-	-	-	-	1	-	-	-	-	1	-	-	-
B3GAT3	-	-	-	-	-	-	-	1	-	-	-	1	-	-	-
BAP1	-	1	-	-	-	-	-	-	-	-	-	1	-	-	-
BBS1	1	-	-	-	-	-	-	-	-	-	-	1	-	-	-
BBS10	2	-	-	-	-	-	-	-	-	-	-	2	-	-	-
BBS2	2	-	-	-	-	-	-	-	-	-	-	2	-	-	-
BBS5	2	-	-	-	-	-	-	-	-	-	-	2	-	-	-
BCOR	1	-	-	-	-	-	-	-	-	-	-	1	-	-	-
BEST1	8	-	-	-	-	-	-	-	-	-	-	8	-	-	-
BMPR1A	-	2	-	-	-	-	-	-	-	-	-	2	-	-	-
BRAF	-	-	1	-	-	-	-	-	-	-	-	1	-	-	-
BRCA1	-	59	-	-	-	-	-	-	-	-	-	59	2	2	0
BRCA2	-	112	-	-	-	-	-	-	-	-	-	112	-	-	-
BRIP1	-	28	-	1	-	-	-	-	-	-	-	29	1	1	0
BSCL2	-	-	-	-	-	-	1	-	-	-	-	1	-	-	-
C3	1	-	-	-	-	-	-	-	-	-	-	1	-	-	-
CACNA1A	-	-	-	-	-	-	1	-	-	-	-	1	-	-	-
CACNA1B	-	-	-	-	-	-	1	-	-	-	-	1	-	-	-
CACNA1C	-	-	1	-	-	-	-	-	-	-	-	1	-	-	-
CACNA1F	4	-	-	-	-	-	-	-	-	-	-	4	1	1	0
CACNA1H	-	-	-	-	-	-	2	-	-	-	-	2	-	-	-
CACNA1S	-	-	-	-	-	-	-	1	-	-	-	1	-	-	-
CAPN3	-	-	-	-	-	-	3	-	-	-	-	3	1	1	0
CASR	-	-	-	-	-	-	-	-	-	2	-	2	-	-	-
CBL	-	-	1	-	-	-	-	-	-	-	-	1	-	-	-
CBS	-	-	1	-	-	-	-	-	-	-	-	1	-	-	-
CDH1	-	5	-	-	-	-	-	-	-	-	-	5	-	-	-
CDH23	4	-	-	-	-	-	-	-	-	-	-	4	-	-	-
CDHR1	2	-	-	-	-	-	-	-	-	-	-	2	-	-	-
CDK4	-	1	-	-	-	-	-	-	-	-	-	1	-	-	-
CDKL5	-	-	-	-	-	-	1	-	-	-	-	1	-	-	-
CDKN1B	-	1	-	-	-	-	-	-	-	1	-	2	-	-	-
CDKN2A	-	18	-	-	-	-	-	-	-	-	-	18	-	-	-
CDKN2A	-	1	-	-	-	-	-	-	-	-	-	1	-	-	-
CEP290	4	-	-	-	-	1	-	-	-	-	-	5	-	-	-
CEP78	2	-	-	-	-	-	-	-	-	-	-	2	-	-	-
CERKL	5	-	-	-	-	-	-	-	-	-	-	5	-	-	-
CFH	2	-	-	-	-	-	-	-	-	-	-	2	-	-	-
CFTR	-	-	-	-	-	-	-	-	-	-	57	57	1	0	1
CHD2	-	-	-	-	-	-	1	-	-	-	-	1	-	-	-
CHD7	1	-	-	-	-	-	-	1	-	-	-	2	-	-	-
CHEK2	-	39	-	-	-	-	-	-	-	-	-	39	1	1	0
CHM	8	-	-	-	-	-	-	-	-	-	-	8	2	2	0
CHMP2B	-	-	-	-	-	-	1	-	-	-	-	1	-	-	-
CHRNA4	-	-	-	-	-	-	2	-	-	-	-	2	-	-	-
CHRNE	-	-	-	-	-	-	2	-	-	-	-	2	-	-	-
CLCN1	-	-	-	-	-	-	1	-	-	-	-	1	-	-	-
CLCN1	-	-	-	-	-	-	1	-	-	-	-	1	-	-	-
CLDN19	1	-	-	-	-	-	-	-	-	-	-	1	-	-	-
CLN3	3	-	-	-	-	-	-	-	-	-	-	3	2	2	0
CLN5	-	-	-	-	-	-	1	-	-	-	-	1	-	-	-
CNGA1	5	-	-	-	-	-	-	-	-	-	-	5	-	-	-
CNGA3	2	-	-	-	-	-	-	-	-	-	-	2	-	-	-
CNGB1	6	-	-	-	-	-	-	-	-	-	-	6	1	1	0
CNGB3	3	-	-	-	-	-	-	-	-	-	-	3	-	-	-
COCH	-	-	-	-	1	-	-	-	-	-	-	1	-	-	-
COL11A1	-	-	2	-	-	-	-	-	-	-	-	2	-	-	-
COL11A2	-	-	-	-	1	-	-	1	-	-	-	2	-	-	-
COL12A1	-	-	1	-	-	-	-	-	-	-	-	1	-	-	-
COL1A1	-	-	1	-	-	-	-	11	-	-	-	12	1	1	0
COL1A2	-	-	1	1	-	-	-	5	-	-	-	7	-	-	-
COL2A1	1	-	-	-	-	-	-	-	-	-	-	1	-	-	-
COL3A1	-	-	2	1	-	-	-	-	-	-	-	3	-	-	-
COL4A3	-	-	-	-	-	20	-	-	-	-	-	20	1	0	1
COL4A4	-	-	-	-	-	18	-	-	-	-	-	18	-	-	-
COL4A5	-	-	-	-	-	10	-	-	-	-	-	10	3	3	0
COL4A6	-	-	-	-	-	1	-	-	-	-	-	1	-	-	-
COL5A1	-	-	3	3	-	-	-	-	-	-	-	6	-	-	-
COL5A2	-	-	2	1	-	-	-	-	-	-	-	3	-	-	-
COL6A2	-	-	-	-	-	-	3	-	-	-	-	3	-	-	-
COL7A1	-	-	-	-	-	-	-	-	2	-	-	2	-	-	-
COL9A2	1	-	-	-	-	-	-	-	-	-	-	1	-	-	-
COL9A3	1	-	-	-	-	-	-	-	-	-	-	1	-	-	-
CPA6	-	-	-	-	-	-	1	-	-	-	-	1	-	-	-
CPOX	-	-	-	-	-	-	-	-	-	-	1	1	-	-	-
CRB1	12	-	-	-	-	-	-	-	-	-	-	12	-	-	-
CREBBP	-	-	-	3	-	-	1	-	-	-	-	4	1	1	0
CRX	2	-	-	-	-	-	-	-	-	-	-	2	-	-	-
CTNS	-	-	-	-	-	-	-	-	-	-	1	1	1	1	0
DCX	-	-	-	1	-	-	-	-	-	-	-	1	-	-	-
DES	-	-	-	-	-	-	2	-	-	-	-	2	-	-	-
DHCR7	-	-	-	-	-	-	-	-	-	-	1	1	-	-	-
DMD	-	-	-	-	-	-	13	-	-	-	-	13	10	8	2
DNAJB6	-	-	-	-	-	-	1	-	-	-	-	1	-	-	-
DOCK6	-	-	-	-	-	-	-	1	-	-	-	1	-	-	-
DSPP	-	-	-	1	-	-	-	-	-	-	-	1	-	-	-
DYNC1H1	-	-	-	-	-	-	1	-	-	-	-	1	-	-	-
DYSF	-	-	-	-	-	-	1	-	-	-	-	1	-	-	-
ECE1	-	-	-	1	-	-	-	-	-	-	-	1	-	-	-
ELN	-	-	6	-	-	-	-	-	-	-	-	6	3	3	0
ENG	-	-	-	5	-	-	-	-	-	-	-	5	-	-	-
EP300	-	-	-	-	-	-	1	-	-	-	-	1	-	-	-
EPCAM	-	2	-	-	-	-	-	-	-	-	-	2	-	-	-
ERBB4	-	-	-	-	-	-	1	-	-	-	-	1	-	-	-
EXT1	-	1	-	-	-	-	-	4	-	-	-	5	-	-	-
EXT2	-	-	-	-	-	-	-	3	-	-	-	3	1	1	0
EYA1	-	-	-	2	-	-	-	-	-	-	-	2	2	2	0
EYS	13	-	-	-	-	-	-	-	-	-	-	13	4	3	1
FAM161A	1	-	-	-	-	-	-	-	-	-	-	1	-	-	-
FAT1	-	-	-	-	-	1	-	-	-	-	-	1	-	-	-
FBLN5	-	-	-	-	-	-	2	-	-	-	-	2	-	-	-
FBN1	-	-	10	8	-	-	-	-	-	-	-	18	1	1	0
FBN2	2	-	1	-	-	-	-	-	-	-	-	3	-	-	-
FBXO38	-	-	-	-	-	-	1	-	-	-	-	1	-	-	-
FGF12	-	-	-	-	-	-	1	-	-	-	-	1	-	-	-
FGFR2	-	-	-	2	-	-	-	3	-	-	-	5	-	-	-
FGFR3	-	-	-	-	-	-	-	6	-	-	-	6	-	-	-
FH	-	1	-	-	-	-	-	-	-	-	-	1	-	-	-
FKRP	-	-	-	-	-	-	3	-	-	-	-	3	-	-	-
FLCN	-	-	-	-	-	-	-	-	-	1	-	1	-	-	-
FLNA	-	-	-	3	-	-	-	-	-	-	-	3	1	1	0
FOXG1	-	-	-	-	-	-	1	-	-	-	-	1	-	-	-
FXN	-	-	-	-	-	-	1	-	-	-	-	1	-	-	-
GAA	-	-	1	-	-	-	-	-	-	-	-	1	-	-	-
GARS1	-	-	-	-	-	-	2	-	-	-	-	2	-	-	-
GFRA3	-	-	-	1	-	-	-	-	-	-	-	1	1	0	1
GJB1	-	-	-	-	-	-	3	-	-	-	-	3	-	-	-
GJB2	-	-	-	-	6	-	-	-	-	-	-	6	-	-	-
GJB6	-	-	-	-	1	-	-	-	-	-	-	1	1	1	0
GLI3	-	-	-	1	-	-	-	-	-	-	-	1	-	-	-
GUCA1A	1	-	-	-	-	-	-	-	-	-	-	1	-	-	-
GUCY2D	9	-	-	-	-	-	-	-	-	-	-	9	-	-	-
HCN1	-	-	-	-	-	-	1	-	-	-	-	1	-	-	-
HFE	-	-	-	-	-	-	-	-	-	-	3	3	-	-	-
HK1	1	-	-	-	-	-	-	-	-	-	-	1	-	-	-
HMBS	-	-	-	-	-	-	-	-	-	-	11	11	-	-	-
HNF1B	-	-	-	-	-	1	-	-	-	-	-	1	1	1	0
HPS4	1	-	-	-	-	-	-	-	-	-	-	1	-	-	-
HRAS	-	-	-	2	-	-	-	-	-	-	-	2	-	-	-
HSPB1	-	-	-	-	-	-	1	-	-	-	-	1	-	-	-
HSPB8	-	-	-	-	-	-	1	-	-	-	-	1	-	-	-
IFT172	1	-	-	-	-	-	-	-	-	-	-	1	-	-	-
IMPDH1	2	-	-	-	-	-	-	-	-	-	-	2	-	-	-
IMPG1	3	-	-	-	-	-	-	-	-	-	-	3	-	-	-
IMPG2	3	-	-	-	-	-	-	-	-	-	-	3	-	-	-
ITPR1	-	-	-	-	-	-	2	-	-	-	-	2	-	-	-
JAG1	1	-	-	-	-	-	-	-	-	-	-	1	-	-	-
KCNJ1	-	-	-	-	-	1	-	-	-	-	-	1	-	-	-
KCNQ1	-	-	1	1	-	-	-	-	-	-	-	2	1	1	0
KCNQ2	-	-	-	-	-	-	3	-	-	-	-	3	-	-	-
KIF1A	-	1	-	-	-	-	1	-	-	-	-	2	1	0	1
KIF1B	-	-	-	-	-	-	1	-	-	-	-	1	-	-	-
KIF5A	-	-	-	-	-	-	2	-	-	-	-	2	-	-	-
KMT2D	-	-	-	-	-	-	1	-	-	-	-	1	-	-	-
KRIT1	-	-	-	4	-	-	-	-	-	-	-	4	-	-	-
LCA5	1	-	-	-	-	-	-	-	-	-	-	1	-	-	-
LDLR	-	-	-	-	-	-	-	-	-	-	57	57	8	8	0
LDLRAP1	-	-	-	-	-	-	-	-	-	-	1	1	-	-	-
LMNA	-	-	-	-	-	-	1	-	-	-	-	1	-	-	-
LMOD3	-	-	-	-	-	-	1	-	-	-	-	1	-	-	-
LRAT	1	-	-	-	-	-	-	-	-	-	-	1	-	-	-
LZTR1	-	-	-	-	-	-	1	-	-	-	-	1	-	-	-
MAPT	-	-	-	-	-	-	2	-	-	-	-	2	-	-	-
MAX	-	1	-	-	-	-	-	-	-	-	-	1	-	-	-
MC1R	-	1	-	-	-	-	-	-	-	-	-	1	-	-	-
MED12	1	-	-	-	-	-	-	-	-	-	-	1	-	-	-
MED13L	-	-	-	-	-	-	1	-	-	-	-	1	-	-	-
MEN1	-	1	-	-	-	-	-	-	-	1	-	2	-	-	-
MERTK	1	-	-	-	-	-	-	-	-	-	-	1	-	-	-
MFAP5	-	-	1	-	-	-	-	-	-	-	-	1	-	-	-
MFN2	-	-	-	-	-	-	1	-	-	-	-	1	-	-	-
MFRP	1	-	-	-	-	-	-	-	-	-	-	1	-	-	-
MITF	-	-	-	-	1	-	-	-	-	-	-	1	-	-	-
MLH1	-	38	-	-	-	-	-	-	-	-	-	38	4	3	1
MPZ	-	-	-	-	-	-	1	-	-	-	-	1	-	-	-
MSH2	-	47	-	-	-	-	-	-	-	-	-	47	3	3	0
MSH6	-	65	-	-	-	-	-	-	-	-	-	65	3	3	0
MTM1	-	-	-	-	-	-	2	-	-	-	-	2	-	-	-
Multigenic	-	-	1	1	1	-	-	-	-	1	-	4	4	1	3
MUTYH	-	14	-	-	-	-	-	-	-	-	-	14	-	-	-
MUTYH	-	1	-	-	-	-	-	-	-	-	-	1	-	-	-
MYH11	-	-	6	-	-	-	-	-	-	-	-	6	-	-	-
MYH14	-	-	-	-	1	-	-	-	-	-	-	1	-	-	-
MYH2	-	-	-	-	-	-	2	-	-	-	-	2	-	-	-
MYH7	-	-	2	-	-	-	1	-	-	-	-	3	-	-	-
MYLK	-	-	10	-	-	-	-	-	-	-	-	10	-	-	-
MYO15A	-	-	-	-	2	-	-	-	-	-	-	2	-	-	-
MYO7A	3	-	-	-	-	-	-	-	-	-	-	3	2	2	0
MYOT	-	-	-	-	-	-	2	-	-	-	-	2	-	-	-
NBN	-	2	-	-	-	-	-	-	-	-	-	2	1	0	1
NDP	1	-	-	-	-	-	-	-	-	-	-	1	-	-	-
NEFH	-	-	-	-	-	-	1	-	-	-	-	1	-	-	-
NEK1	-	-	-	-	-	-	2	-	-	-	-	2	-	-	-
NF1	-	13	18	-	-	-	81	-	-	-	-	112	5	5	0
NF2	-	1	-	-	-	-	1	-	-	-	-	2	1	1	0
NIPA1	-	-	-	-	-	-	1	-	-	-	-	1	-	-	-
NIPBL	-	-	-	2	-	-	-	-	-	-	-	2	-	-	-
NKX2-1	-	-	-	-	-	-	1	-	-	-	-	1	-	-	-
NOTCH1	-	-	5	-	-	-	-	-	-	-	-	5	-	-	-
NOTCH3	-	-	7	-	-	-	22	-	-	-	-	29	-	-	-
NPC1	-	-	-	-	-	-	-	-	-	-	1	1	-	-	-
NPHS1	-	-	-	-	-	1	-	-	-	-	-	1	-	-	-
NR2E3	2	-	-	-	-	-	-	-	-	-	-	2	-	-	-
NRG1	-	-	-	2	-	-	-	-	-	-	-	2	-	-	-
NRG3	-	-	-	1	-	-	1	-	-	-	-	2	-	-	-
NRTN	-	-	-	1	-	-	-	-	-	-	-	1	-	-	-
NSD1	-	-	-	-	-	-	1	-	-	-	-	1	-	-	-
OAT	2	-	-	-	-	-	-	-	-	-	-	2	-	-	-
OBSL1	-	-	-	-	-	-	-	1	-	-	-	1	-	-	-
OFD1	1	-	-	-	-	-	-	-	-	-	-	1	-	-	-
OPA1	9	-	-	-	-	-	-	-	-	-	-	9	-	-	-
PALB2	-	37	-	-	-	-	-	-	-	-	-	37	2	1	1
PAX3	-	-	-	1	-	1	-	-	-	-	-	2	-	-	-
PAX6	1	-	-	-	-	-	-	-	-	-	-	1	-	-	-
PCARE	1	-	-	-	-	-	-	-	-	-	-	1	-	-	-
PCDH15	1	-	-	-	1	-	-	-	-	-	-	2	-	-	-
PCSK9	-	-	-	-	-	-	-	-	-	-	5	5	-	-	-
PDE6A	5	-	-	-	-	-	-	-	-	-	-	5	-	-	-
PDE6B	4	-	-	-	-	-	-	-	-	-	-	4	-	-	-
PKD1	-	-	-	-	-	40	-	-	-	-	-	40	-	-	-
PKD2	-	-	-	-	-	4	-	-	-	-	-	4	-	-	-
PKHD1	-	-	-	-	-	6	-	-	-	-	-	6	-	-	-
PLEC	-	-	-	-	-	-	3	-	-	-	-	3	-	-	-
PLP1	-	-	-	-	-	-	1	-	-	-	-	1	1	0	1
PMP22	-	4	-	-	-	-	24	-	-	-	-	28	27	7	20
PMS2	-	43	-	-	-	-	-	-	-	-	-	43	7	6	1
POLD1	-	11	-	-	-	-	-	-	-	-	-	11	1	0	1
POLE	-	20	-	-	-	-	-	-	-	-	-	20	-	-	-
POLG	-	-	-	-	-	-	1	-	-	-	-	1	-	-	-
POMGNT1	2	-	-	-	-	-	-	-	-	-	-	2	-	-	-
POMT1	-	-	-	-	-	-	2	-	-	-	-	2	-	-	-
PPOX	-	-	-	-	-	-	-	-	-	-	5	5	-	-	-
PRCD	1	-	-	-	-	-	-	-	-	-	-	1	-	-	-
PROM1	3	-	-	-	-	-	-	-	-	-	-	3	-	-	-
PRPF31	7	-	-	-	-	-	-	-	-	-	-	7	-	-	-
PRPF6	1	-	-	-	-	-	-	-	-	-	-	1	-	-	-
PRPF8	4	-	-	-	-	-	-	-	-	-	-	4	-	-	-
PRPH2	15	-	-	-	-	-	-	-	-	-	-	15	-	-	-
PRRT2	-	-	-	-	-	-	2	-	-	-	-	2	-	-	-
PTCH1	-	-	-	1	-	-	-	-	-	-	-	1	-	-	-
PTEN	-	8	-	-	-	-	-	-	-	-	-	8	2	2	0
PTPN11	-	-	9	-	-	-	-	-	-	-	-	9	-	-	-
RAD51C	-	16	-	-	-	-	-	-	-	-	-	16	1	1	0
RAD51D	-	12	-	-	-	-	-	-	-	-	-	12	-	-	-
RAF1	-	-	1	-	-	-	-	-	-	-	-	1	-	-	-
RB1	-	1	-	-	-	-	-	-	-	-	-	1	-	-	-
RDH12	4	-	-	-	-	-	-	-	-	-	-	4	-	-	-
RDH5	3	-	-	-	-	-	-	-	-	-	-	3	-	-	-
RET	-	3	-	10	-	-	-	-	-	1	-	14	-	-	-
RHO	9	-	-	-	-	-	-	-	-	-	-	9	-	-	-
RIT1	-	-	2	-	-	-	-	-	-	-	-	2	-	-	-
RP1	6	-	-	-	-	-	-	-	-	-	-	6	-	-	-
RP1L1	2	-	-	-	-	-	-	-	-	-	-	2	-	-	-
RP2	2	-	-	-	-	-	-	-	-	-	-	2	-	-	-
RP9	1	-	-	-	-	-	-	-	-	-	-	1	-	-	-
RPE65	3	-	-	-	-	-	-	-	-	-	-	3	-	-	-
RPGR	13	-	-	-	-	-	-	-	-	-	-	13	-	-	-
RPGRIP1	4	-	-	-	-	-	-	-	-	-	-	4	-	-	-
RS1	12	-	-	-	-	-	-	-	-	-	-	12	-	-	-
RTN2	-	-	-	-	-	-	1	-	-	-	-	1	-	-	-
RYR1	-	-	-	-	-	-	1	-	-	-	-	1	-	-	-
SAG	1	-	-	-	-	-	-	-	-	-	-	1	-	-	-
SAMD11	1	-	-	-	-	-	-	-	-	-	-	1	-	-	-
SBF2	-	-	-	-	-	-	1	-	-	-	-	1	-	-	-
SCN1A	-	-	-	-	-	-	9	-	-	-	-	9	-	-	-
SCN5A	-	-	1	-	-	-	-	-	-	-	-	1	-	-	-
SCO2	1	-	-	-	-	-	-	-	-	-	-	1	-	-	-
SDHB	-	12	-	-	-	-	-	-	-	-	-	12	1	1	0
SDHC	-	2	-	-	-	-	-	-	-	-	-	2	1	1	0
SDHD	-	2	-	-	-	-	-	-	-	-	-	2	-	-	-
SEC23B	-	2	-	-	-	-	-	-	-	-	-	2	-	-	-
SEC23B	-	2	-	-	-	-	-	-	-	-	-	2	-	-	-
SERPINA1	-	-	-	-	-	-	-	-	-	-	14	14	-	-	-
SERPING1	-	-	1	-	-	-	-	-	-	-	-	1	-	-	-
SETX	-	-	-	-	-	-	1	-	-	-	-	1	-	-	-
SGCA	-	-	-	-	-	-	2	-	-	-	-	2	-	-	-
SH3TC2	-	-	-	-	-	-	2	-	-	-	-	2	-	-	-
SHOX	-	-	-	-	-	-	-	2	-	-	-	2	1	1	0
SIGMAR1	-	-	-	-	-	-	1	-	-	-	-	1	-	-	-
SKI	-	-	-	1	-	-	-	-	-	-	-	1	-	-	-
SLC12A1	-	-	-	-	-	2	-	-	-	-	-	2	-	-	-
SLC12A3	-	-	-	-	-	4	-	-	-	-	-	4	-	-	-
SLC26A2	-	-	-	-	-	-	-	3	-	-	-	3	-	-	-
SLC26A4	-	-	-	-	1	-	-	-	-	-	-	1	-	-	-
SLC2A1	-	-	-	-	-	-	2	-	-	-	2	4	-	-	-
SLC2A10	-	-	1	-	-	-	-	-	-	-	-	1	-	-	-
SLC34A3	-	-	-	-	-	-	-	1	-	-	-	1	-	-	-
SLC45A2	2	-	-	-	-	-	-	-	-	-	-	2	-	-	-
SLC4A1	-	-	-	-	-	1	-	-	-	-	-	1	-	-	-
SLC5A7	-	-	-	-	-	-	1	-	-	-	-	1	-	-	-
SMAD3	-	-	1	-	-	-	-	-	-	-	-	1	-	-	-
SMAD4	-	3	-	-	-	-	-	-	-	-	-	3	1	0	1
SMAD6	-	-	2	-	-	-	-	-	-	-	-	2	-	-	-
SMARCB1	-	1	-	-	-	-	1	-	-	-	-	2	-	-	-
SMC1A	-	-	-	-	-	-	1	-	-	-	-	1	-	-	-
SNRNP200	2	-	-	-	-	-	-	-	-	-	-	2	1	1	0
SOD1	-	-	-	-	-	-	1	-	-	-	-	1	-	-	-
SORD	-	-	-	-	-	-	1	-	-	-	-	1	-	-	-
SOS1	-	-	4	-	-	-	-	-	-	-	-	4	-	-	-
SOX10	-	-	-	-	-	-	-	-	-	-	1	1	-	-	-
SPAST	-	-	-	-	-	-	6	-	-	-	-	6	3	2	1
SPG11	-	-	-	-	-	-	1	-	-	-	-	1	-	-	-
SPINK1	-	-	-	-	-	-	-	-	-	2	-	2	-	-	-
SPRED1	-	-	-	-	-	-	1	-	-	-	-	1	-	-	-
SPTBN2	-	-	-	-	-	-	1	-	-	-	-	1	-	-	-
STK11	-	9	-	-	-	-	-	-	-	-	-	9	3	3	0
SYNE1	-	-	-	-	-	-	1	-	-	-	-	1	-	-	-
SYT2	-	-	-	-	-	-	1	-	-	-	-	1	-	-	-
TARDBP	-	-	-	-	-	-	1	-	-	-	-	1	-	-	-
TBX5	-	-	-	-	-	-	-	1	-	-	-	1	-	-	-
TCOF1	-	-	-	-	-	-	-	1	-	-	-	1	-	-	-
TFG	-	-	-	-	-	-	2	-	-	-	-	2	1	0	1
TGFB2	-	-	1	1	-	-	-	-	-	-	-	2	-	-	-
TGFBR1	-	-	1	-	-	-	-	-	-	-	-	1	-	-	-
TGFBR2	-	-	2	-	-	-	-	-	-	-	-	2	-	-	-
THRB	-	-	-	-	-	-	-	-	-	1	-	1	-	-	-
TOPORS	1	-	-	-	-	-	-	-	-	-	-	1	-	-	-
TOR1A	-	-	-	-	-	-	1	-	-	-	-	1	-	-	-
TP53	-	21	-	-	-	-	-	-	-	-	-	21	-	-	-
TRAPPC11	-	-	-	-	-	-	1	-	-	-	-	1	-	-	-
TRPS1	-	-	-	1	-	-	-	1	-	-	-	2	-	-	-
TSC1	-	1	-	3	-	-	-	-	-	-	-	4	-	-	-
TSC2	-	-	-	5	-	1	-	-	-	-	-	6	2	1	1
TTN	-	-	-	-	-	-	2	-	-	-	-	2	-	-	-
TTR	-	-	-	-	-	-	4	-	-	-	1	5	-	-	-
TUBB4A	-	-	-	-	-	-	2	-	-	-	-	2	-	-	-
TULP1	2	-	-	-	-	-	-	-	-	-	-	2	-	-	-
TWIST1	-	-	-	-	-	-	-	3	-	-	-	3	-	-	-
TYR	7	-	-	-	-	-	-	-	-	-	-	7	-	-	-
UMOD	-	-	-	-	-	1	-	-	-	-	-	1	-	-	-
USH2A	47	-	-	-	-	-	-	-	-	-	-	47	4	4	0
VHL	-	2	-	-	-	-	-	-	-	-	-	2	1	0	1
VPS13A	-	-	-	-	-	-	3	-	-	-	-	3	1	1	0
WDR19	-	-	-	-	-	2	-	-	-	-	-	2	-	-	-
WFS1	3	-	-	-	-	-	-	-	-	-	-	3	-	-	-
WT1	-	-	-	2	-	3	-	-	-	-	-	5	-	-	-
XPC	-	1	-	-	-	-	-	-	-	-	-	1	-	-	-
XRCC2	-	3	-	-	-	-	-	-	-	-	-	3	-	-	-
ZDHHC9	-	-	1	-	-	-	-	-	-	-	-	1	1	1	0
ZEB2	-	-	-	1	-	-	-	-	-	-	-	1	-	-	-
ZNF408	1	-	-	-	-	-	-	-	-	-	-	1	-	-	-
Total	392	802	116	78	17	120	306	50	6	12	170	2069	145	104	41
