# Supplementary material for: A genomic strategy for precision medicine in rare diseases: integrating customized algorithms into clinical practice
Source: J Transl Med. 2025 Jan 20;23:86. doi: 10.1186/s12967-025-06069-2 (PMC11748347; doi:10.1186/s12967-025-06069-2)
Supplement: Supplementary file 10 — Supplementary Material 10 [file 12967_2025_6069_MOESM10_ESM.xlsx]

## Sheet: Statistical outcomes
Additional File 10. Statistical outcomes obtained for the comparison of the maximum diagnostic rates (positive + uncertain cases) for each disease category. The categories "Hearing" and "Dermatological" could not be compared due to sample size limitations. Pbonferroni refers to P-values showing the significance obtained by applying the generalized mixed models after Bonferroni correction. exp(B):…
Category	D1 vs D2				D2 vs D3
	exp(B)	SE	z-score	Pbonferroni	exp(B)	SE	z-score	Pbonferroni
Hereditary cancer	1.05	0.110	0.424	1	1.28	0.133	2.367	0.054
Neurological	1.41	0.273	1.7482	0.241	1.01	0.170	0.0742	1
Ophthalmology	0.678	0.189	-1.396	0.488	0.936	0.178	-0.348	1
Metabolic	1.09	0.285	0.335	1	1.35	0.291	1.398	0.486
Developmental	2.29	1.072	1.778	0.226	1.36	0.44	0.957	1
Renal & urinary	1.644	1.356	0.603	1	0.945	0.361	-0.149	1
Cardiovascular	1.04	0.341	0.115	1	1.34	0.436	0.907	1
Musculoskeletal	4.18	0.2588	2.403	0.093	2.08	0.984	1.55	0.365
Endocrine	6.85	9.31	1.42	0.471	5.24	5.11	1.7	0.269
