# Supplementary material for: A genomic strategy for precision medicine in rare diseases: integrating customized algorithms into clinical practice
Source: J Transl Med. 2025 Jan 20;23:86. doi: 10.1186/s12967-025-06069-2 (PMC11748347; doi:10.1186/s12967-025-06069-2)
Supplement: Supplementary file 12 — Supplementary Material 12 [file 12967_2025_6069_MOESM12_ESM.xlsx]

## Sheet: Clinical Outcome
Additional File 12. Cases included in observational studies or benefiting from pharmacological treatments or gene therapies. Positive genetic tests for 16 individuals guided specific treatments for cystic fibrosis, short stature associated with SHOX deficiency, Glut1 deficiency or Leber congenital amaurosis. Additionally, the genetic information of 404 individuals were included in two observation…
Type of study	Gene	Description
Observational study	RPGR	Description	Retrospective study combined with cross-sectional patient and caregiver surveys to describe the disease-related clinical, sociodemographic characteristics of patients with x-linked retinitis pigmentosa (XLRP) and the impact of XLRP on patients and their caregivers.
		Name	EXPLORE XLRP-2	Study Nº.	PRODRPG0001	Healthcare Company	Janssen Research & Development LLC
		Disease	Retinitis pigmentosa	Nº. of cases	10	Patients genotype	c.[2405_2406del] c.[2405_2406del];[=] c.[509G>A] c.[2255_2256del] c.[1369G>T] c.[2194G>T];[=] c.[486del];[=]
Observational study	RPE65	Description	Observational retrospective study to describe the prevalence of RPE65 biallelic mutation-associated Inherited Retinal Dystrophies in Spain.
		Name	inSIGHT-65	Study No.	CLTW888A1ES01	Healthcare Company	Novartis Pharmaceuticals
		Disease	Leber congenital amaurosis	Nº. of cases	394	Patients genotype	NA
Gene therapy	RPE65	Description	Adeno-associated virus vector-based gene therapy indicated for the treatment of inherited retinal distrophy patients with confirmed biallelic RPE65 variants
		Name	Luxturna®	Study No.	NA	Healthcare Company	Novartis Pharmaceuticals
		Disease	Leber congenital amaurosis	Nº. of cases	1	Patients genotype	c.[52A>G];[761A>C]
Pharmacological treatment	SHOX	Description	Recombinant human growth hormone therapy in children with short stature associated with SHOX deficiency
		Name	rhGH	Study No.	NA	Healthcare Company	NA
				Nº. of cases	4	Patients genotype	g.[(?_591622)_(605381_?)del];[=] c.[508G>C];[=]
Pharmacological treatment	CFTR	Description	Treatment of cystic fibrosis in patients aged 1 year and older
		Name	Orkambi®	Study No.	NA	Healthcare Company	Vertex Pharmaceuticals
				Nº. of cases	7	Patients genotype	c.[1521_1523del];[1521_1523del]
		Description	Treatment of cystic fibrosis in patients aged 4 months and older
		Name	Kalydeco®	Study No.	NA	Healthcare Company	Vertex Pharmaceuticals
				Nº. of cases	1	Patients genotype	c.[1521_1523del];[350G>A]
		Description	Treatment of cystic fibrosis in patients 2 years and older
		Name	Kaftrio®	Study No.	NA	Healthcare Company	Vertex Pharmaceuticals
				Nº. of cases	1	Patients genotype	c.[1521_1523del];[c.2051_2052delAAinsG]
		Description	Treatment of cystic fibrosis in patients aged 6 years and older
		Name	Kaftrio® and Kalydeco®	Study No.	NA	Healthcare Company	Vertex Pharmaceuticals
				Nº. of cases	6	Patients genotype	c.[1521_1523del];[2125C>T] c.[1521_1523del];[3484C>T] c.[579+1G>T];[1521_1523del] c.[695T>A];[1521_1523del] c.[1521_1523del];[2657+5G>A] c.[1521_1523del];[1624G>T]
		Description	Evaluate the long-term safety and efficacy of VX-121 combination therapy
		Name	VX-121	Study No.	NA	Healthcare Company	Vertex Pharmaceuticals
				Nº. of cases	1	Patients genotype	c.[1521_1523del];[1624G>T]
Other treatments	SLC2A1	Description	Nutritional intervention through ketogenic diet
		Name	rhGH	Study No.	NA	Healthcare Company	NA
				Nº. of cases	3	Patients genotype	c.[434G>A];[=] c.[457C>T];[=] c.[388G>T];[=]
